# Supplementary material for: Splicing-dependent restriction of the HBZ gene by Tax underlies biphasic HTLV-1 infection
Source: PLoS Pathog. 2025 Jul 28;21(7):e1013381. doi: 10.1371/journal.ppat.1013381 (PMC12313066; doi:10.1371/journal.ppat.1013381)
Supplement: S1 Table — (XLSX) [file ppat.1013381.s006.xlsx]

## Sheet: S1 Table
S1 Table. Identification of Proximity Labeling Proteins of Tax via DIA-LC/MS
Accession	Symbol	Tax-miniTurboID-1	Tax-miniTurboID-2	NC-miniTurboID-1	NC-miniTurboID-2	log2(FoldChange)
Q71SY5	MED25	4.27177	3.61037	0	0	11.9444
O60244	MED14	3.72491	3.35872	0	0	11.7903
Q09472	EP300	3.36777	3.39915	0	0	11.7243
Q15648	MED1	3.33416	3.34528	0	0	11.7055
Q15276	RABEP1	3.45008	3.19006	0	0	11.697
O75448	MED24	3.48212	3.12822	0	0	11.6905
P42694	HELZ	3.53863	2.84839	0	0	11.6409
O75586	MED6	2.87815	3.45391	0	0	11.6285
Q9NPJ6	MED4	3.47043	2.79482	0	0	11.6132
Q9Y3C7	MED31	3.25651	2.96413	0	0	11.6028
Q9BUE0	MED18	3.11726	3.05159	0	0	11.5908
Q92610	ZNF592	2.77874	3.33936	0	0	11.5789
Q6P2C8	MED27	2.95698	3.0605	0	0	11.5549
Q9Y2R9	MRPS7	3.54506	2.37937	0	0	11.5325
Q00653	NFKB2	2.97404	2.87515	0	0	11.514
Q9NVC6	MED17	2.71485	3.12158	0	0	11.5109
Q96RN5	MED15	2.47194	3.36247	0	0	11.5104
Q9Y6Q9	NCOA3	2.69141	3.13556	0	0	11.5085
Q92793	CREBBP	2.65636	3.09422	0	0	11.4895
Q9ULK4	MED23	2.64132	2.88996	0	0	11.4334
Q6UUV7	CRTC3	2.23393	3.29659	0	0	11.4332
Q93074	MED12	2.75732	2.77058	0	0	11.4325
Q96G25	MED8	2.67888	2.76367	0	0	11.4101
Q14651	PLS1	5.4013	0	0	0	11.3991
Q9Y618	NCOR2	2.03533	3.35907	0	0	11.3972
Q6W2J9	BCOR	2.50126	2.81454	0	0	11.3761
Q15528	MED22	2.3974	2.86806	0	0	11.3623
Q8NBS9	TXNDC5	2.66624	2.54862	0	0	11.3484
Q8N1G0	ZNF687	2.02576	3.18045	0	0	11.346
Q6STE5	SMARCD3	2.41102	2.79463	0	0	11.3459
Q9UM82	SPATA2	2.05605	3.10236	0	0	11.3327
O15014	ZNF609	2.28012	2.76403	0	0	11.3004
P78524	DENND2B	4.99134	0	0	0	11.2852
Q8N1P7	CRYBG2	3.19615	1.76563	0	0	11.2766
Q9UPQ9	TNRC6B	1.75037	3.17787	0	0	11.2669
P43304	GPD2	3.51803	1.38791	0	0	11.2603
Q9UJ41	RABGEF1	2.12134	2.64477	0	0	11.2186
P15408	FOSL2	1.66807	3.08047	0	0	11.2133
O00268	TAF4	2.10027	2.63046	0	0	11.2078
Q9H6R7	WDCP	1.55812	3.15853	0	0	11.2035
Q9H9G7	AGO3	2.11783	2.52843	0	0	11.1819
Q01201	RELB	2.47624	2.14697	0	0	11.1747
Q6P2H3	CEP85	1.65825	2.91836	0	0	11.1601
P40424	PBX1	2.59919	1.92202	0	0	11.1425
Q9Y2X0	MED16	4.50354	0	0	0	11.1368
Q96F44	TRIM11	1.97566	2.51122	0	0	11.1315
O75306	NDUFS2	2.49889	1.97198	0	0	11.1263
Q9UQR1	ZNF148	1.7216	2.72515	0	0	11.1185
Q14938	NFIX	1.66354	2.77615	0	0	11.1162
O60907	TBL1X	1.95401	2.48559	0	0	11.1162
P17275	JUNB	1.40937	3.02245	0	0	11.1137
Q6PJG2	MIDEAS	2.3396	2.06104	0	0	11.1035
O75521	ECI2	2.78889	1.59558	0	0	11.0982
Q5SWA1	PPP1R15B	1.84378	2.50397	0	0	11.0861
Q9H147	DNTTIP1	1.20032	3.1127	0	0	11.0745
Q9UKV8	AGO2	1.97164	2.3273	0	0	11.0698
O75376	NCOR1	1.51135	2.71008	0	0	11.0435
O15379	HDAC3	1.51452	2.63147	0	0	11.0175
P82664	MRPS10	1.90289	2.212	0	0	11.0066
Q9BUH8	BEGAIN	1.41041	2.7026	0	0	11.006
Q9UBL3	ASH2L	1.72243	2.38981	0	0	11.0057
Q2KHR3	QSER1	1.51233	2.59688	0	0	11.0046
Q5TGY3	AHDC1	1.11117	2.97022	0	0	10.9948
Q9BZK7	TBL1XR1	1.61482	2.43516	0	0	10.9837
Q6XZF7	DNMBP	1.78688	2.25993	0	0	10.9826
Q13506	NAB1	1.0061	3.02702	0	0	10.9777
P11274	BCR	2.8549	1.17256	0	0	10.9757
Q7Z333	SETX	0.899896	3.12623	0	0	10.9752
Q9BTT4	MED10	3.95732	0	0	0	10.9503
Q9H5Q4	TFB2M	2.31115	1.64374	0	0	10.9494
Q96HR3	MED30	1.8569	2.0963	0	0	10.9488
Q9BRX9	WDR83	1.42738	2.49411	0	0	10.9372
P49848	TAF6	1.56591	2.35206	0	0	10.9359
Q8NG31	KNL1	1.51292	2.4019	0	0	10.9347
P51659	HSD17B4	1.65816	2.21039	0	0	10.9176
Q96F86	EDC3	1.47527	2.37027	0	0	10.909
Q9NP66	HMG20A	1.45918	2.364	0	0	10.9006
P53582	METAP1	3.80668	0	0	0	10.8943
Q9H501	ESF1	3.79045	0	0	0	10.8882
O94842	TOX4	1.30573	2.48076	0	0	10.8866
Q7Z3T8	ZFYVE16	1.1967	2.56555	0	0	10.8774
P17676	CEBPB	0.834737	2.89587	0	0	10.8652
Q9Y6K9	IKBKG	1.77634	1.93723	0	0	10.8586
Q15542	TAF5	2.16273	1.50526	0	0	10.8408
P34897	SHMT2	1.90956	1.74168	0	0	10.8342
Q9BT25	HAUS8	1.73391	1.82009	0	0	10.7952
P35222	CTNNB1	1.87271	1.6763	0	0	10.7932
Q6KC79	NIPBL	1.50636	2.04253	0	0	10.7932
Q9C0C9	UBE2O	1.81737	1.7289	0	0	10.7921
O60885	BRD4	1.1956	2.34188	0	0	10.7885
Q13206	DDX10	1.21307	2.31691	0	0	10.7854
Q9BVA0	KATNB1	1.01505	2.51067	0	0	10.7837
Q5VT52	RPRD2	1.25372	2.26932	0	0	10.7826
Q5T6F2	UBAP2	1.22605	2.29172	0	0	10.7804
Q9BY89	KIAA1671	1.07721	2.43962	0	0	10.7801
Q13495	MAMLD1	0	3.49246	0	0	10.77
Q9GZV1	ANKRD2	3.49195	0	0	0	10.7698
Q7Z4H7	HAUS6	1.1032	2.36826	0	0	10.7613
Q9H9Y2	RPF1	1.94558	1.44605	0	0	10.7278
O95759	TBC1D8	0	3.38899	0	0	10.7266
Q9Y2X9	ZNF281	0	3.38179	0	0	10.7236
A0JLT2	MED19	2.15571	1.20669	0	0	10.7153
Q641Q2	WASHC2A	0	3.36226	0	0	10.7152
P22670	RFX1	1.35443	1.99132	0	0	10.7081
Q15596	NCOA2	0	3.34363	0	0	10.7072
O75676	RPS6KA4	1.18005	2.15396	0	0	10.703
Q96JP5	ZFP91	0.97402	2.3574	0	0	10.7019
P49419	ALDH7A1	1.77648	1.52497	0	0	10.6889
Q6PJG6	BRAT1	3.28018	0	0	0	10.6796
Q5VT06	CEP350	0	3.26877	0	0	10.6745
Q13098	GPS1	2.68974	0.576502	0	0	10.6734
P55786	NPEPPS	2.22975	1.02414	0	0	10.668
A6NKT7	RGPD3	3.24901	0	0	0	10.6658
Q15788	NCOA1	0	3.22258	0	0	10.654
P08651	NFIC	1.25037	1.95505	0	0	10.6463
Q14966	ZNF638	1.32367	1.87024	0	0	10.6411
Q8TAQ2	SMARCC2	1.51102	1.66422	0	0	10.6327
P01100	FOS	0	3.16706	0	0	10.6289
Q5T1M5	FKBP15	1.41	1.7381	0	0	10.6203
Q93034	CUL5	1.6888	1.45547	0	0	10.6185
Q13470	TNK1	1.20527	1.93382	0	0	10.6161
Q15642	TRIP10	1.30335	1.82888	0	0	10.613
P28347	TEAD1	1.01165	2.08356	0	0	10.5958
Q8TF72	SHROOM3	0	3.09423	0	0	10.5954
Q9Y388	RBMX2	1.76494	1.32179	0	0	10.5919
Q9NRP0	OSTC	0	3.07744	0	0	10.5875
Q70CQ2	USP34	0.884218	2.1929	0	0	10.5874
Q86UU0	BCL9L	0.817078	2.25319	0	0	10.5841
P23193	TCEA1	3.06711	0	0	0	10.5827
Q92785	DPF2	1.43287	1.60889	0	0	10.5707
Q8IXT5	RBM12B	1.39022	1.64834	0	0	10.5692
Q92805	GOLGA1	0	3.02895	0	0	10.5646
O00471	EXOC5	0	3.02296	0	0	10.5617
Q9NSY0	NRBP2	3.01867	0	0	0	10.5597
Q04917	YWHAH	2.07458	0.912545	0	0	10.5445
Q2M389	WASHC4	1.31364	1.66625	0	0	10.541
P43897	TSFM	1.05999	1.91902	0	0	10.5406
O43181	NDUFS4	1.36239	1.60836	0	0	10.5366
Q9UKJ3	GPATCH8	0.676935	2.28494	0	0	10.5323
Q86VM9	ZC3H18	1.90586	1.05258	0	0	10.5306
Q08378	GOLGA3	1.18498	1.76283	0	0	10.5254
Q14643	ITPR1	0	2.94562	0	0	10.5244
Q6MZP7	LIN54	1.00067	1.93821	0	0	10.521
Q96QC0	PPP1R10	1.04094	1.88706	0	0	10.5157
Q01628	IFITM3	1.74605	1.17816	0	0	10.5138
Q9HCH0	NCKAP5L	0.879332	2.04154	0	0	10.5122
P05412	JUN	1.15081	1.7628	0	0	10.5086
P05549	TFAP2A	0.957165	1.95085	0	0	10.5058
Q9NVX0	HAUS2	1.07436	1.82744	0	0	10.5027
O43432	EIF4G3	1.11434	1.78405	0	0	10.501
Q9NR09	BIRC6	0	2.8945	0	0	10.4991
O94822	LTN1	0.682279	2.20996	0	0	10.498
Q96EB1	ELP4	1.17281	1.71877	0	0	10.4976
Q86WQ0	NR2C2AP	0	2.87212	0	0	10.4879
O95544	NADK	0	2.86429	0	0	10.484
P52594	AGFG1	1.21435	1.64289	0	0	10.4804
Q9NRZ9	HELLS	0.630374	2.2173	0	0	10.4756
Q86TG7	PEG10	0.80777	2.0356	0	0	10.4734
Q15032	R3HDM1	0.825003	2.00874	0	0	10.4685
P45973	CBX5	1.12162	1.69979	0	0	10.4622
Q9H8H0	NOL11	1.12729	1.68295	0	0	10.4565
Q8IW35	CEP97	0	2.80767	0	0	10.4552
P16220	CREB1	0	2.79421	0	0	10.4482
Q99549	MPHOSPH8	0	2.78771	0	0	10.4449
Q9NUQ6	SPATS2L	2.76545	0	0	0	10.4333
Q9ULL5	PRR12	0	2.75591	0	0	10.4283
P49959	MRE11	1.38024	1.36587	0	0	10.4232
Q96IU2	ZBED3	0	2.72081	0	0	10.4098
Q86UY6	NAA40	2.72005	0	0	0	10.4094
Q01581	HMGCS1	1.84313	0.8743	0	0	10.408
O94916	NFAT5	1.53424	1.18213	0	0	10.4075
Q9NVX2	NLE1	0	2.71414	0	0	10.4063
Q9HD67	MYO10	0	2.71154	0	0	10.4049
O75179	ANKRD17	0.848717	1.86244	0	0	10.4047
Q9BW04	C1orf116	0	2.70372	0	0	10.4007
P63165	SUMO1	1.10235	1.59743	0	0	10.3986
Q13356	PPIL2	0	2.69094	0	0	10.3939
O00512	BCL9	0	2.68346	0	0	10.3899
Q9BUZ4	TRAF4	2.67939	0	0	0	10.3877
P53539	FOSB	0	2.67092	0	0	10.3831
Q14814	MEF2D	0.719806	1.95028	0	0	10.3827
Q6UN15	FIP1L1	1.13718	1.52773	0	0	10.3799
Q96EL2	MRPS24	2.66472	0	0	0	10.3798
P18846	ATF1	0	2.6548	0	0	10.3744
Q96M96	FGD4	0	2.64823	0	0	10.3708
Q13505	MTX1	0	2.63988	0	0	10.3663
A1L0T0	ILVBL	0	2.63439	0	0	10.3633
A3KN83	SBNO1	0.926007	1.70702	0	0	10.3625
Q9UFC0	LRWD1	1.53165	1.09329	0	0	10.3581
Q8N3X1	FNBP4	1.02477	1.60001	0	0	10.358
P27540	ARNT	0.82285	1.79483	0	0	10.3541
O60563	CCNT1	1.19632	1.41974	0	0	10.3532
Q96GX5	MASTL	0.719957	1.89555	0	0	10.3529
Q8TE67	EPS8L3	0	2.60825	0	0	10.3489
Q9H204	MED28	2.60121	0	0	0	10.345
P39880	CUX1	0	2.59923	0	0	10.3439
Q7Z3K3	POGZ	0.900957	1.69686	0	0	10.3431
Q08209	PPP3CA	2.20843	0.386356	0	0	10.3414
Q9BTW9	TBCD	0	2.59317	0	0	10.3405
Q8IYB1	MB21D2	0	2.58897	0	0	10.3382
Q9BRR8	GPATCH1	0	2.5874	0	0	10.3373
Q7Z7H8	MRPL10	1.19636	1.37353	0	0	10.3275
P00390	GSR	0.944632	1.62368	0	0	10.3266
Q6ZNB6	NFXL1	0	2.55844	0	0	10.321
Q9P2D3	HEATR5B	1.31708	1.24105	0	0	10.3209
Q14457	BECN1	2.54868	0	0	0	10.3155
P54259	ATN1	0.714775	1.82987	0	0	10.3132
P00846	ATP6	0	2.54283	0	0	10.3122
Q7RTP6	MICAL3	1.03983	1.50276	0	0	10.3121
Q16540	MRPL23	0	2.5341	0	0	10.3073
O15061	SYNM	0	2.53388	0	0	10.3071
Q9C0J8	WDR33	0.897601	1.61439	0	0	10.2946
Q92925	SMARCD2	0.935264	1.57062	0	0	10.2911
Q92769	HDAC2	1.11211	1.39124	0	0	10.2896
Q9UBQ0	VPS29	1.76121	0.74154	0	0	10.2893
Q9P0U3	SENP1	2.50263	0	0	0	10.2892
Q86SQ0	PHLDB2	0.815004	1.68492	0	0	10.2877
Q13574	DGKZ	2.49726	0	0	0	10.2861
Q9BVS4	RIOK2	0	2.49516	0	0	10.2849
Q9NRX4	PHPT1	2.17277	0.321151	0	0	10.2842
Q9UHD2	TBK1	1.14669	1.3364	0	0	10.2779
Q04727	TLE4	0.98375	1.48787	0	0	10.2712
Q04726	TLE3	0.987762	1.47142	0	0	10.264
Q9H7N4	SCAF1	0	2.45012	0	0	10.2586
Q9P0M9	MRPL27	0	2.44864	0	0	10.2578
P52739	ZNF131	0	2.44819	0	0	10.2575
Q13643	FHL3	1.57467	0.8694	0	0	10.2551
O14529	CUX2	0	2.44136	0	0	10.2535
Q86W92	PPFIBP1	1.14581	1.29272	0	0	10.2518
Q03111	MLLT1	0.190526	2.23675	0	0	10.2451
Q8IX03	WWC1	0	2.42676	0	0	10.2448
O95239	KIF4A	0.822316	1.60013	0	0	10.2423
Q9NWZ5	UCKL1	0	2.41497	0	0	10.2378
Q96G01	BICD1	0	2.41137	0	0	10.2356
P49750	YLPM1	0.728424	1.68249	0	0	10.2354
Q9UHW5	GPN3	0	2.40419	0	0	10.2313
Q96I25	RBM17	0.829351	1.57321	0	0	10.2304
Q92665	MRPS31	0	2.40107	0	0	10.2295
Q86U70	LDB1	0.76224	1.6341	0	0	10.2266
Q8N122	RPTOR	0	2.38607	0	0	10.2204
Q04206	RELA	1.0593	1.32392	0	0	10.2187
O43837	IDH3B	0	2.38208	0	0	10.218
Q9NX20	MRPL16	0.652297	1.72694	0	0	10.2163
O95470	SGPL1	0	2.37909	0	0	10.2162
O75955	FLOT1	0	2.37806	0	0	10.2156
Q15650	TRIP4	1.23499	1.14282	0	0	10.2154
A6NKD9	CCDC85C	1.47438	0.886568	0	0	10.2052
Q99700	ATXN2	0.961726	1.38529	0	0	10.1966
Q8WVB6	CHTF18	0	2.34586	0	0	10.1959
O75175	CNOT3	1.0151	1.32852	0	0	10.1945
Q12802	AKAP13	0.88567	1.45295	0	0	10.1914
Q9H3R5	CENPH	0	2.33777	0	0	10.1909
P83916	CBX1	0	2.33747	0	0	10.1907
Q6YHU6	THADA	0	2.33402	0	0	10.1886
P35680	HNF1B	0	2.32651	0	0	10.1839
O95639	CPSF4	1.0238	1.30049	0	0	10.1826
P46109	CRKL	0	2.32296	0	0	10.1818
Q2NKX8	ERCC6L	1.06477	1.25706	0	0	10.181
P60900	PSMA6	1.18917	1.12929	0	0	10.179
O15164	TRIM24	0.519829	1.7932	0	0	10.1756
Q8TBC4	UBA3	0	2.31067	0	0	10.1741
Q8TF68	ZNF384	0.718742	1.58471	0	0	10.1696
Q9UKZ1	CNOT11	0	2.30057	0	0	10.1678
P55196	AFDN	2.29949	0	0	0	10.1671
Q9Y5K6	CD2AP	0.95561	1.33653	0	0	10.1625
Q9UDW3	ZMAT5	2.28644	0	0	0	10.1589
P14735	IDE	1.18785	1.09789	0	0	10.1584
Q9Y2K2	SIK3	0	2.27134	0	0	10.1493
P60468	SEC61B	1.217	1.04824	0	0	10.1454
Q8IU81	IRF2BP1	1.01029	1.20749	0	0	10.1149
Q9ULV0	MYO5B	0	2.21337	0	0	10.112
Q6UXN9	WDR82	0.739631	1.47139	0	0	10.1105
Q15024	EXOSC7	1.02634	1.18281	0	0	10.1093
Q9NQY0	BIN3	2.20872	0	0	0	10.109
Q02086	SP2	0	2.20581	0	0	10.1071
P17544	ATF7	0	2.20444	0	0	10.1062
Q14687	GSE1	0	2.20259	0	0	10.105
Q9HBD1	RC3H2	0	2.19687	0	0	10.1012
Q9NZN8	CNOT2	1.02379	1.16754	0	0	10.0976
O60675	MAFK	0	2.18601	0	0	10.0941
P30260	CDC27	0.999025	1.1836	0	0	10.0918
O43396	TXNL1	0.955147	1.22734	0	0	10.0918
Q14241	ELOA	1.06371	1.11494	0	0	10.0892
Q99871	HAUS7	0	2.1684	0	0	10.0824
Q9NVV4	MTPAP	0	2.1597	0	0	10.0766
P29992	GNA11	0	2.15904	0	0	10.0762
Q8N806	UBR7	0	2.15823	0	0	10.0756
Q92615	LARP4B	0.62682	1.51699	0	0	10.066
P51610	HCFC1	0	2.14083	0	0	10.064
O15056	SYNJ2	2.1384	0	0	0	10.0623
O95793	STAU1	1.05794	1.07468	0	0	10.0584
Q6IAN0	DHRS7B	0	2.12114	0	0	10.0506
Q6ZRI6	C15orf39	0	2.12067	0	0	10.0503
Q8N5N7	MRPL50	2.12035	0	0	0	10.0501
O75962	TRIO	1.05632	1.06294	0	0	10.0493
Q8N8S7	ENAH	0	2.1192	0	0	10.0493
Q9UGP4	LIMD1	0.613012	1.49556	0	0	10.042
Q13887	KLF5	0	2.10335	0	0	10.0385
Q5T5X7	BEND3	2.10196	0	0	0	10.0375
Q13671	RIN1	0	2.10052	0	0	10.0365
O14974	PPP1R12A	0.961531	1.13345	0	0	10.0327
O15213	WDR46	0.896523	1.19812	0	0	10.0325
Q99496	RNF2	0	2.08984	0	0	10.0292
Q9HCE1	MOV10	0.897442	1.19235	0	0	10.0291
Q9NZ09	UBAP1	0	2.08517	0	0	10.0259
O00712	NFIB	0	2.07843	0	0	10.0213
Q13330	MTA1	0	2.07441	0	0	10.0185
Q9HCK8	CHD8	0	2.0735	0	0	10.0179
Q96RS0	TGS1	0.490817	1.57988	0	0	10.0159
Q8WU79	SMAP2	0	2.06601	0	0	10.0126
Q2TAL8	QRICH1	0	2.0633	0	0	10.0107
Q9UJ70	NAGK	0.751609	1.30318	0	0	10.0048
Q92844	TANK	0	2.04905	0	0	10.0007
P47224	RABIF	0	2.04237	0	0	9.99603
O00592	PODXL	0	2.03843	0	0	9.99324
A2RRP1	NBAS	0	2.03494	0	0	9.99077
Q9H6S0	YTHDC2	0.502294	1.53017	0	0	9.98901
Q9Y3B2	EXOSC1	0.701211	1.32748	0	0	9.98633
Q9H3S7	PTPN23	0.750409	1.27763	0	0	9.98587
Q9H9B1	EHMT1	0.900798	1.12305	0	0	9.98289
Q9Y5Q9	GTF3C3	0.48002	1.54364	0	0	9.98275
Q14678	KANK1	2.02165	0	0	0	9.98132
Q5TC12	ATPAF1	2.01905	0	0	0	9.97946
Q9HB21	PLEKHA1	0	2.00556	0	0	9.96979
O95985	TOP3B	0.581733	1.42296	0	0	9.96917
Q63ZY3	KANK2	0	2.00368	0	0	9.96844
Q9HCJ3	RAVER2	0	1.99974	0	0	9.9656
Q92600	CNOT9	0.997538	0.999208	0	0	9.96344
Q9BY43	CHMP4A	0	1.99523	0	0	9.96234
P28290	ITPRID2	0	1.98932	0	0	9.95806
Q5T0W9	FAM83B	0.68794	1.30108	0	0	9.95785
O00750	PIK3C2B	0.988233	0.999869	0	0	9.95718
Q9BWU0	SLC4A1AP	0.961402	1.02658	0	0	9.95709
O14578	CIT	0	1.98546	0	0	9.95526
O43854	EDIL3	1.98284	0	0	0	9.95335
Q9NZU5	LMCD1	0	1.98083	0	0	9.95189
Q9Y316	MEMO1	1.35267	0.627715	0	0	9.95157
Q9NP64	ZCCHC17	0	1.98019	0	0	9.95142
Q13630	GFUS	0	1.97114	0	0	9.94481
O96000	NDUFB10	0	1.96625	0	0	9.94123
Q8TBA6	GOLGA5	0	1.96176	0	0	9.93794
Q96BW1	UPRT	1.96103	0	0	0	9.9374
O15020	SPTBN2	0	1.95466	0	0	9.9327
Q52LW3	ARHGAP29	0.661778	1.29264	0	0	9.93252
Q9BWJ5	SF3B5	0.386327	1.56678	0	0	9.93156
P29558	RBMS1	0.68864	1.26403	0	0	9.93123
Q86T24	ZBTB33	0	1.94867	0	0	9.92827
Q9UKD1	GMEB2	0	1.94762	0	0	9.9275
P21675	TAF1	0	1.94376	0	0	9.92463
Q9NUK0	MBNL3	0	1.94142	0	0	9.9229
Q9HCN8	SDF2L1	0	1.93953	0	0	9.92149
Q8TEQ6	GEMIN5	0.696414	1.24273	0	0	9.9212
Q15434	RBMS2	0.821356	1.11256	0	0	9.91731
Q9UID3	VPS51	0.951786	0.981806	0	0	9.91707
Q6PJ69	TRIM65	1.10919	0.823906	0	0	9.9167
Q9H0U3	MAGT1	1.93025	0	0	0	9.91457
Q13136	PPFIA1	0	1.92218	0	0	9.90853
Q9Y692	GMEB1	0	1.92161	0	0	9.9081
Q9UIV1	CNOT7	0.703721	1.20926	0	0	9.9016
Q5TKA1	LIN9	0	1.91092	0	0	9.90005
A0MZ66	SHTN1	0.808702	1.09443	0	0	9.89416
Q9UHF7	TRPS1	0	1.89876	0	0	9.89084
Q9Y6B7	AP4B1	0	1.89551	0	0	9.88837
Q8IY22	CMIP	0	1.89525	0	0	9.88817
Q6EEV4	POLR2M	1.89419	0	0	0	9.88736
Q9UKS6	PACSIN3	0.856161	1.03476	0	0	9.88487
Q9Y2R5	MRPS17	0	1.88714	0	0	9.88199
O15533	TAPBP	0.470904	1.40628	0	0	9.87435
Q5RKV6	EXOSC6	0.757824	1.11783	0	0	9.87318
P10321	HLA-C	0	1.87424	0	0	9.87209
Q9NQX3	GPHN	1.13386	0.7395	0	0	9.87142
Q9BXW7	HDHD5	0	1.8667	0	0	9.86628
P19793	RXRA	0	1.86313	0	0	9.86352
O75113	N4BP1	0	1.85886	0	0	9.8602
Q9BSJ2	TUBGCP2	0	1.85718	0	0	9.8589
Q0PNE2	ELP6	1.05823	0.791939	0	0	9.85344
Q9NW64	RBM22	0.752264	1.09039	0	0	9.84757
Q8NAV1	PRPF38A	0.801066	1.03595	0	0	9.84315
Q96LD4	TRIM47	0.820775	1.01589	0	0	9.84287
Q6UX04	CWC27	0	1.83594	0	0	9.8423
P33527	ABCC1	0	1.82414	0	0	9.833
Q6PIU2	NCEH1	0	1.81417	0	0	9.82509
Q9NSV4	DIAPH3	0.721245	1.0923	0	0	9.82459
Q92997	DVL3	0	1.79681	0	0	9.81122
P42566	EPS15	0.597599	1.18602	0	0	9.80059
Q5EBL8	PDZD11	0.922432	0.858754	0	0	9.79862
Q9H0W9	C11orf54	0	1.77305	0	0	9.79202
Q9UHB7	AFF4	0.459054	1.31333	0	0	9.79147
Q7LBC6	KDM3B	0.394963	1.37559	0	0	9.78999
Q9Y3B8	REXO2	0	1.77048	0	0	9.78992
P29084	GTF2E2	0	1.76906	0	0	9.78877
Q96BY7	ATG2B	0.895017	0.869696	0	0	9.78522
Q12933	TRAF2	0.940318	0.818705	0	0	9.78056
P82663	MRPS25	1.75606	0	0	0	9.77813
Q6BDS2	BLTP3A	0.592994	1.16197	0	0	9.77723
Q92734	TFG	0.961062	0.793521	0	0	9.77691
Q9Y6I4	USP3	0	1.75339	0	0	9.77593
O95251	KAT7	0	1.75272	0	0	9.77538
Q13868	EXOSC2	0.608332	1.14398	0	0	9.77504
Q96KQ7	EHMT2	0	1.74151	0	0	9.76613
Q9BQ70	TCF25	1.73724	0	0	0	9.76258
Q70EL1	USP54	0	1.73673	0	0	9.76216
Q9Y3A2	UTP11	0	1.73272	0	0	9.75882
Q8IUC6	TICAM1	0	1.72759	0	0	9.75455
Q96P11	NSUN5	0.585507	1.13999	0	0	9.75279
P11233	RALA	1.71994	0	0	0	9.74814
Q9NUD5	ZCCHC3	1.71502	0	0	0	9.74401
Q99590	SCAF11	0.531517	1.18231	0	0	9.74301
Q00587	CDC42EP1	0	1.71328	0	0	9.74254
Q9UPN7	PPP6R1	0.844087	0.867862	0	0	9.74142
O75935	DCTN3	0	1.70774	0	0	9.73787
O96005	CLPTM1	0.452017	1.24605	0	0	9.72967
Q13613	MTMR1	1.6948	0	0	0	9.7269
Q9H3P7	ACBD3	1.69299	0	0	0	9.72536
Q8TE02	ELP5	0.223082	1.46849	0	0	9.72415
Q9H0C8	ILKAP	0.304345	1.38464	0	0	9.72194
Q96AX1	VPS33A	0	1.68628	0	0	9.71962
O94913	PCF11	0.469422	1.21619	0	0	9.71906
Q9HAU0	PLEKHA5	0	1.68471	0	0	9.71829
Q3SXM5	HSDL1	0	1.68379	0	0	9.7175
Q9BW62	KATNAL1	0	1.68259	0	0	9.71646
O43813	LANCL1	0.689677	0.992061	0	0	9.71574
Q9BZE2	PUS3	0	1.67971	0	0	9.714
Q96EA4	SPDL1	0.455019	1.22282	0	0	9.71239
P46100	ATRX	0	1.6755	0	0	9.71038
Q9UKL0	RCOR1	1.67294	0	0	0	9.70817
O60934	NBN	0.474711	1.19395	0	0	9.70448
Q9NV31	IMP3	0	1.66842	0	0	9.70427
P0DMU9	CT45A10	0	1.66602	0	0	9.70219
Q6NZY4	ZCCHC8	0	1.66584	0	0	9.70204
Q5VTR2	RNF20	0	1.66233	0	0	9.69899
Q12797	ASPH	0	1.6559	0	0	9.6934
O43474	KLF4	0	1.65344	0	0	9.69125
Q9NS87	KIF15	0	1.64941	0	0	9.68773
Q12872	SFSWAP	0.441653	1.2038	0	0	9.68426
Q9H9F9	ACTR5	0	1.64308	0	0	9.68219
O43251	RBFOX2	0	1.64196	0	0	9.6812
Q8NHV4	NEDD1	0	1.64123	0	0	9.68056
Q9ULJ3	ZBTB21	0	1.6367	0	0	9.67657
P35240	NF2	0	1.63455	0	0	9.67467
Q9H900	ZWILCH	0	1.63384	0	0	9.67405
Q6P1K2	PMF1	0.677627	0.955518	0	0	9.67344
Q6P1K2	PMF1-BGLAP	0.677627	0.955518	0	0	9.67344
Q8IWA0	WDR75	0	1.63178	0	0	9.67223
Q9Y5T5	USP16	1.62925	0	0	0	9.66999
Q567U6	CCDC93	0	1.62768	0	0	9.6686
Q8IUD2	ERC1	0	1.62729	0	0	9.66826
Q5VZE5	NAA35	0	1.62627	0	0	9.66735
O75582	RPS6KA5	0	1.62363	0	0	9.66501
Q9BRQ0	PYGO2	0	1.61802	0	0	9.66001
Q8N3D4	EHBP1L1	0	1.61554	0	0	9.6578
Q96G46	DUS3L	0	1.61365	0	0	9.65611
P37840	SNCA	0.22896	1.38423	0	0	9.6557
Q7Z4V5	HDGFL2	0.660204	0.934685	0	0	9.63924
O14497	ARID1A	0	1.59442	0	0	9.63882
Q96BD5	PHF21A	0	1.59404	0	0	9.63848
Q7L592	NDUFAF7	0	1.59123	0	0	9.63593
P04049	RAF1	0	1.58875	0	0	9.63368
Q658Y4	FAM91A1	0	1.58846	0	0	9.63341
O15013	ARHGEF10	0.556594	1.02861	0	0	9.63045
Q13888	GTF2H2	0	1.57902	0	0	9.62481
Q13888	GTF2H2C	0	1.57902	0	0	9.62481
Q9NW82	WDR70	0.460387	1.11807	0	0	9.6243
O75410	TACC1	0.475092	1.10114	0	0	9.62226
Q96FJ0	STAMBPL1	0	1.57515	0	0	9.62128
Q15018	ABRAXAS2	0.690666	0.883101	0	0	9.62001
Q96R06	SPAG5	0	1.57074	0	0	9.61723
Q16594	TAF9	0.53245	1.03554	0	0	9.6147
Q8WXF1	PSPC1	0.954756	0.613236	0	0	9.6147
Q5T9L3	WLS	0	1.56447	0	0	9.61146
P51530	DNA2	0.490959	1.07333	0	0	9.61129
Q8NBF6	AVL9	0	1.55764	0	0	9.60514
Q13188	STK3	0.788528	0.76587	0	0	9.60214
A0AV96	RBM47	0	1.55226	0	0	9.60016
O75717	WDHD1	0.333782	1.21778	0	0	9.59951
Q9NVM9	INTS13	0.298402	1.25284	0	0	9.59921
Q96EU6	RRP36	0	1.5498	0	0	9.59787
O14920	IKBKB	0	1.54481	0	0	9.59321
Q8N3V7	SYNPO	0	1.54108	0	0	9.58973
P56270	MAZ	0	1.53567	0	0	9.58465
Q15811	ITSN1	0	1.53551	0	0	9.5845
Q6NSZ9	ZSCAN25	0	1.53319	0	0	9.58232
O00629	KPNA4	0	1.53191	0	0	9.58112
Q9GZV5	WWTR1	0	1.52952	0	0	9.57886
Q9NSK0	KLC4	0.66419	0.863214	0	0	9.57687
Q9NRA8	EIF4ENIF1	0	1.52614	0	0	9.57567
Q9Y3A3	MOB4	0.680403	0.845595	0	0	9.57554
Q9H6D7	HAUS4	0	1.52224	0	0	9.57198
P46939	UTRN	0	1.52171	0	0	9.57148
Q7L3B6	CDC37L1	0	1.51867	0	0	9.56859
Q9UBF6	RNF7	0	1.51703	0	0	9.56703
Q9P253	VPS18	0	1.51503	0	0	9.56513
Q5GLZ8	HERC4	0	1.50467	0	0	9.55523
Q96DG6	CMBL	0	1.50296	0	0	9.55359
Q15643	TRIP11	1.5002	0	0	0	9.55094
O95429	BAG4	0	1.49601	0	0	9.5469
P49917	LIG4	0.340601	1.15463	0	0	9.54615
O95365	ZBTB7A	0	1.49495	0	0	9.54588
P33240	CSTF2	0.522754	0.970327	0	0	9.54408
Q9P287	BCCIP	0.541383	0.950736	0	0	9.54315
Q9NUQ3	TXLNG	0.425863	1.06534	0	0	9.54226
Q9Y217	MTMR6	0	1.49031	0	0	9.54139
Q9BUT9	MCRIP2	0	1.48993	0	0	9.54103
Q9BRJ7	NUDT16L1	0	1.48974	0	0	9.54085
P29317	EPHA2	0	1.48805	0	0	9.53921
Q9NVM4	PRMT7	0	1.48617	0	0	9.53739
Q9H2D6	TRIOBP	0	1.48588	0	0	9.5371
Q5VW36	FOCAD	0	1.48282	0	0	9.53413
O14981	BTAF1	0	1.4825	0	0	9.53382
Q15036	SNX17	0	1.48007	0	0	9.53145
Q14686	NCOA6	1.47355	0	0	0	9.52508
P0CAP2	POLR2M	0.569704	0.901518	0	0	9.5228
Q96RU3	FNBP1	0.375693	1.09368	0	0	9.52099
Q12768	WASHC5	0.500483	0.967718	0	0	9.51983
O75808	CAPN15	0	1.46766	0	0	9.51931
Q9NRX1	PNO1	0	1.46644	0	0	9.5181
O14828	SCAMP3	0	1.46643	0	0	9.51809
Q9Y6M5	SLC30A1	0	1.46635	0	0	9.51801
Q9Y2X7	GIT1	0	1.4647	0	0	9.51639
Q8N2M8	CLASRP	0	1.46038	0	0	9.51213
Q6UWP7	LCLAT1	0	1.45831	0	0	9.51008
O95757	HSPA4L	0.790648	0.666997	0	0	9.50942
Q92989	CLP1	0.421727	1.0359	0	0	9.50941
Q9UGU0	TCF20	1.457	0	0	0	9.50878
P34896	SHMT1	0	1.45637	0	0	9.50816
Q9Y6N5	SQOR	0	1.45475	0	0	9.50655
O75818	RPP40	0	1.45296	0	0	9.50478
Q00013	MPP1	0	1.44876	0	0	9.5006
Q08117	TLE5	0.717146	0.729375	0	0	9.49837
P28715	ERCC5	0	1.44378	0	0	9.49564
Q8N201	INTS1	0	1.44214	0	0	9.494
Q15102	PAFAH1B3	0	1.4417	0	0	9.49355
P50542	PEX5	0.405276	1.03531	0	0	9.49244
P62312	LSM6	0	1.4387	0	0	9.49055
Q96L93	KIF16B	0	1.43659	0	0	9.48843
P51531	SMARCA2	1.4277	0	0	0	9.47948
Q9UPM8	AP4E1	0	1.42596	0	0	9.47771
Q08AM6	VAC14	0	1.417	0	0	9.46862
Q9BYW2	SETD2	0	1.4164	0	0	9.46801
Q9BY32	ITPA	0	1.41218	0	0	9.4637
O15067	PFAS	0.685126	0.726707	0	0	9.46335
Q13459	MYO9B	0	1.41095	0	0	9.46245
P01111	NRAS	0	1.40986	0	0	9.46134
P10155	RO60	0	1.40865	0	0	9.4601
Q7Z2T5	TRMT1L	0.532074	0.876238	0	0	9.45975
Q13111	CHAF1A	0	1.40819	0	0	9.45962
O95835	LATS1	0	1.40749	0	0	9.45891
Q96JB2	COG3	1.40535	0	0	0	9.45671
Q99081	TCF12	0	1.4039	0	0	9.45522
O75746	SLC25A12	0	1.40206	0	0	9.45333
Q9Y3B9	RRP15	1.40137	0	0	0	9.45262
P78318	IGBP1	0.384817	1.01496	0	0	9.45098
Q92613	JADE3	0	1.39625	0	0	9.44734
O60658	PDE8A	0	1.38546	0	0	9.43615
Q9Y4P8	WIPI2	0	1.38278	0	0	9.43335
Q96SY0	INTS14	0	1.38219	0	0	9.43274
Q9NZT2	OGFR	0.483151	0.897287	0	0	9.43091
Q9NPD3	EXOSC4	0.449011	0.930852	0	0	9.43031
Q8N9T8	KRI1	1.37741	0	0	0	9.42774
Q9NPI6	DCP1A	0	1.37731	0	0	9.42764
Q9Y3Q8	TSC22D4	0.492037	0.88443	0	0	9.42675
Q13464	ROCK1	0	1.37431	0	0	9.42449
Q96T23	RSF1	0	1.37415	0	0	9.42432
Q9P2E3	ZNFX1	0	1.37288	0	0	9.42299
Q9NWS0	PIH1D1	0.524417	0.847818	0	0	9.42231
Q15910	EZH2	0	1.37128	0	0	9.42131
Q9NYH9	UTP6	1.36812	0	0	0	9.41798
Q96PE2	ARHGEF17	0	1.36767	0	0	9.41751
P61289	PSME3	0.49623	0.87115	0	0	9.4172
Q96NC0	ZMAT2	0	1.36459	0	0	9.41426
P04632	CAPNS1	0	1.35947	0	0	9.40883
Q9H425	C1orf198	0	1.35755	0	0	9.40679
Q9UKT5	FBXO4	0	1.35603	0	0	9.40517
P11717	IGF2R	0	1.35547	0	0	9.40458
Q9NZJ9	NUDT4	0	1.35335	0	0	9.40232
Q9NWT1	PAK1IP1	0	1.3533	0	0	9.40227
Q9UBE0	SAE1	0	1.35219	0	0	9.40108
Q86X02	CDR2L	0	1.35115	0	0	9.39998
Q9HBL0	TNS1	0	1.35018	0	0	9.39894
O43237	DYNC1LI2	0.59546	0.75335	0	0	9.39747
Q08AD1	CAMSAP2	0.319327	1.02707	0	0	9.39489
P11216	PYGB	0.263255	1.06852	0	0	9.37914
Q8IXK0	PHC2	0	1.32343	0	0	9.37007
O15234	CASC3	1.32248	0	0	0	9.36903
Q14008	CKAP5	0	1.32241	0	0	9.36896
Q05655	PRKCD	0	1.31583	0	0	9.36176
P13693	TPT1	0	1.31523	0	0	9.3611
Q14161	GIT2	0.667002	0.645408	0	0	9.358
Q8WVC0	LEO1	0	1.31184	0	0	9.35737
Q9H694	BICC1	0	1.31139	0	0	9.35688
P49116	NR2C2	0	1.31104	0	0	9.3565
Q96Q15	SMG1	0	1.30856	0	0	9.35377
Q12830	BPTF	1.30645	0	0	0	9.35143
Q96CB8	INTS12	0	1.30442	0	0	9.3492
O15504	NUP42	0	1.29742	0	0	9.34143
O60739	EIF1B	0	1.29572	0	0	9.33954
P46937	YAP1	1.29544	0	0	0	9.33923
Q15428	SF3A2	0.587909	0.705681	0	0	9.33716
Q9H6U6	BCAS3	0	1.29336	0	0	9.33691
Q9H267	VPS33B	0	1.29216	0	0	9.33557
O43293	DAPK3	0	1.29187	0	0	9.33525
P62304	SNRPE	0.505135	0.783775	0	0	9.33194
Q9NZL9	MAT2B	0	1.28807	0	0	9.33099
Q96I59	NARS2	1.28762	0	0	0	9.33049
Q9NR56	MBNL1	0	1.28718	0	0	9.33
Q96T59	CDRT15	1.28704	0	0	0	9.32984
O94973	AP2A2	0	1.28426	0	0	9.32673
Q93062	RBPMS	0	1.27976	0	0	9.32166
Q9Y4X5	ARIH1	0.770054	0.507565	0	0	9.31924
O95319	CELF2	0	1.27753	0	0	9.31914
P61758	VBP1	0.597887	0.679072	0	0	9.3185
Q9Y6W3	CAPN7	0	1.27634	0	0	9.3178
O75663	TIPRL	0.502391	0.771356	0	0	9.31486
O95271	TNKS	0	1.27316	0	0	9.3142
Q9NRY4	ARHGAP35	0	1.27314	0	0	9.31418
P05161	ISG15	0	1.27192	0	0	9.31279
Q8WUA2	PPIL4	0.285793	0.985065	0	0	9.31159
Q96KP4	CNDP2	0	1.2693	0	0	9.30982
Q9H3P2	NELFA	0	1.26579	0	0	9.30582
Q9C0B0	UNK	0	1.26527	0	0	9.30523
P52655	GTF2A1	0	1.26376	0	0	9.30351
Q9UHR5	SAP30BP	0	1.25968	0	0	9.29884
Q13586	STIM1	0.444085	0.812969	0	0	9.29583
O60292	SIPA1L3	0.31689	0.939941	0	0	9.29558
Q92828	CORO2A	0	1.25553	0	0	9.29408
Q9ULR0	ISY1	0.434831	0.819659	0	0	9.29289
Q9ULR0	ISY1-RAB43	0.434831	0.819659	0	0	9.29289
P83369	LSM11	0	1.25217	0	0	9.29021
P18615	NELFE	0.438588	0.812633	0	0	9.28912
Q8ND24	RNF214	0	1.2447	0	0	9.28158
O95684	CEP43	0	1.23716	0	0	9.27281
P29144	TPP2	0	1.23532	0	0	9.27066
Q9P0V9	SEPTIN10	0.619481	0.6156	0	0	9.27039
Q5UIP0	RIF1	0	1.23436	0	0	9.26955
Q9H7E9	C8orf33	0	1.23359	0	0	9.26865
Q9UPN9	TRIM33	0	1.23188	0	0	9.26664
P56545	CTBP2	0	1.23126	0	0	9.26592
Q8N684	CPSF7	0.325201	0.905675	0	0	9.26547
O60437	PPL	0	1.22839	0	0	9.26255
Q01167	FOXK2	0	1.22702	0	0	9.26095
Q9H0E9	BRD8	0	1.2266	0	0	9.26045
Q9P1Y5	CAMSAP3	0	1.22222	0	0	9.25529
Q8TF05	PPP4R1	0	1.22179	0	0	9.25478
Q15477	SKIC2	0	1.21779	0	0	9.25005
O15372	EIF3H	0.276595	0.938967	0	0	9.24741
O15212	PFDN6	0.555438	0.658062	0	0	9.24496
P14373	TRIM27	0	1.21302	0	0	9.24439
P17152	TMEM11	0	1.21268	0	0	9.24398
Q13425	SNTB2	0	1.21255	0	0	9.24383
Q9H410	DSN1	0	1.21152	0	0	9.2426
Q9NUU6	OTULINL	0	1.20927	0	0	9.23992
Q9H1I8	ASCC2	0	1.20715	0	0	9.23739
O00505	KPNA3	0	1.20502	0	0	9.23484
P28838	LAP3	0	1.20388	0	0	9.23348
Q9H9J4	USP42	1.20259	0	0	0	9.23193
Q14139	UBE4A	0	1.20225	0	0	9.23152
Q15813	TBCE	0	1.19982	0	0	9.22861
Q9Y4B5	MTCL1	1.19957	0	0	0	9.2283
P09488	GSTM1	0.686772	0.512294	0	0	9.2277
P29590	PML	0	1.19853	0	0	9.22705
Q92547	TOPBP1	0	1.19643	0	0	9.22452
P33316	DUT	0	1.19596	0	0	9.22395
Q99836	MYD88	0	1.19568	0	0	9.22362
O15121	DEGS1	1.18547	0	0	0	9.21125
Q9H1B7	IRF2BPL	0	1.1854	0	0	9.21116
Q8ND56	LSM14A	0	1.18199	0	0	9.207
Q9Y2Z4	YARS2	1.17974	0	0	0	9.20425
Q12874	SF3A3	0.29621	0.876564	0	0	9.19571
Q16204	CCDC6	0.504379	0.667103	0	0	9.19412
O43824	GTPBP6	0	1.17077	0	0	9.19324
Q9NQT4	EXOSC5	0	1.16765	0	0	9.1894
P40222	TXLNA	0.514204	0.651617	0	0	9.18713
P09234	SNRPC	0.152352	1.01092	0	0	9.18397
Q9P0J7	KCMF1	1.16154	0	0	0	9.18183
Q9H0W8	SMG9	0	1.1596	0	0	9.17941
Q7Z434	MAVS	0.591491	0.564247	0	0	9.1746
Q8IX90	SKA3	0	1.15331	0	0	9.17157
O75607	NPM3	0.224408	0.928735	0	0	9.17136
P46019	PHKA2	1.14784	0	0	0	9.16471
P49720	PSMB3	0	1.14628	0	0	9.16274
O43815	STRN	0	1.14359	0	0	9.15935
Q92733	PRCC	0	1.1431	0	0	9.15873
Q9UBD5	ORC3	0	1.13957	0	0	9.15427
P21912	SDHB	0	1.13725	0	0	9.15134
C4AMC7	WASHC1	0.582684	0.5526	0	0	9.14884
C4AMC7	LOC124908102	0.582684	0.5526	0	0	9.14884
Q6Q0C0	TRAF7	0	1.13246	0	0	9.14524
Q9H8Y5	ANKZF1	0	1.12818	0	0	9.13978
Q96BK5	PINX1	0	1.12687	0	0	9.1381
P09132	SRP19	0	1.12234	0	0	9.1323
Q8N961	ABTB2	0	1.12202	0	0	9.13188
A1A4S6	ARHGAP10	0	1.12103	0	0	9.13061
Q9NYV4	CDK12	0	1.12098	0	0	9.13054
Q7Z7F0	KHDC4	0	1.11921	0	0	9.12826
P24928	POLR2A	0	1.11824	0	0	9.12701
Q8IZP0	ABI1	0	1.11758	0	0	9.12616
P42229	STAT5A	0	1.117	0	0	9.12541
Q14186	TFDP1	0	1.1168	0	0	9.12516
Q92541	RTF1	0.350754	0.764429	0	0	9.12306
O00257	CBX4	0	1.11502	0	0	9.12286
Q00796	SORD	0.619649	0.492498	0	0	9.11913
Q9UPN4	CEP131	0	1.11168	0	0	9.11853
Q9P270	SLAIN2	0.247738	0.862212	0	0	9.11628
Q9UJW0	DCTN4	0	1.10991	0	0	9.11623
P56945	BCAR1	0.273328	0.833844	0	0	9.11266
O75815	BCAR3	0	1.10412	0	0	9.10868
Q9NXC5	MIOS	0	1.10217	0	0	9.10613
Q14790	CASP8	0	1.09843	0	0	9.10123
Q08752	PPID	0.534564	0.562668	0	0	9.09965
Q16850	CYP51A1	1.09568	0	0	0	9.09761
O95376	ARIH2	0	1.09109	0	0	9.09156
Q01968	OCRL	0	1.08985	0	0	9.08991
Q13371	PDCL	0	1.0898	0	0	9.08984
Q86UV5	USP48	0.502791	0.584152	0	0	9.08606
Q96HA7	TONSL	0	1.08607	0	0	9.0849
O94992	HEXIM1	0.276912	0.804024	0	0	9.07806
Q8TD08	MAPK15	0	1.08032	0	0	9.07724
Q13625	TP53BP2	0	1.07888	0	0	9.07532
Q9H2D1	SLC25A32	0	1.07683	0	0	9.07258
O60293	ZFC3H1	1.07602	0	0	0	9.0715
P56524	HDAC4	0	1.07454	0	0	9.0695
Q96RL1	UIMC1	0	1.07206	0	0	9.06617
Q4V328	GRIPAP1	0	1.06901	0	0	9.06206
Q8NBI5	SLC43A3	1.06793	0	0	0	9.06061
Q9BYX2	TBC1D2	0	1.0673	0	0	9.05975
Q6ZW76	ANKS3	0	1.06676	0	0	9.05902
P26358	DNMT1	0	1.06646	0	0	9.05861
Q9UK22	FBXO2	0	1.0664	0	0	9.05854
Q6P3R8	NEK5	0	1.06623	0	0	9.0583
Q9HAU5	UPF2	0	1.06004	0	0	9.0499
O75832	PSMD10	0	1.05671	0	0	9.04536
O75439	PMPCB	0	1.05388	0	0	9.0415
P28482	MAPK1	0	1.05132	0	0	9.03799
Q9Y5U2	TSSC4	0	1.05118	0	0	9.03779
Q9BVL2	NUP58	0	1.05023	0	0	9.03649
Q9Y4F1	FARP1	0	1.04998	0	0	9.03615
P49585	PCYT1A	0	1.04783	0	0	9.03319
Q86YV9	HPS6	0	1.04733	0	0	9.0325
P68036	UBE2L3	0	1.04515	0	0	9.02949
O96006	ZBED1	0	1.04256	0	0	9.02592
Q96EV2	RBM33	0	1.04245	0	0	9.02577
Q86UT8	CENATAC	1.04198	0	0	0	9.02511
Q08495	DMTN	0	1.04157	0	0	9.02454
Q92540	SMG7	0	1.03965	0	0	9.02188
Q8NB46	ANKRD52	0	1.03432	0	0	9.01447
P41223	BUD31	0	1.03253	0	0	9.01197
Q96II8	LRCH3	1.02812	0	0	0	9.00579
Q8ND82	ZNF280C	0	1.02022	0	0	8.99467
P17706	PTPN2	0	1.02001	0	0	8.99436
Q12996	CSTF3	0	1.01406	0	0	8.98592
Q9UDX5	MTFP1	1.01397	0	0	0	8.98579
Q5K651	SAMD9	0	1.01341	0	0	8.985
Q05048	CSTF1	0	1.01312	0	0	8.98459
Q8WUX9	CHMP7	0	1.0108	0	0	8.98128
Q9Y4P3	TBL2	0	1.007	0	0	8.97585
Q9H269	VPS16	0	1.00255	0	0	8.96946
Q9NYZ3	GTSE1	0	0.998967	0	0	8.96429
O95425	SVIL	0	0.99652	0	0	8.96076
Q8WUI4	HDAC7	0	0.995299	0	0	8.95899
Q15435	PPP1R7	0	0.992599	0	0	8.95507
Q00765	REEP5	0	0.992302	0	0	8.95464
Q00577	PURA	0.990249	0	0	0	8.95165
O14681	EI24	0	0.989275	0	0	8.95023
Q9Y448	KNSTRN	0	0.985765	0	0	8.9451
Q9UHV9	PFDN2	0.367874	0.613523	0	0	8.93869
P23381	WARS1	0.471375	0.505412	0	0	8.9319
Q9NUL3	STAU2	0	0.976424	0	0	8.93136
Q9NQP4	PFDN4	0	0.976421	0	0	8.93136
Q14181	POLA2	0.262084	0.713219	0	0	8.92971
Q9NP97	DYNLRB1	0	0.968313	0	0	8.91933
Q15334	LLGL1	0	0.967736	0	0	8.91847
P17535	JUND	0.966537	0	0	0	8.91668
Q9Y2D5	PALM2AKAP2	0.348346	0.617178	0	0	8.91517
P52298	NCBP2	0.3676	0.592734	0	0	8.90739
Q96FZ2	HMCES	0	0.957195	0	0	8.90267
Q8IWR0	ZC3H7A	0	0.955292	0	0	8.8998
Q8NHQ9	DDX55	0.954664	0	0	0	8.89885
O75391	SPAG7	0	0.954309	0	0	8.89831
Q96EB6	SIRT1	0	0.95429	0	0	8.89828
Q8IUI8	CRLF3	0	0.954011	0	0	8.89786
Q14644	RASA3	0	0.952999	0	0	8.89633
Q9ULG1	INO80	0.952193	0	0	0	8.89511
Q8WU90	ZC3H15	0	0.949829	0	0	8.89152
P51003	PAPOLA	0	0.946848	0	0	8.88699
Q13557	CAMK2D	0.945838	0	0	0	8.88545
Q8IWZ8	SUGP1	0	0.945306	0	0	8.88464
Q99816	TSG101	0	0.943814	0	0	8.88236
Q9BX40	LSM14B	0	0.941259	0	0	8.87845
Q8NEZ2	VPS37A	0	0.939519	0	0	8.87578
Q96LT9	RNPC3	0.933394	0	0	0	8.86634
Q9UPY3	DICER1	0	0.932095	0	0	8.86433
Q9UJX5	ANAPC4	0	0.931446	0	0	8.86333
Q9BTE7	DCUN1D5	0	0.927655	0	0	8.85744
Q8IYD1	GSPT2	0	0.92567	0	0	8.85435
Q04446	GBE1	0	0.920293	0	0	8.84595
Q9H1D9	POLR3F	0	0.918325	0	0	8.84286
Q9Y2H6	FNDC3A	0	0.916725	0	0	8.84035
Q13535	ATR	0	0.916308	0	0	8.83969
Q9UK45	LSM7	0.915829	0	0	0	8.83893
Q13620	CUL4B	0	0.915441	0	0	8.83832
Q9H6R4	NOL6	0	0.912978	0	0	8.83444
Q9H9C1	VIPAS39	0	0.910661	0	0	8.83077
Q86W50	METTL16	0	0.907223	0	0	8.82531
Q9NVA2	SEPTIN11	0.436216	0.466907	0	0	8.81878
Q9H2B2	SYT4	0	0.897902	0	0	8.81041
P49674	CSNK1E	0	0.896858	0	0	8.80874
P49674	TPTEP2-CSNK1E	0	0.896858	0	0	8.80874
Q99436	PSMB7	0	0.896669	0	0	8.80843
Q9H3R2	MUC13	0	0.895466	0	0	8.8065
Q9UMY1	NOL7	0.893613	0	0	0	8.80351
P23919	DTYMK	0	0.892044	0	0	8.80097
Q96F24	NRBF2	0	0.890796	0	0	8.79895
Q8NEF9	SRFBP1	0	0.887857	0	0	8.79418
Q8N9B5	JMY	0	0.882769	0	0	8.78589
P42356	PI4KA	0	0.879042	0	0	8.77979
P20839	IMPDH1	0	0.878362	0	0	8.77867
Q9H8W4	PLEKHF2	0	0.874798	0	0	8.77281
Q2M2I8	AAK1	0	0.873591	0	0	8.77081
Q6P1R3	MSANTD2	0	0.873425	0	0	8.77054
Q9BSK2	SLC25A33	0	0.869512	0	0	8.76406
P00492	HPRT1	0	0.866856	0	0	8.75965
Q9H5V9	STEEP1	0	0.859619	0	0	8.74755
Q9GZU8	PSME3IP1	0.230413	0.627558	0	0	8.74478
P57737	CORO7	0	0.856974	0	0	8.74311
Q9Y3D0	CIAO2B	0	0.856859	0	0	8.74291
Q13112	CHAF1B	0	0.856235	0	0	8.74186
O15258	RER1	0	0.855478	0	0	8.74059
Q53EZ4	CEP55	0	0.854627	0	0	8.73915
P25490	YY1	0	0.85346	0	0	8.73718
O14639	ABLIM1	0	0.853273	0	0	8.73686
Q9UK59	DBR1	0	0.852382	0	0	8.73536
Q9UGV2	NDRG3	0	0.851967	0	0	8.73465
Q92783	STAM	0	0.850702	0	0	8.73251
P51808	DYNLT3	0	0.84836	0	0	8.72853
Q7Z5L9	IRF2BP2	0	0.846329	0	0	8.72508
Q6P1J9	CDC73	0.197209	0.647109	0	0	8.72164
Q9Y2W2	WBP11	0.238065	0.606134	0	0	8.72144
O60828	PQBP1	0.285265	0.558214	0	0	8.72021
O14545	TRAFD1	0	0.841643	0	0	8.71706
P49916	LIG3	0	0.838997	0	0	8.71252
O14640	DVL1	0	0.835333	0	0	8.70621
Q86XL3	ANKLE2	0	0.834659	0	0	8.70504
O00401	WASL	0.22547	0.607476	0	0	8.70208
Q4KMP7	TBC1D10B	0	0.832843	0	0	8.7019
Q9BYI3	HYCC1	0	0.832694	0	0	8.70164
P43355	MAGEA1	0	0.830221	0	0	8.69735
Q12986	NFX1	0	0.822714	0	0	8.68425
O43294	TGFB1I1	0	0.82091	0	0	8.68108
Q5T1J5	CHCHD2	0	0.820205	0	0	8.67984
Q8WWH5	TRUB1	0	0.817991	0	0	8.67594
Q8ND04	SMG8	0.321068	0.491997	0	0	8.66723
O00463	TRAF5	0	0.80736	0	0	8.65707
Q9ULT8	HECTD1	0	0.80615	0	0	8.65491
Q7Z5J4	RAI1	0.805525	0	0	0	8.65379
Q9HD26	GOPC	0	0.803835	0	0	8.65075
P49902	NT5C2	0.39402	0.408766	0	0	8.64887
Q7Z7E8	UBE2Q1	0	0.802531	0	0	8.64841
P12109	COL6A1	0	0.800934	0	0	8.64554
Q6IN85	PPP4R3A	0.343735	0.456981	0	0	8.64515
Q14012	CAMK1	0	0.800512	0	0	8.64478
Q8WW12	PCNP	0.16321	0.633532	0	0	8.63797
Q9ULH7	MRTFB	0	0.796128	0	0	8.63686
Q13332	PTPRS	0	0.793562	0	0	8.6322
Q9Y5S9	RBM8A	0.388968	0.404459	0	0	8.63195
Q00613	HSF1	0	0.79223	0	0	8.62977
Q8IWB7	WDFY1	0	0.791325	0	0	8.62813
Q9H814	PHAX	0	0.788274	0	0	8.62255
Q2TAZ0	ATG2A	0	0.78796	0	0	8.62198
O95551	TDP2	0	0.787761	0	0	8.62161
Q9Y2V2	CARHSP1	0	0.785554	0	0	8.61757
Q8IY17	PNPLA6	0	0.78523	0	0	8.61697
Q9ULW0	TPX2	0.274308	0.509644	0	0	8.61462
O95391	SLU7	0	0.782526	0	0	8.612
Q9Y3D9	MRPS23	0	0.782237	0	0	8.61146
P35244	RPA3	0	0.779299	0	0	8.60603
P62993	GRB2	0	0.778072	0	0	8.60376
Q07157	TJP1	0.777474	0	0	0	8.60265
O43426	SYNJ1	0	0.776228	0	0	8.60034
Q96A49	SYAP1	0.253544	0.518641	0	0	8.5928
Q5PRF9	SAMD4B	0.769895	0	0	0	8.58852
Q8TAT6	NPLOC4	0	0.769197	0	0	8.58721
P30040	ERP29	0	0.768898	0	0	8.58665
Q9UHY1	NRBP1	0	0.758067	0	0	8.56618
P42167	TMPO	0.22356	0.531166	0	0	8.55981
Q8NEZ5	FBXO22	0.751636	0	0	0	8.55389
Q9GZN8	ADISSP	0.751266	0	0	0	8.55318
Q96L92	SNX27	0	0.750956	0	0	8.55258
Q92572	AP3S1	0	0.748949	0	0	8.54872
O95361	TRIM16	0.746112	0	0	0	8.54325
Q52LJ0	FAM98B	0	0.742523	0	0	8.53629
Q3YEC7	RABL6	0.337654	0.401048	0	0	8.52885
Q969M3	YIPF5	0	0.738397	0	0	8.52825
Q16527	CSRP2	0	0.737606	0	0	8.52671
Q8IZ21	PHACTR4	0	0.737549	0	0	8.52659
Q99614	TTC1	0.306211	0.428878	0	0	8.52178
Q99439	CNN2	0.194426	0.538606	0	0	8.51773
P12955	PEPD	0	0.732331	0	0	8.51635
O76024	WFS1	0	0.731079	0	0	8.51388
Q96P48	ARAP1	0	0.727659	0	0	8.50712
P19387	POLR2C	0	0.726185	0	0	8.50419
Q14693	LPIN1	0	0.726085	0	0	8.50399
Q96JH7	VCPIP1	0	0.725985	0	0	8.5038
P46926	GNPDA1	0	0.723956	0	0	8.49976
Q9NY27	PPP4R2	0	0.723688	0	0	8.49922
Q9H4I3	TRABD	0	0.721333	0	0	8.49452
Q05397	PTK2	0	0.720776	0	0	8.49341
O95415	BRI3	0	0.720652	0	0	8.49316
Q70E73	RAPH1	0	0.71858	0	0	8.489
O75381	PEX14	0.7162	0	0	0	8.48422
Q9BXB4	OSBPL11	0	0.714519	0	0	8.48083
Q8NEW0	SLC30A7	0	0.712874	0	0	8.4775
Q96QD9	FYTTD1	0.71155	0	0	0	8.47482
Q9NSI2	SLX9	0	0.703691	0	0	8.4588
Q9H0E3	SAP130	0.695168	0	0	0	8.44122
Q5HYI8	RABL3	0	0.69264	0	0	8.43596
P52657	GTF2A2	0.686182	0	0	0	8.42245
Q96D71	REPS1	0.685501	0	0	0	8.42102
Q9UNH7	SNX6	0	0.684915	0	0	8.41978
P60510	PPP4C	0	0.682986	0	0	8.41571
Q96EE3	SEH1L	0	0.679678	0	0	8.40871
P22061	PCMT1	0.679551	0	0	0	8.40844
Q96F63	CCDC97	0	0.679455	0	0	8.40823
Q9UL18	AGO1	0	0.676992	0	0	8.403
Q99627	COPS8	0	0.675564	0	0	8.39995
Q16584	MAP3K11	0.675032	0	0	0	8.39881
Q9HB90	RRAGC	0.673622	0	0	0	8.3958
Q9UBB6	NCDN	0	0.671935	0	0	8.39218
Q765P7	MTSS2	0	0.67129	0	0	8.39079
P10644	PRKAR1A	0	0.665443	0	0	8.37817
Q15437	SEC23B	0	0.665311	0	0	8.37788
Q9BV44	THUMPD3	0	0.664467	0	0	8.37605
Q9Y371	SH3GLB1	0	0.664426	0	0	8.37597
P31939	ATIC	0	0.658847	0	0	8.3638
Q9HBF4	ZFYVE1	0	0.658539	0	0	8.36312
Q92551	IP6K1	0	0.657714	0	0	8.36132
Q16555	DPYSL2	0.212593	0.44426	0	0	8.35943
Q13546	RIPK1	0	0.656644	0	0	8.35897
Q9Y223	GNE	0	0.656568	0	0	8.3588
Q9BRS2	RIOK1	0	0.656051	0	0	8.35766
Q9BZV1	UBXN6	0	0.65255	0	0	8.34994
Q99504	EYA3	0	0.652088	0	0	8.34892
P61326	MAGOH	0	0.649102	0	0	8.3423
Q9HAQ2	KIF9	0	0.647552	0	0	8.33885
Q92609	TBC1D5	0	0.646921	0	0	8.33745
Q75N03	CBLL1	0	0.645381	0	0	8.33401
P78345	RPP38	0	0.645179	0	0	8.33356
Q9Y4R8	TELO2	0	0.644733	0	0	8.33256
O75030	MITF	0	0.640921	0	0	8.324
L0R819	ASDURF	0.640399	0	0	0	8.32283
Q9Y6Y0	IVNS1ABP	0	0.638698	0	0	8.31899
Q9NZM3	ITSN2	0	0.631028	0	0	8.30156
Q8NFF5	FLAD1	0	0.628743	0	0	8.29633
O60925	PFDN1	0	0.622807	0	0	8.28264
O95721	SNAP29	0.107918	0.512305	0	0	8.27664
P15407	FOSL1	0.619585	0	0	0	8.27516
Q0JRZ9	FCHO2	0	0.618317	0	0	8.2722
Q6VN20	RANBP10	0	0.61658	0	0	8.26814
Q9BTA9	WAC	0	0.616488	0	0	8.26793
P12235	SLC25A4	0.61547	0	0	0	8.26554
Q9UPQ0	LIMCH1	0.613429	0	0	0	8.26075
P53365	ARFIP2	0	0.612903	0	0	8.25952
Q9HC35	EML4	0	0.611405	0	0	8.25598
P61011	SRP54	0.167132	0.444027	0	0	8.2554
Q13564	NAE1	0	0.609478	0	0	8.25143
Q9BXB5	OSBPL10	0	0.608662	0	0	8.2495
Q9P2N7	KLHL13	0	0.607319	0	0	8.24631
O60826	CCDC22	0	0.606843	0	0	8.24518
Q15653	NFKBIB	0	0.60324	0	0	8.23659
Q9UI30	TRMT112	0	0.602721	0	0	8.23535
P54819	AK2	0	0.602607	0	0	8.23507
O14745	NHERF1	0.185536	0.415807	0	0	8.23204
O60231	DHX16	0	0.601059	0	0	8.23136
O43318	MAP3K7	0	0.596786	0	0	8.22107
Q53T59	HS1BP3	0	0.594234	0	0	8.21489
P49662	CASP4	0	0.5933	0	0	8.21262
Q6UWE0	LRSAM1	0	0.592943	0	0	8.21175
Q9H2J4	PDCL3	0	0.59074	0	0	8.20638
Q9UK76	JPT1	0.103894	0.486508	0	0	8.20555
Q15750	TAB1	0	0.589172	0	0	8.20254
Q96RL7	VPS13A	0	0.588225	0	0	8.20023
Q9HCD5	NCOA5	0	0.588208	0	0	8.20018
P62877	RBX1	0	0.585362	0	0	8.19318
P46736	BRCC3	0.581538	0	0	0	8.18373
Q92905	COPS5	0	0.577628	0	0	8.174
Q14141	SEPTIN6	0	0.571314	0	0	8.15814
O94880	PHF14	0.570138	0	0	0	8.15517
Q96PZ0	PUS7	0	0.566561	0	0	8.14609
Q8N392	ARHGAP18	0	0.566481	0	0	8.14588
Q15042	RAB3GAP1	0	0.565685	0	0	8.14385
Q15417	CNN3	0	0.563206	0	0	8.13752
Q9BT22	ALG1	0.561946	0	0	0	8.13429
O43399	TPD52L2	0.11734	0.444492	0	0	8.13399
Q68EM7	ARHGAP17	0	0.558166	0	0	8.12455
P13928	ANXA8	0	0.557456	0	0	8.12271
Q13228	SELENBP1	0	0.553626	0	0	8.11277
O43913	ORC5	0	0.55183	0	0	8.10808
O60493	SNX3	0	0.549954	0	0	8.10317
Q6P1N0	CC2D1A	0	0.548835	0	0	8.10023
Q96C19	EFHD2	0.229145	0.318574	0	0	8.09729
Q8IVM0	CCDC50	0	0.542267	0	0	8.08286
P82979	SARNP	0	0.54086	0	0	8.07911
P48506	GCLC	0	0.538848	0	0	8.07373
Q7L4I2	RSRC2	0	0.538655	0	0	8.07322
Q9UBK8	MTRR	0.113486	0.423052	0	0	8.06754
Q9UEE9	CFDP1	0	0.534171	0	0	8.06116
Q96J02	ITCH	0	0.531031	0	0	8.05265
Q9UHR4	BAIAP2L1	0	0.528001	0	0	8.0444
Q9H788	SH2D4A	0.13456	0.392641	0	0	8.04221
P18074	ERCC2	0.520952	0	0	0	8.02501
Q86W56	PARG	0	0.507961	0	0	7.98857
Q13485	SMAD4	0	0.50685	0	0	7.98542
Q9Y6R0	NUMBL	0	0.505042	0	0	7.98026
P29966	MARCKS	0.504894	0	0	0	7.97984
O00170	AIP	0	0.501588	0	0	7.97036
Q99447	PCYT2	0	0.500132	0	0	7.96617
P83436	COG7	0.493648	0	0	0	7.94734
O15344	MID1	0	0.492742	0	0	7.94469
Q69YN2	CWF19L1	0	0.490851	0	0	7.93914
Q8IV50	LYSMD2	0	0.490707	0	0	7.93872
Q8IX04	UEVLD	0	0.48921	0	0	7.93431
Q9Y5X3	SNX5	0	0.48734	0	0	7.92879
O95453	PARN	0.482443	0	0	0	7.91422
Q8NAB2	KBTBD3	0.480984	0	0	0	7.90985
P35221	CTNNA1	0	0.480333	0	0	7.90789
Q8N5M4	TTC9C	0	0.479108	0	0	7.90421
P25098	GRK2	0	0.478829	0	0	7.90337
Q9UKK9	NUDT5	0.152832	0.324403	0	0	7.89855
P51858	HDGF	0.127835	0.349248	0	0	7.8981
Q9BQE5	APOL2	0	0.463631	0	0	7.85683
Q8TBF4	ZCRB1	0.463177	0	0	0	7.85542
P21281	ATP6V1B2	0	0.460933	0	0	7.84841
O95210	STBD1	0	0.460025	0	0	7.84557
Q86WR7	PROSER2	0	0.456594	0	0	7.83477
Q8WXX5	DNAJC9	0	0.455371	0	0	7.8309
P40818	USP8	0	0.454093	0	0	7.82684
Q9P013	CWC15	0	0.452368	0	0	7.82135
P30520	ADSS2	0	0.451472	0	0	7.81849
Q9BWG4	SSBP4	0.449379	0	0	0	7.81179
Q13409	DYNC1I2	0	0.449216	0	0	7.81126
Q9UNZ2	NSFL1C	0	0.44852	0	0	7.80903
O00233	PSMD9	0	0.434582	0	0	7.76348
Q8WTW3	COG1	0.433134	0	0	0	7.75867
P53990	IST1	0	0.428452	0	0	7.74299
Q13907	IDI1	0	0.427588	0	0	7.74008
P26038	MSN	0	0.425984	0	0	7.73465
O43865	AHCYL1	0	0.42172	0	0	7.72014
Q8TEX9	IPO4	0.420695	0	0	0	7.71663
O95059	RPP14	0.420011	0	0	0	7.71428
P09001	MRPL3	0.41866	0	0	0	7.70963
P49591	SARS1	0	0.416257	0	0	7.70133
Q96RS6	NUDCD1	0	0.415177	0	0	7.69758
Q9NZW5	PALS2	0	0.415117	0	0	7.69737
P16333	NCK1	0	0.412885	0	0	7.6896
Q8NC96	NECAP1	0	0.41182	0	0	7.68587
Q13325	IFIT5	0	0.411225	0	0	7.68378
P35241	RDX	0	0.410924	0	0	7.68273
Q659C4	LARP1B	0.408504	0	0	0	7.6742
Q96S59	RANBP9	0.40329	0	0	0	7.65567
Q9Y6W5	WASF2	0.403213	0	0	0	7.6554
Q6NUQ4	TMEM214	0.394074	0	0	0	7.62232
Q9BPZ3	PAIP2	0.391422	0	0	0	7.61258
Q9UNP9	PPIE	0	0.386511	0	0	7.59437
P05556	ITGB1	0	0.382265	0	0	7.57843
O60825	PFKFB2	0	0.380236	0	0	7.57075
P78537	BLOC1S1	0.37854	0	0	0	7.5643
Q92599	SEPTIN8	0	0.375464	0	0	7.55253
Q6FI81	CIAPIN1	0.113893	0.261566	0	0	7.55251
Q9H1E3	NUCKS1	0.130262	0.243336	0	0	7.54534
Q15172	PPP2R5A	0	0.369831	0	0	7.53072
O14964	HGS	0	0.365771	0	0	7.5148
P40121	CAPG	0	0.35891	0	0	7.48748
Q9GZT9	EGLN1	0	0.352921	0	0	7.4632
Q96S66	CLCC1	0.352804	0	0	0	7.46272
Q3ZAQ7	VMA21	0.345432	0	0	0	7.43226
Q9UKY7	CDV3	0.121545	0.223532	0	0	7.43077
Q9UQN3	CHMP2B	0	0.314828	0	0	7.29842
Q9H444	CHMP4B	0	0.308562	0	0	7.26942
Q15631	TSN	0.182485	0.123925	0	0	7.25932
O60443	GSDME	0	0.301062	0	0	7.23392
P18564	ITGB6	0	0.295851	0	0	7.20873
Q6NYC8	PPP1R18	0	0.295053	0	0	7.20483
P52565	ARHGDIA	0	0.293239	0	0	7.19593
Q96FX7	TRMT61A	0	0.291188	0	0	7.18581
Q9HC38	GLOD4	0	0.280034	0	0	7.12946
Q15691	MAPRE1	0	0.271719	0	0	7.08597
Q96CT7	CCDC124	0.26753	0	0	0	7.06355
Q13596	SNX1	0	0.259009	0	0	7.01686
P51572	BCAP31	0	0.257971	0	0	7.01106
Q9NZZ3	CHMP5	0	0.254979	0	0	6.99423
Q9NPD8	UBE2T	0.252325	0	0	0	6.97914
Q8NEB9	PIK3C3	0.251668	0	0	0	6.97538
P00491	PNP	0	0.250245	0	0	6.9672
Q5T0N5	FNBP1L	0.234868	0	0	0	6.87571
Q9UJU6	DBNL	0	0.225961	0	0	6.81993
Q9BUL5	PHF23	0	0.213102	0	0	6.7354
O75467	ZNF324	0.149495	0	0	0	6.22395
Q15819	UBE2V2	0	0.132728	0	0	6.05232
Q8NC51	SERBP1	0	0.0982671	0	0	5.61864
P50990	CCT8	2.07381	3.21824	0.0892098	0.110446	4.72824
O43823	AKAP8	1.07327	1.89938	0.140503	0	4.40308
Q96B26	EXOSC8	0.672949	1.56548	0.122212	0	4.19503
Q14157	UBAP2L	1.41759	1.9482	0	0.186536	4.17341
Q15427	SF3B4	0.282568	0.920908	0.0858233	0	3.80969
Q7Z739	YTHDF3	0.840457	1.30356	0	0.15465	3.79324
Q92879	CELF1	0.749496	1.69402	0	0.189364	3.68973
Q96RE7	NACC1	0.498149	1.23794	0.150383	0	3.52913
P52943	CRIP2	0.24844	0.710716	0	0.0867419	3.46697
P51398	DAP3	2.13469	2.15203	0.40963	0	3.38748
P27816	MAP4	1.63777	1.84085	0	0.339707	3.35615
P50750	CDK9	0.30928	1.79803	0.216621	0	3.28216
Q9UBC2	EPS15L1	0.697772	1.45908	0.222596	0	3.27643
Q9NQC7	CYLD	2.27001	3.08676	0.568857	0	3.23523
P61201	COPS2	0.282077	2.44747	0.29102	0	3.22947
Q9Y3C6	PPIL1	0.385347	0.71256	0.134031	0	3.03412
Q15291	RBBP5	1.65594	2.18781	0.473264	0	3.0218
Q96T51	RUFY1	0.496339	1.12237	0.207165	0	2.96599
O00743	PPP6C	1.01175	1.64246	0.342437	0	2.95438
Q06265	EXOSC9	0.771641	1.05336	0	0.242468	2.91203
Q9UPT8	ZC3H4	0.594844	1.01028	0.224796	0	2.836
Q16666	IFI16	2.26577	3.4274	0.68243	0.136812	2.79687
Q8WWM7	ATXN2L	1.28249	1.73266	0.0853137	0.359988	2.75938
O60869	EDF1	3.58317	1.25183	0.104083	0.615952	2.74738
Q96S55	WRNIP1	1.07739	1.698	0	0.413604	2.74637
Q9NYU2	UGGT1	3.29169	2.31457	0	0.860632	2.70357
Q96EY7	PTCD3	2.3673	2.09969	0	0.699959	2.67396
Q9H910	JPT2	0.369022	0.999754	0.0492867	0.173354	2.6201
Q92797	SYMPK	0.799552	1.74016	0.413408	0	2.61903
P25685	DNAJB1	0.361294	0.577799	0.155198	0	2.59716
O00443	PIK3C2A	0.749811	1.71815	0.409609	0	2.591
Q9Y4W2	LAS1L	0.661084	1.29612	0.325701	0	2.58718
Q9UJX3	ANAPC7	0.759145	1.33598	0.355052	0	2.56094
Q9H944	MED20	2.8317	2.29561	0	0.874569	2.55156
Q5T750	KPLCE	4.20275	3.47735	1.31447	0	2.54664
Q9Y232	CDYL	0.765303	1.11109	0.323224	0	2.53735
P23490	LORICRIN	3.72429	0	0.645357	0	2.52879
Q8N163	CCAR2	1.33476	1.67137	0.151744	0.3696	2.5276
Q8IX12	CCAR1	0.730819	1.07628	0.126006	0.1876	2.52665
P82673	MRPS35	2.12059	2.39346	0.785885	0	2.52203
Q9Y6A4	CFAP20	0.453214	1.14869	0.284238	0	2.49462
Q3MHD2	LSM12	1.75616	1.3978	0	0.565175	2.48039
Q15436	SEC23A	1.06208	0.824437	0.339102	0	2.47593
O60232	ZNRD2	1.56952	1.04662	0.474139	0	2.46406
P07339	CTSD	4.49527	0	0.818902	0	2.45664
Q2NL82	TSR1	0.491193	1.16268	0.301621	0	2.45504
P48634	PRRC2A	1.10485	1.73995	0	0.520786	2.44956
Q93052	LPP	0.33363	0.732439	0	0.196515	2.43959
Q8IX01	SUGP2	1.96693	2.72569	0.591506	0.274935	2.43722
Q13501	SQSTM1	1.54989	2.45497	0.172484	0.582558	2.40712
P35080	PFN2	1.39728	1.21323	0.493769	0	2.40242
O75390	CS	1.6385	1.91654	0.6839	0	2.37801
Q9BRD0	BUD13	0.60009	1.67752	0.443515	0	2.36047
Q96ST3	SIN3A	0.52951	1.35621	0.373768	0	2.3349
Q9BZJ0	CRNKL1	0.264997	1.85621	0.420562	0	2.3345
Q8IZH2	XRN1	0.967274	2.3466	0.679076	0	2.28687
Q14116	IL18	1.14455	0	0.237226	0	2.27045
O15160	POLR1C	0.266413	1.10568	0.287775	0	2.25336
O95372	LYPLA2	0.453317	0.925421	0.294605	0	2.22649
P11940	PABPC1	0.916019	1.09919	0.08951	0.341517	2.22508
O95400	CD2BP2	0.585164	0.905729	0.325501	0	2.19544
Q01433	AMPD2	0.506398	0.51576	0.223185	0	2.19531
Q8TD19	NEK9	0.664137	1.21586	0	0.411171	2.19292
P19404	NDUFV2	1.38524	1.46979	0	0.625767	2.18981
O15084	ANKRD28	1.00907	1.12176	0.467563	0	2.18818
Q9C0D5	TANC1	0.886056	1.61938	0.552132	0	2.18198
P37198	NUP62	1.00538	1.3421	0	0.527272	2.1545
P16949	STMN1	0.155781	0.210366	0.082326	0	2.153
Q13404	UBE2V1	0.157727	0.196922	0.0801686	0	2.14528
Q13404	PEDS1-UBE2V1	0.157727	0.196922	0.0801686	0	2.14528
Q96GA3	LTV1	0.69725	1.27525	0.450894	0	2.12917
Q96IZ0	PAWR	0.702785	0.466294	0.268599	0	2.12185
Q8NHM5	KDM2B	1.16403	2.56244	0.85928	0	2.11661
Q5H9R7	PPP6R3	0.513747	0.605352	0.258333	0	2.11504
Q6P3W7	SCYL2	2.80711	0.670627	0.808801	0	2.10429
O43252	PAPSS1	3.16102	0.895604	0	0.949485	2.09506
Q9UJX2	CDC23	0.982057	1.05675	0.478736	0	2.09042
Q96GD4	AURKB	0	1.98295	0.494603	0	2.00331
Q13442	PDAP1	0.0628946	0.21214	0	0.068929	1.99643
Q9UHI6	DDX20	1.13485	1.94595	0.774487	0	1.99199
Q92922	SMARCC1	1.27992	1.30632	0	0.651091	1.98993
O43847	NRDC	1.50763	1.57088	0.775941	0	1.98821
Q14004	CDK13	1.11285	2.32098	0.867201	0	1.98538
Q14671	PUM1	1.21062	1.80842	0	0.767418	1.976
Q8WX93	PALLD	0.436453	0.565601	0	0.25662	1.96525
Q16630	CPSF6	0.463353	0.9251	0	0.356008	1.9635
Q8NBM4	UBAC2	0	1.27635	0.328783	0	1.95681
Q9UNQ2	DIMT1	2.8121	1.15095	0	1.02605	1.9495
Q7Z417	NUFIP2	1.17619	1.94709	0.813221	0	1.94134
Q9ULW3	ABT1	0	3.05298	0.799632	0	1.93281
P78344	EIF4G2	0.770674	1.56681	0.281544	0.331607	1.93064
O95983	MBD3	1.19984	1.79558	0.785809	0	1.93051
Q9BUP3	HTATIP2	4.74736	0.987138	0	1.51502	1.92033
O95456	PSMG1	0.520996	0.494956	0.268493	0	1.91988
O00193	C11orf58	0.196297	1.26799	0.388786	0	1.91315
Q9Y263	PLAA	0.545947	0.897121	0	0.389075	1.89102
Q8NEM2	SHCBP1	0.528222	0.975615	0.40757	0	1.88353
Q13547	HDAC1	1.15178	1.58588	0.742939	0	1.88163
P05089	ARG1	4.28939	0	1.16752	0	1.87732
P57088	TMEM33	0.606836	0.647205	0.341643	0	1.87602
P23526	AHCY	1.05625	0.213274	0.237717	0.108421	1.87486
Q96S52	PIGS	1.33444	1.2676	0.710997	0	1.87173
P61088	UBE2N	1.26473	1.77649	0.831195	0	1.87139
Q9Y295	DRG1	2.38265	0.600068	0	0.815716	1.87049
Q09666	AHNAK	2.10252	2.39443	0.486043	0.746896	1.86685
Q9Y5B6	PAXBP1	0	2.34969	0.644499	0	1.86622
Q14CN4	KRT72	4.08049	0	1.12054	0	1.86455
P22234	PAICS	0.406828	0.372897	0.0650234	0.149437	1.86226
Q6PD62	CTR9	0.549614	1.94231	0.692504	0	1.84736
Q15555	MAPRE2	0.539502	1.26438	0.501477	0	1.84685
P62136	PPP1CA	0.452406	0.778056	0	0.346351	1.82889
Q8TC07	TBC1D15	0.613339	0.820494	0	0.405676	1.82148
Q96QA5	GSDMA	4.05644	0	1.16345	0	1.80181
O75223	GGCT	3.28843	0	0.944544	0	1.79971
O00534	VWA5A	0.302801	0.834485	0.336255	0	1.75797
Q86XP3	DDX42	0.299985	0.817632	0	0.331115	1.75502
Q8IWJ2	GCC2	3.78912	0	1.12282	0	1.75473
P78346	RPP30	0.498454	1.22067	0.51122	0	1.74966
Q96I24	FUBP3	0.560304	0.9588	0	0.452923	1.74588
Q9BYJ9	YTHDF1	0.906704	1.47651	0.412866	0.303763	1.73361
Q9Y450	HBS1L	0.495673	1.31712	0.550812	0	1.71858
Q8WUM0	NUP133	0.807085	1.42059	0.676923	0	1.71848
P62258	YWHAE	1.21715	0.68394	0	0.580757	1.71082
Q14247	CTTN	0.532722	1.26263	0.163442	0.388553	1.70154
Q15061	WDR43	1.1768	1.47374	0.818696	0	1.69488
P23743	DGKA	0	0.961122	0.298624	0	1.68639
Q8TED1	GPX8	0.491379	1.264	0.553861	0	1.66418
P49321	NASP	0.324929	0.52199	0.268088	0	1.65952
Q9BRU9	UTP23	1.49079	0	0.475997	0	1.64705
Q9UHA3	RSL24D1	1.15146	1.55143	0.863973	0	1.64544
P04150	NR3C1	0.426698	1.1444	0.165349	0.341715	1.63153
Q16881	TXNRD1	0.221516	0.288471	0.164883	0	1.62902
Q01518	CAP1	1.13873	0.269475	0	0.456768	1.62432
Q9Y266	NUDC	0.277061	0.392256	0.0839044	0.134454	1.61599
Q9Y4C2	TCAF1	0	2.74827	0.897121	0	1.61515
Q9BXY0	MAK16	1.18547	1.67748	0.935074	0	1.61435
Q7L014	DDX46	0.681638	1.12215	0.313358	0.284633	1.59283
Q8IXI1	RHOT2	0.704401	0.845145	0.517474	0	1.58229
Q13162	PRDX4	3.235	2.3298	0.805793	1.0536	1.5815
P82914	MRPS15	1.19775	1.54693	0.923338	0	1.5717
Q6RFH5	WDR74	1.64143	1.87939	1.19528	0	1.55857
Q9NQ29	LUC7L	2.38536	0	0.812487	0	1.55379
Q9UKX7	NUP50	0.900277	1.58864	0.851753	0	1.54701
P04080	CSTB	1.49084	0.971558	0	0.846112	1.54114
Q9H4A3	WNK1	0.862986	1.68603	0.876321	0	1.54041
Q96DV4	MRPL38	1.22902	2.25968	1.21121	0	1.52624
Q06587	RING1	0.946634	1.55636	0	0.869624	1.52519
Q9NQC3	RTN4	0.97197	0.809885	0	0.62684	1.50721
P51114	FXR1	0.698444	0.898467	0.563279	0	1.50336
Q9H074	PAIP1	0.331433	0.278809	0	0.216812	1.49294
O43670	ZNF207	0.538866	0	0.192402	0	1.4858
Q15019	SEPTIN2	0.397282	0.423115	0.0957153	0.199248	1.47579
O94979	SEC31A	0.48128	0.693879	0.42762	0	1.45846
O43896	KIF1C	0	1.00295	0.366378	0	1.45284
O43395	PRPF3	0.764676	1.45162	0.291514	0.519442	1.45045
O75251	NDUFS7	1.18842	1.45466	0.967328	0	1.45014
Q5T653	MRPL2	1.29261	1.82935	1.15308	0	1.43696
Q9H9A5	CNOT10	0.816312	0.822682	0	0.606688	1.43379
Q9NTX5	ECHDC1	0.604317	1.45244	0.763655	0	1.42938
O95168	NDUFB4	0.755067	1.74382	0.928048	0	1.42901
Q9C005	DPY30	1.05312	0	0.391542	0	1.42743
Q8N0X7	SPART	0.571125	1.42524	0	0.742293	1.42731
Q92878	RAD50	0.81493	2.06125	1.07795	0	1.41586
Q13042	CDC16	1.17695	1.42392	0.975545	0	1.41471
Q9NV70	EXOC1	0.935833	1.91652	0	1.07541	1.40726
P04183	TK1	0.186623	0.339371	0.198391	0	1.4067
Q13405	MRPL49	1.31659	2.61222	1.48489	0	1.40374
Q16181	SEPTIN7	0.475413	0.419667	0.0854122	0.252973	1.40335
P55854	SUMO3	1.33583	1.78386	0.475734	0.704669	1.40212
Q15058	KIF14	2.34986	1.1982	0	1.35657	1.38707
P13646	KRT13	2.36503	2.70333	0.90189	1.03786	1.38565
O75934	BCAS2	1.07729	0.934694	0	0.770659	1.38446
Q9NQ55	PPAN	0.985422	1.29238	0.87285	0	1.38383
Q15125	EBP	1.59756	1.56792	1.21461	0	1.38193
P50552	VASP	1.49145	0.582443	0	0.796705	1.38022
Q9HCS7	XAB2	1.39226	1.56957	0.675355	0.471537	1.36876
P78371	CCT2	1.26109	1.19394	0.395131	0.556643	1.36705
Q99567	NUP88	0.983539	1.33225	0.426212	0.472094	1.36623
P30536	TSPO	0.297311	0.591958	0.345478	0	1.36403
Q92945	KHSRP	0.340832	0.787216	0.0710566	0.369722	1.3557
Q92900	UPF1	0.575081	0.889285	0.259695	0.31472	1.35011
Q15393	SF3B3	0.478373	0.904768	0.108745	0.434455	1.34839
P13984	GTF2F2	0.223862	0.835341	0.0871542	0.330612	1.34221
Q14C86	GAPVD1	1.10184	0.803475	0	0.75159	1.34201
Q9BSC4	NOL10	1.28029	1.38351	1.05825	0	1.33181
Q9NXR7	BABAM2	0.472817	1.0832	0	0.620566	1.3262
Q9UHD8	SEPTIN9	0.468064	0.52942	0.105679	0.296229	1.31143
P09543	CNP	0.812485	1.68803	1.01389	0	1.30232
Q9Y5A9	YTHDF2	0.90057	1.20302	0	0.852956	1.30231
P49756	RBM25	0.802427	1.17932	0.263325	0.545515	1.29285
A5YKK6	CNOT1	0.809821	1.0785	0	0.773046	1.28848
Q9UBZ9	REV1	1.41721	1.55597	1.21772	0	1.28783
P49792	RANBP2	1.47408	1.79118	0.306173	1.03367	1.28513
Q13573	SNW1	0.552834	1.0081	0.148193	0.492723	1.2842
Q14344	GNA13	0.892351	2.17669	1.27096	0	1.27186
Q9P0J0	NDUFA13	1.1242	1.41816	1.06246	0	1.25876
Q9BW27	NUP85	0.774902	1.66342	1.02709	0	1.24732
P21333	FLNA	0.690929	1.18925	0.206653	0.59142	1.23628
Q15942	ZYX	0.351501	0.516522	0.0941068	0.275363	1.23228
Q6ULP2	AFTPH	1.25109	2.79729	1.72913	0	1.2273
Q9NTI5	PDS5B	0	1.60012	0.688721	0	1.21619
O14641	DVL2	1.33445	1.55262	0	1.24993	1.20776
Q9BYN8	MRPS26	1.20646	1.09084	0.996194	0	1.20544
Q9Y5X1	SNX9	0.478382	0.698325	0.513611	0	1.19601
P62140	PPP1CB	0.368944	0.678268	0.118424	0.339729	1.19265
P22531	SPRR2E	5.31405	0.935967	0	2.74537	1.18686
P55081	MFAP1	0	0.782855	0.34722	0	1.17289
Q9H6T3	RPAP3	0.355269	0.952096	0.584078	0	1.16243
Q9GZL7	WDR12	0.897636	1.28818	0.978265	0	1.15987
Q9BY44	EIF2A	0.304673	0.374073	0.130832	0.173759	1.156
Q9Y6Y8	SEC23IP	0.738055	0.745214	0.667728	0	1.15145
Q9UHV7	MED13	1.8064	3.351	2.33418	0	1.14373
P36873	PPP1CC	0.47311	0.839572	0.238475	0.356146	1.14247
Q14134	TRIM29	1.03933	1.85394	0.373984	0.937044	1.142
Q14137	BOP1	1.09822	1.21488	1.05135	0	1.13759
O75153	CLUH	0.745435	0.624329	0	0.622908	1.13684
O00622	CCN1	2.38924	1.24751	0.63714	1.01985	1.13409
O75533	SF3B1	0.489559	0.900252	0.176647	0.462448	1.12079
Q86TX2	ACOT1	0.690692	0.970356	0.764031	0	1.12039
P31947	SFN	1.20535	1.26568	1.1469	0	1.10738
P04083	ANXA1	0.136004	0.205969	0.0402287	0.119117	1.10172
P0C7T5	ATXN1L	0.723196	2.5945	1.55155	0	1.09647
P63208	SKP1	0.321807	0.534632	0	0.401189	1.09407
Q9Y520	PRRC2C	1.2695	1.53332	0.296079	1.03403	1.07534
Q13283	G3BP1	0.420365	0.586459	0.143489	0.335764	1.07095
Q14320	FAM50A	0	0.471203	0.228586	0	1.04361
Q86X55	CARM1	1.28375	0.817759	0	1.02006	1.04277
P63167	DYNLL1	1.46765	1.06379	0.431721	0.805652	1.03268
Q6VY07	PACS1	1.37134	0.289758	0	0.812041	1.03251
Q9H7D7	WDR26	0	0.755054	0.370562	0	1.02686
P43487	RANBP1	0.356618	0.415598	0.379168	0	1.02617
Q71RC2	LARP4	0.553856	0.883789	0.165612	0.544344	1.01791
P60953	CDC42	0.922811	0.787309	0.845248	0	1.01665
P15559	NQO1	0.459808	1.36291	0.901655	0	1.01544
Q9BS26	ERP44	0.523091	0.77432	0.158385	0.484248	1.01357
Q8NDI1	EHBP1	0.683476	1.09317	0.886772	0	1.00252
Q8N3C0	ASCC3	0.831694	1.30189	0.188495	0.876496	1.00244
Q5SW79	CEP170	0.904109	1.28866	1.10101	0	0.99393
O43719	HTATSF1	0.3748	0.963895	0	0.672396	0.993445
O14732	IMPA2	0.711721	0.900363	0.810529	0	0.991991
Q6ZSZ5	ARHGEF18	0.79938	0	0	0.405118	0.980538
Q9H6T0	ESRP2	1.04779	1.29114	0	1.18619	0.979511
Q9BTC0	DIDO1	1.05152	1.45666	0.378939	0.894631	0.977761
Q92598	HSPH1	0.421569	0.530287	0.180211	0.306014	0.969118
P29034	S100A2	0.745841	0	0.381744	0	0.966264
Q96HC4	PDLIM5	0.735829	0.725239	0.244931	0.503159	0.96574
Q53GA4	PHLDA2	0	1.03816	0.532375	0	0.96352
Q13310	PABPC4	0	1.13852	0	0.585079	0.960453
Q01804	OTUD4	1.6887	1.59769	0.646074	1.05455	0.950439
Q9H799	CPLANE1	2.71169	0	1.41271	0	0.940731
P78386	KRT85	2.08494	3.33782	2.44736	0.378642	0.940264
Q9Y5B8	NME7	0	2.01622	1.05993	0	0.927675
Q9Y224	RTRAF	0.64167	0.649375	0.15604	0.522789	0.92742
P31025	LCN1	2.6099	0	1.3752	0	0.924357
P55265	ADAR	0.266109	0.902767	0.0980772	0.520628	0.917797
P62633	CNBP	0.990602	0.708142	0.899406	0	0.917424
Q13263	TRIM28	0.363563	0.724837	0.151052	0.427394	0.911954
P98082	DAB2	0.359612	0.739178	0.126982	0.458354	0.90858
Q9P275	USP36	0.418225	2.20546	1.41705	0	0.888704
Q05682	CALD1	0.245957	0	0.133776	0	0.878586
Q03164	KMT2A	1.61035	2.3704	2.17062	0	0.874933
O00151	PDLIM1	0.300191	0.561369	0.0931515	0.381018	0.86155
Q8IWX8	CHERP	1.00416	1.40382	0.183557	1.14785	0.854876
P21127	CDK11B	1.16344	0.88371	0	1.13195	0.854814
P35658	NUP214	1.09706	1.51686	0.319431	1.13213	0.848611
Q9UK61	TASOR	0.538313	1.57613	1.17424	0	0.848552
Q5BJF2	TMEM97	0.420008	0.464664	0.491493	0	0.847972
O95292	VAPB	0	0.527275	0.29374	0	0.844013
Q9P0V3	SH3BP4	1.03026	0.92527	0.782331	0.307806	0.843053
Q9C0C2	TNKS1BP1	0.576635	1.17269	0.283079	0.699761	0.831767
Q9H0L4	CSTF2T	0.291106	0.729366	0	0.574526	0.828791
Q8WUF5	PPP1R13L	0.472305	0.807545	0.132407	0.588785	0.82752
Q7Z7K6	CENPV	0.962497	2.21656	1.79389	0	0.825506
P54105	CLNS1A	1.52422	1.60282	1.77991	0	0.812993
Q8N1G2	CMTR1	0.707743	1.14568	0.215498	0.840829	0.811132
Q92620	DHX38	0.45446	1.07007	0.868984	0	0.810965
P40227	CCT6A	1.31581	1.19624	0.642475	0.794954	0.805377
Q13177	PAK2	0.558477	0.795703	0.228244	0.546885	0.80491
Q9H2P0	ADNP	0.812047	1.16236	0	1.13055	0.804393
O60783	MRPS14	3.00949	1.14638	0	2.38225	0.802828
O76003	GLRX3	0.531828	0.482422	0	0.581586	0.80235
P49406	MRPL19	0	2.51596	1.44352	0	0.801515
P51532	SMARCA4	1.16197	1.29391	0	1.40941	0.80115
Q9UMZ2	SYNRG	1.17756	3.34751	2.59967	0	0.799611
Q15029	EFTUD2	0.559378	1.03832	0.222291	0.697558	0.796523
Q14974	KPNB1	0.938055	1.29631	0.367866	0.920779	0.794008
Q14254	FLOT2	0.741351	1.12381	1.07991	0	0.788392
O95758	PTBP3	1.15748	1.47675	0.538774	0.987615	0.787262
Q99873	PRMT1	0.778584	0.704743	0	0.860749	0.785172
Q99832	CCT7	1.49297	1.20143	0.594228	0.972113	0.782564
Q12824	SMARCB1	1.35877	1.288	0.369127	1.17254	0.779742
Q8N0Z6	TTC5	2.02535	0	1.17972	0	0.77973
P13861	PRKAR2A	0.908293	0.864826	0	1.0334	0.778897
P29375	KDM5A	1.95071	0	1.13742	0	0.778233
P20585	MSH3	0.328569	1.0569	0.808262	0	0.777483
P19784	CSNK2A2	1.01126	0.84384	0	1.08577	0.772774
Q8TC12	RDH11	1.94595	1.16961	0	1.82898	0.768453
Q5D862	FLG2	4.66138	0.993913	0.569953	2.759	0.764534
P48643	CCT5	0.749466	0.974101	0.425402	0.59172	0.760904
P54619	PRKAG1	0.467589	0.336758	0.476478	0	0.755407
Q9UKF6	CPSF3	0.678175	1.10254	0.229228	0.832195	0.746456
Q14444	CAPRIN1	0.704919	0.734854	0.154646	0.704334	0.745146
O43264	ZW10	0	1.38092	0.827807	0	0.738264
Q53H12	AGK	1.52705	0.982171	1.50512	0	0.737362
Q9BT73	PSMG3	0.73622	0.569503	0	0.784386	0.735214
P25311	AZGP1	3.9588	1.85908	1.73092	1.77677	0.729972
P35237	SERPINB6	1.08133	0.893998	0	1.20056	0.718384
P61626	LYZ	3.67528	1.64933	1.24429	1.9978	0.715751
P36957	DLST	2.48345	1.06302	0	2.17064	0.70827
Q92930	RAB8B	0.679132	1.33909	1.23709	0	0.706132
O75822	EIF3J	0.157134	0.346402	0.0971731	0.211528	0.705884
Q15021	NCAPD2	2.23402	0.588856	0	1.73093	0.705615
Q8IYB3	SRRM1	1.03471	1.73263	1.69729	0	0.705265
Q9Y2W1	THRAP3	0.340823	0.76153	0.195208	0.481463	0.70406
Q9Y2H5	PLEKHA6	1.26248	1.18451	0	1.50317	0.703
P02794	FTH1	0.89824	0.465734	0.840839	0	0.697914
Q15208	STK38	1.01583	0.725828	0	1.07863	0.691267
Q13428	TCOF1	0.611275	1.17692	0	1.10984	0.688148
P31948	STIP1	0.342698	0.343479	0.127405	0.299004	0.686345
Q96P63	SERPINB12	3.99651	1.25434	0.792615	2.47477	0.684414
P49790	NUP153	0.945195	2.04524	0.948651	0.926896	0.673043
P00558	PGK1	1.73575	0.814937	0.551052	1.05721	0.665387
Q9ULV4	CORO1C	0.326474	0	0.206863	0	0.658295
Q8TED0	UTP15	0	2.25654	1.43034	0	0.657755
Q9BZG1	RAB34	0.609856	1.4099	1.28364	0	0.653941
Q5RI15	COX20	0	1.19832	0	0.761639	0.653831
Q8N7H5	PAF1	0.683934	1.54156	1.41839	0	0.649874
P18887	XRCC1	0.448031	0.755799	0	0.768931	0.646706
Q8N884	CGAS	1.3657	1.44438	1.79693	0	0.64508
Q9Y4E8	USP15	0.224675	0.641192	0	0.55434	0.643374
Q13185	CBX3	0.58635	0.758825	0.19251	0.67056	0.640245
Q12800	TFCP2	0	0.31196	0	0.20048	0.637906
O60664	PLIN3	0.16051	0.29068	0.101351	0.189131	0.635286
P20339	RAB5A	1.31324	0.642832	0	1.26251	0.63166
Q96RT8	TUBGCP5	3.49936	0	0	2.25909	0.631352
Q15654	TRIP6	0.489696	0.737894	0.237918	0.557436	0.626161
Q32MZ4	LRRFIP1	0.250719	0.916847	0.757624	0	0.623951
Q14839	CHD4	0.759161	1.09127	0.319604	0.883083	0.621603
P61604	HSPE1	1.23843	1.26064	0.639078	0.996309	0.611758
Q8IVF2	AHNAK2	1.89968	1.77145	0.850332	1.55272	0.611353
P22314	UBA1	0.466853	0.894677	0.893312	0	0.607992
Q9Y6M9	NDUFB9	1.86233	0	1.22234	0	0.607458
P12268	IMPDH2	0.790434	0.797806	0.45697	0.589378	0.602065
P22735	TGM1	3.90807	1.34197	1.19316	2.28979	0.592023
P61964	WDR5	1.12301	1.41229	0.986224	0.699598	0.588705
Q9BT78	COPS4	0.578522	0.68849	0	0.844634	0.585032
Q6P2E9	EDC4	0.94019	1.32017	0	1.50756	0.58434
O14735	CDIPT	0.818029	0.952164	0.58434	0.600223	0.579552
A8MWD9	SNRPG	0	0.95899	0.311945	0.330391	0.578187
Q9BTT0	ANP32E	0.943359	0	0.632604	0	0.576505
Q15517	CDSN	4.08455	1.01702	0.890792	2.53626	0.573973
Q86XZ4	SPATS2	0.389708	0.662704	0	0.707996	0.571886
P62316	SNRPD2	0.483939	0.916402	0.259836	0.685388	0.567051
P41743	PRKCI	0.744429	1.64337	1.61436	0	0.564717
Q6P2Q9	PRPF8	0.579905	1.13723	0.335311	0.828059	0.561695
Q13243	SRSF5	0	1.49881	1.01594	0	0.560992
Q7Z3U7	MON2	0	0.885081	0.600161	0	0.560459
P46063	RECQL	0.477967	0.702818	0.150958	0.64994	0.560057
O15481	MAGEB4	0.848983	0.717915	0	1.06612	0.555543
P09651	HNRNPA1	0.257735	0.630382	0.0896791	0.514728	0.55523
P46060	RANGAP1	0.935134	0.665425	0.273888	0.819024	0.550398
Q13637	RAB32	0	1.16368	0.7947	0	0.550219
Q8NFQ8	TOR1AIP2	0.385176	0.86214	0.853017	0	0.548181
Q08188	TGM3	4.08122	1.34737	1.3085	2.40921	0.546165
Q10570	CPSF1	0.694862	1.86544	1.75349	0	0.546083
Q99942	RNF5	2.84579	0	1.95049	0	0.544992
Q16352	INA	0	2.50417	1.72865	0	0.534688
P42765	ACAA2	1.709	1.24506	0.875498	1.1682	0.531518
P02538	KRT6A	3.60071	1.40616	1.30542	2.17051	0.526513
Q15020	SART3	0.465171	0.769288	0.246663	0.612443	0.522971
Q8N1N4	KRT78	3.62274	1.2931	1.07724	2.35732	0.517315
Q96DI7	SNRNP40	0.643339	0.979443	0	1.13396	0.517096
Q5QJE6	DNTTIP2	0.720075	0.926586	0	1.15153	0.515987
Q9NR12	PDLIM7	0.704499	0.750855	0.16956	0.851206	0.511718
Q8NB16	MLKL	2.07131	0.790755	0.607881	1.4043	0.508296
Q9UH65	SWAP70	0.391708	0.347752	0	0.5201	0.507685
O95071	UBR5	1.22788	1.65049	0.951833	1.07282	0.507572
P63241	EIF5A	0.725527	0.853143	0.527089	0.58824	0.501241
Q13435	SF3B2	0.259552	0.736683	0.14165	0.567937	0.489508
P82650	MRPS22	1.81816	0.933706	0	1.9605	0.48919
P35527	KRT9	3.84345	1.28531	1.20557	2.45154	0.487906
Q14376	GALE	0.604756	1.42107	1.45135	0	0.481119
O43172	PRPF4	0.536415	1.02207	0.371855	0.745643	0.47987
Q9UKD2	MRTO4	1.42435	0.903044	0	1.67178	0.477325
P28340	POLD1	0.761913	0.836373	0.356316	0.791941	0.47708
Q9Y5Q0	FADS3	1.15509	0	0.833464	0	0.470819
Q14160	SCRIB	0.563597	0	0.406947	0	0.469823
Q9NXV6	CDKN2AIP	0	0.793508	0	0.573696	0.467959
O95861	BPNT1	0.759043	0.407764	0	0.845169	0.465255
P49588	AARS1	0.652859	0.508356	0	0.841515	0.464574
P61981	YWHAG	1.05063	0.677149	0.718519	0.534299	0.463743
Q02413	DSG1	3.85875	1.03486	0.934728	2.6223	0.460225
O43818	RRP9	1.68871	0	1.23014	0	0.457101
O95486	SEC24A	0.60639	0.543245	0	0.84066	0.451581
P31930	UQCRC1	1.62461	0.709798	0	1.71076	0.448419
Q04760	GLO1	0	0.447514	0	0.328527	0.445921
Q6KB66	KRT80	1.96792	1.06167	0.869301	1.36215	0.441142
P27338	MAOB	0.630298	1.55456	1.61017	0	0.440324
Q9Y2T3	GDA	0.846888	0	0.62422	0	0.440116
Q9Y4H2	IRS2	0.716016	0.783463	0	1.11115	0.432408
Q01844	EWSR1	1.14221	0.507277	0	1.22233	0.43239
P61457	PCBD1	0.929104	1.34197	0.506847	1.17824	0.430557
Q9UKK6	NXT1	0	1.05074	0.779691	0	0.43043
P18754	RCC1	0.840366	1.185	0.609374	0.893695	0.43027
Q96ME7	ZNF512	0.933414	1.2365	0	1.61183	0.428937
Q6PKG0	LARP1	0.316444	0.643905	0.193093	0.520392	0.428677
Q86YZ3	HRNR	3.92948	1.08001	1.04861	2.69581	0.419917
Q9UPU5	USP24	0.467171	0.712343	0	0.886257	0.412395
Q96GM8	TOE1	0.66543	0.972177	0	1.23075	0.412047
P27348	YWHAQ	0.879594	0.701025	0.477117	0.713682	0.40856
P04264	KRT1	3.81044	1.18589	1.21916	2.54732	0.407653
O43447	PPIH	0.319313	0.804949	0	0.849099	0.404975
Q5T749	KPRP	4.02795	1.06941	1.10327	2.74967	0.403792
Q93009	USP7	0.565854	0.917589	0.346535	0.776064	0.402107
Q9Y5J1	UTP18	1.49402	0.965396	0	1.86131	0.401999
Q9UHB9	SRP68	0.92663	0.878748	0.64966	0.717398	0.401228
P52597	HNRNPF	0.335734	0.862943	0.230831	0.6797	0.396664
P53992	SEC24C	0.936927	0.631193	0.301627	0.891625	0.394137
Q99497	PARK7	0.28664	0.592613	0	0.670158	0.391777
Q9NVZ3	NECAP2	0.35142	0.812038	0.893742	0	0.380489
Q08554	DSC1	3.67906	1.02857	0.884209	2.73324	0.380025
P21266	GSTM3	1.09582	0.681565	0.71986	0.646622	0.379291
P33176	KIF5B	0.636185	0.663813	0.338073	0.662981	0.376989
P13647	KRT5	3.74651	1.16267	1.26285	2.52156	0.37541
Q14847	LASP1	0.345704	0.441339	0.178735	0.431288	0.36758
Q16637	SMN1	1.30945	0.965192	0	1.76396	0.366824
Q16637	SMN2	1.30945	0.965192	0	1.76396	0.366824
Q01780	EXOSC10	0.525239	0.873468	0	1.09045	0.359164
O75116	ROCK2	0.836985	0.711833	0	1.21006	0.356089
Q9UNX4	WDR3	0.48054	0.853333	1.04242	0	0.35569
P62314	SNRPD1	0.455104	0.678124	0.245012	0.641781	0.353767
Q8TCG1	CIP2A	0.612064	0.706765	0	1.03287	0.352601
Q8NI36	WDR36	0.618696	1.01292	0	1.27833	0.352038
Q7Z460	CLASP1	0.69848	0.484078	0	0.928161	0.349465
P35908	KRT2	3.95666	0.912745	1.05744	2.79392	0.338376
O43684	BUB3	0.486913	0.69814	0.188829	0.748603	0.338167
Q13561	DCTN2	0.249931	0.622985	0	0.690647	0.337893
Q9Y484	WDR45	0	0.800583	0.63401	0	0.336544
P10599	TXN	0.104669	0.24163	0.0828665	0.191665	0.335047
O60566	BUB1B	0.512048	0.713589	0	0.976823	0.327363
Q9BY42	RTF2	0	0.467642	0.3751	0	0.318129
O60547	GMDS	0.713585	1.44152	1.72927	0	0.317595
P02533	KRT14	3.88007	1.124	1.43404	2.58342	0.316816
P63279	UBE2I	1.2234	1.02895	0.593565	1.21633	0.315519
Q86V48	LUZP1	0.925001	1.28344	0.694478	1.08128	0.314591
O75553	DAB1	2.96965	0	2.38916	0	0.31379
Q92973	TNPO1	0.192614	0.544179	0.145816	0.447078	0.313485
O60678	PRMT3	0.597227	0.592975	0	0.960542	0.309286
Q14914	PTGR1	2.41635	0.916224	0.948136	1.74612	0.306749
Q13427	PPIG	1.81198	0.908614	0	2.20307	0.304405
Q15459	SF3A1	0.530216	0.687412	0.27529	0.71369	0.300061
Q68CZ2	TNS3	0.715104	1.17451	0.720914	0.816026	0.298028
Q9Y3B4	SF3B6	0.544865	0.713872	0.296201	0.730913	0.293379
Q9UET6	FTSJ1	0	0.874569	0.713748	0	0.293158
O60568	PLOD3	0.708556	1.16193	0.477319	1.05009	0.292323
P19388	POLR2E	0.490885	0.989657	0	1.20931	0.291941
Q86TB9	PATL1	0.756223	1.05259	0.282135	1.19656	0.290715
P11142	HSPA8	0.62154	0.646818	0.371398	0.667421	0.288019
Q8TBX8	PIP4K2C	0	0.621308	0	0.509901	0.28509
Q9UGI8	TES	0.401546	0.429273	0.134127	0.549101	0.282168
Q92917	GPKOW	0.309475	0.638209	0.193225	0.586897	0.280707
Q96KB5	PBK	0.14509	0.381208	0	0.433244	0.2807
Q9BWH6	RPAP1	2.55093	0.660352	2.64386	0	0.280502
Q9Y5K5	UCHL5	1.12573	0.547091	0	1.37753	0.280197
Q68D10	SPTY2D1	0	0.84889	0.699137	0	0.280002
Q9UQR0	SCML2	0	0.851774	0.702792	0	0.277374
P14923	JUP	1.92229	1.01187	0.923419	1.49863	0.276723
P52272	HNRNPM	0.564697	1.02763	0.354882	0.963652	0.272199
P13645	KRT10	3.6746	1.06853	1.24998	2.67775	0.272146
Q7Z2W4	ZC3HAV1	0.530243	0.627583	0.309928	0.651486	0.268188
Q6P1M0	SLC27A4	0.911396	0.894464	0	1.49962	0.268086
Q9H9T3	ELP3	0.519122	0.830348	0	1.12091	0.267724
Q8N1B4	VPS52	0.771272	1.09113	0	1.54819	0.266583
Q9NSI6	BRWD1	2.75508	0	2.29509	0	0.263542
P17066	HSPA6	0.477065	0	0.397806	0	0.262121
Q9P0K7	RAI14	1.81845	0.983184	0	2.33751	0.261296
P21291	CSRP1	0.542026	0.545794	0.326137	0.588308	0.250472
P48556	PSMD8	0.602652	0.90368	0	1.27166	0.244324
O75608	LYPLA1	0.857517	0.912085	0.349702	1.14869	0.240009
Q92804	TAF15	0.138921	0.527633	0	0.565206	0.237947
P32320	CDA	0.457136	0.550627	0.345018	0.510922	0.235574
P12273	PIP	0	1.72331	0	1.46434	0.234935
P82933	MRPS9	1.51923	1.61155	1.24594	1.4188	0.232527
P18206	VCL	0.314606	0.285317	0.164236	0.34693	0.230984
O75534	CSDE1	0.352691	0.581163	0.251512	0.54522	0.229101
P04259	KRT6B	3.42225	1.06276	1.28091	2.54679	0.228637
Q15005	SPCS2	0	1.39734	0	1.19429	0.226523
O43747	AP1G1	1.1809	0.603767	0	1.53372	0.218624
P40763	STAT3	0.47234	0.537586	0.204849	0.665331	0.214864
P19447	ERCC3	0	1.27115	0	1.09963	0.20911
P36639	NUDT1	0.705726	0.83445	0	1.33717	0.203908
P22681	CBL	0.538944	0.608326	0.996718	0	0.202946
P41227	NAA10	0	1.44975	1.26258	0	0.199434
Q27J81	INF2	0.605884	0.67775	0.330756	0.787369	0.199153
P26368	U2AF2	0.515811	0.692365	0.297292	0.756049	0.197858
Q9BR76	CORO1B	0.262039	0.329297	0	0.51559	0.197755
Q8N6H7	ARFGAP2	0.598472	0.684152	0.260084	0.860619	0.194694
Q12834	CDC20	0	0.692343	0.606276	0	0.191513
O15355	PPM1G	0.366352	0.792271	0.26684	0.749217	0.18943
P42285	MTREX	0.727291	0.870003	0.197342	1.20687	0.185866
Q6Y7W6	GIGYF2	1.51789	0.95223	0	2.17572	0.183086
O95402	MED26	2.18496	0.950639	0	2.76359	0.182197
P78406	RAE1	0.60752	0.650875	0.204366	0.906024	0.180518
Q15424	SAFB	0.420338	0.958321	0.250224	0.970886	0.175074
O15381	NVL	1.90758	1.22095	2.77256	0	0.174265
P42771	CDKN2A	0.569028	0	0.505025	0	0.172147
Q14151	SAFB2	0.48061	1.03446	0.340851	1.00645	0.169314
Q9NQG5	RPRD1B	0.80917	1.01451	0.480788	1.15981	0.152628
Q9Y570	PPME1	0.297282	0.482374	0.246697	0.455243	0.15149
Q09161	NCBP1	0.303996	0.963979	0	1.14205	0.150906
Q15797	SMAD1	2.55749	0	2.30361	0	0.15083
Q8WUA4	GTF3C2	0	1.77242	1.59882	0	0.148719
Q9BZE4	GTPBP4	1.70905	1.16158	1.25358	1.34871	0.141588
Q15181	PPA1	0.944213	0.909543	0.605217	1.07619	0.140782
Q86U86	PBRM1	1.35776	0	1.234	0	0.13789
Q9BRZ2	TRIM56	0	1.0384	0	0.945958	0.134509
Q9NZB2	FAM120A	0.635324	0.918544	0.477819	0.938955	0.133255
P42330	AKR1C3	0.770251	0.665688	0.351117	0.959186	0.132094
O00299	CLIC1	0.864883	0.69763	0	1.42607	0.131823
P24534	EEF1B2	0.644208	0.397659	0.358208	0.592888	0.131509
Q7L2J0	MEPCE	0.713613	0.740557	0.591242	0.736458	0.131268
Q96QK1	VPS35	1.26294	0.970486	0.819341	1.22047	0.130825
P53396	ACLY	0.601404	0.498837	0.415925	0.589071	0.13063
P11021	HSPA5	0.667065	1.10203	0.445483	1.17294	0.128424
Q9NUQ8	ABCF3	0.789589	0.671519	0.393809	0.947954	0.122932
P05109	S100A8	3.74249	0.972129	1.50122	2.83328	0.121278
Q9Y3D3	MRPS16	1.75423	0.661133	0.707654	1.51324	0.121101
P30153	PPP2R1A	0.716237	0.539178	0	1.1568	0.118028
Q96T76	MMS19	0	0.486123	0.448487	0	0.116255
O96019	ACTL6A	1.15494	0.822257	0.329606	1.49498	0.115886
Q9BW60	ELOVL1	0	0.933056	0.861746	0	0.114701
P14678	SNRPB	0.415228	0.702388	0.311651	0.721071	0.113972
Q96CW5	TUBGCP3	0.282134	0.90689	0	1.1	0.112273
Q63HN8	RNF213	0	1.83024	1.69411	0	0.111509
Q93008	USP9X	0.942933	0.906374	0.55742	1.15782	0.108578
P61224	RAP1B	0.710146	0	0.658925	0	0.108001
Q14692	BMS1	1.01769	0.936501	0.630319	1.1867	0.104996
Q5T3I0	GPATCH4	0	1.07684	0	1.00216	0.10368
Q9UN86	G3BP2	0.748479	0	0.696615	0	0.103601
P32119	PRDX2	1.04162	0.755247	0.551461	1.12398	0.100944
P01040	CSTA	3.28874	1.06598	1.34899	2.73409	0.0929211
Q9H2M9	RAB3GAP2	0.560261	0.523043	0.387436	0.62856	0.0925442
Q5VZK9	CARMIL1	0.980884	0.595088	0	1.4808	0.0898701
P63104	YWHAZ	0.890084	0.585363	0.566972	0.82315	0.0859406
P62857	RPS28	1.54888	0.769469	1.35921	0.833541	0.0803506
Q9BRL6	SRSF8	1.21396	1.55572	1.36026	1.26452	0.0775255
Q9Y6C9	MTCH2	0	0.778123	0	0.739171	0.0740895
P15924	DSP	2.22277	1.36637	1.41358	1.99982	0.0724291
P08779	KRT16	3.59499	0.905016	1.49504	2.79475	0.06902
P09884	POLA1	0.412309	0.92141	0.398884	0.872703	0.0688249
P55039	DRG2	0.587221	0.525397	0	1.06185	0.0673845
Q9UNE7	STUB1	0	0.681566	0	0.653032	0.0616998
P85037	FOXK1	0.280657	0.785656	0.325402	0.697099	0.060529
O94776	MTA2	0.827843	1.04033	0.621447	1.17333	0.0578187
Q9H8H2	DDX31	0.786715	0	0.756435	0	0.0566254
P38606	ATP6V1A	0.166898	0.464791	0.150227	0.460383	0.0489626
P04040	CAT	1.47301	0.836552	0.906331	1.33387	0.0439925
P31944	CASP14	3.78818	0.965449	1.62365	2.98816	0.0436961
O95373	IPO7	0.305857	0.504538	0.186153	0.60033	0.0432096
P13489	RNH1	0.855463	0.957205	0.756648	1.00391	0.042079
Q9Y4Z0	LSM4	2.40013	0	2.33891	0	0.0372719
Q15785	TOMM34	0	0.650232	0	0.636586	0.0306001
P52948	NUP98	0.703224	1.02976	0.765933	0.930774	0.030524
Q9Y3I0	RTCB	0.694505	0.791078	0.416923	1.03864	0.0294536
Q99714	HSD17B10	0.945735	0.874647	0.868857	0.915093	0.0291652
Q99959	PKP2	0	1.52279	1.49485	0	0.0267151
Q96RP9	GFM1	0.94814	0.982843	0.479972	1.41594	0.0264457
Q15056	EIF4H	0.200282	0.213736	0.154263	0.252367	0.0259805
Q9BV86	NTMT1	0.815734	0.932151	0.878483	0.841881	0.0228967
P25788	PSMA3	0.911805	0.589171	0	1.47958	0.0207102
Q8WXI9	GATAD2B	0.878969	0.957151	0.431251	1.37971	0.0199027
Q14192	FHL2	0.778576	0.863111	0.542837	1.08534	0.0119206
Q05519	SRSF11	0.579794	0.589578	0	1.16329	0.00752117
Q7Z2W9	MRPL21	1.29653	0	1.29118	0	0.00597165
Q9Y679	AUP1	0.556605	0.931054	0.427842	1.05473	0.0049379
Q9BUJ2	HNRNPUL1	0.340493	0.689301	0.307583	0.720488	0.00241509
A4FU01	MTMR11	0	0.288568	0	0.288303	0.00132364
Q9NVH1	DNAJC11	0.939418	1.02579	1.09397	0.869449	0.00131135
Q14694	USP10	0.563945	0.63703	0.363542	0.838799	-0.00163932
Q9Y3F4	STRAP	0.424811	0.596832	0.255717	0.767116	-0.00167897
Q9H9E3	COG4	2.05511	0	0	2.05875	-0.00255357
Q9H6S3	EPS8L2	0.412974	0.407499	0.2364	0.588127	-0.00711008
Q9UGP8	SEC63	0	1.20505	0	1.21191	-0.00818719
P57740	NUP107	0.797037	1.15736	0.461306	1.5106	-0.0128647
P51116	FXR2	0.720521	0.790097	0.4994	1.02552	-0.0135942
P62306	SNRPF	0.396527	0.67246	0.25471	0.824856	-0.0142072
P49327	FASN	0.465724	0.694362	0.277757	0.894134	-0.0146063
O60341	KDM1A	0.911209	1.03606	0.900309	1.0671	-0.0148448
Q9BYD1	MRPL13	1.21221	0	1.23426	0	-0.0259986
Q9Y265	RUVBL1	0.500694	0.905759	0.43756	0.996774	-0.0283205
P78347	GTF2I	0.646366	0.933994	0.396722	1.21559	-0.0288746
Q9HAD4	WDR41	0	1.03136	1.05318	0	-0.0302141
Q14697	GANAB	1.30708	1.17305	1.22363	1.3119	-0.0318666
Q658P3	STEAP3	0.391968	0.545534	0	0.959154	-0.0329408
P57678	GEMIN4	1.43554	1.2803	1.45145	1.33131	-0.0351206
Q12905	ILF2	0.364423	0.675098	0.342345	0.723595	-0.036207
P42166	TMPO	0.346479	0.627548	0	0.998856	-0.0363149
Q92643	PIGK	0	1.36378	0	1.39874	-0.0365104
Q9BTC8	MTA3	0	1.42516	1.46221	0	-0.0370281
P56381	ATP5F1E	1.03773	0.863042	0.646882	1.30606	-0.039064
P23921	RRM1	0.759155	0.821057	0.675538	0.949774	-0.0405992
Q15382	RHEB	0.513961	0.558237	0.475686	0.627481	-0.0410799
Q96KR1	ZFR	0.445309	0.873536	0.332304	1.0253	-0.0417914
Q5C9Z4	NOM1	1.82939	0	1.88868	0	-0.0460136
P13797	PLS3	0.631115	0.537476	0.505498	0.701176	-0.0462665
P61006	RAB8A	0.94561	0	0.976738	0	-0.0467264
P61077	UBE2D3	0.897303	0.617766	0.800469	0.76507	-0.0472761
P37802	TAGLN2	0.195671	0.384805	0.304467	0.295616	-0.0479245
Q9UBB5	MBD2	0.730828	1.087	0.517992	1.37691	-0.059909
Q14676	MDC1	1.05402	0.808364	0	1.94772	-0.0646363
Q07021	C1QBP	0.939091	1.03354	0.445077	1.61975	-0.0659013
Q8TEU7	RAPGEF6	0	1.44911	1.51913	0	-0.0680795
Q9BQ69	MACROD1	0.854973	0.85207	0	1.78978	-0.0682807
Q63HR2	TNS2	1.54703	0	1.62221	0	-0.0684585
P39023	RPL3	1.77508	1.07369	1.41508	1.57769	-0.071138
O00203	AP3B1	0.501571	0.569539	0.418317	0.707962	-0.0724577
P62318	SNRPD3	0.438104	0.528811	0.287316	0.732126	-0.0763174
O43290	SART1	0.478063	0.875855	0.485918	0.942396	-0.0771725
P36405	ARL3	0.377361	0.885107	1.33275	0	-0.0781644
Q9ULX6	AKAP8L	0.772906	1.0657	0.75037	1.19287	-0.0798568
Q9Y221	NIP7	1.15081	0.65382	1.00662	0.904782	-0.0829277
P37837	TALDO1	0.557174	0.439414	0	1.05742	-0.0854785
Q9UDY2	TJP2	0.590737	0.801392	0.969554	0.507607	-0.0855341
Q96PK6	RBM14	0.656446	0.90399	0.498413	1.15847	-0.0865256
Q96PK6	RBM14-RBM4	0.656446	0.90399	0.498413	1.15847	-0.0865256
P20073	ANXA7	1.14737	0.908335	0	2.18648	-0.0889742
Q04323	UBXN1	0	0.492307	0	0.524297	-0.0908271
P17987	TCP1	0.878767	1.15063	0.898185	1.26366	-0.0912106
O95218	ZRANB2	0.521395	0.69084	0.565501	0.728047	-0.0936632
Q8WUK0	PTPMT1	2.20226	0	2.35061	0	-0.09405
P61966	AP1S1	0.628256	0.857682	0	1.58688	-0.0948189
P38646	HSPA9	0.716089	1.24069	0.60541	1.48571	-0.0957931
P35659	DEK	0.491918	0.968849	0.662243	0.899811	-0.0967181
Q07020	RPL18	2.70335	1.05586	1.59378	2.4284	-0.0975499
O43156	TTI1	0	1.13066	0	1.21069	-0.0986626
Q9BVS5	TRMT61B	1.93362	1.42908	2.003	1.59935	-0.0993161
Q86TC9	MYPN	1.24392	0.762284	0	2.14993	-0.0998172
P81605	DCD	3.02403	1.15808	1.85302	2.63257	-0.101065
Q13151	HNRNPA0	0.774222	0.954301	0.726749	1.13531	-0.107361
P62244	RPS15A	0.900014	0.703108	0.968801	0.75929	-0.108294
Q9P258	RCC2	0.639092	0.569787	0.511757	0.793222	-0.110356
Q9BQA1	WDR77	0.596198	0.676365	0	1.37434	-0.110999
P04920	SLC4A2	0	0.845258	0	0.913807	-0.112498
Q9UM00	TMCO1	1.068	0.966744	0.684492	1.52676	-0.120015
O60763	USO1	0.523066	0.531353	0.319357	0.83022	-0.124655
Q9H3U1	UNC45A	0.654317	0.48668	0.67333	0.571106	-0.125198
O95716	RAB3D	1.13659	0	1.24026	0	-0.125928
Q06830	PRDX1	0.474223	0.588646	0.393601	0.767873	-0.127994
Q14807	KIF22	1.93432	0.73293	1.04566	1.87219	-0.129555
P52294	KPNA1	0.559322	0.841822	0.705514	0.827614	-0.129873
Q00341	HDLBP	0.416491	0.76643	0.351486	0.943878	-0.131004
Q9Y2A7	NCKAP1	0.741192	0.727954	0	1.60913	-0.131303
Q5T4S7	UBR4	0.826484	1.0838	0.549458	1.54359	-0.131814
P61106	RAB14	1.17571	0.688584	0.84729	1.20396	-0.137878
O75396	SEC22B	0.386602	0.437863	0.233349	0.675771	-0.141011
P49642	PRIM1	0.691758	0.999715	0	1.87278	-0.146902
Q6ZVD8	PHLPP2	2.31882	0	2.56819	0	-0.147361
O15294	OGT	1.47933	0.840784	0	2.57584	-0.150849
P28072	PSMB6	1.5149	0.904718	0	2.68889	-0.152233
P14625	HSP90B1	1.32439	1.38186	1.10898	1.90511	-0.15543
P24666	ACP1	0.829531	0.783026	0.518422	1.27878	-0.156401
Q9NTZ6	RBM12	0.220333	0.638361	0	0.959156	-0.159621
Q9NV06	DCAF13	0.629296	1.04122	0	1.86684	-0.160301
Q96KG9	SCYL1	0.428998	0.481452	0.263013	0.756227	-0.162843
Q12789	GTF3C1	0.642275	0.849253	0	1.66996	-0.163023
P61513	RPL37A	1.75925	0.585266	1.32541	1.29985	-0.16317
Q9BRJ2	MRPL45	1.58583	0	0	1.77627	-0.163609
Q9NRL2	BAZ1A	0	1.01491	0	1.13782	-0.164919
Q9Y580	RBM7	0.656797	0.821051	0	1.66145	-0.168948
Q9H1A4	ANAPC1	0.340253	0.785608	0	1.26648	-0.169799
Q6PGP7	SKIC3	0	1.69451	1.90812	0	-0.171284
Q9H0D6	XRN2	0.440832	0.826801	0.47152	0.960987	-0.176405
Q9Y696	CLIC4	0.681871	0.826716	0	1.70633	-0.1777
Q2TB90	HKDC1	1.59125	0.869267	0.694013	2.09149	-0.178974
P34932	HSPA4	0.378265	0.563176	0.285422	0.780475	-0.179126
Q9UMS4	PRPF19	0.61743	0.804698	0.398256	1.2137	-0.180763
B1ANS9	WDR64	0	0.807717	0	0.91568	-0.180993
Q8NI60	COQ8A	1.55756	0	1.76796	0	-0.182799
P61009	SPCS3	1.05623	0.96465	0.955102	1.33989	-0.183505
P49368	CCT3	0.830772	1.17197	1.00875	1.26698	-0.184351
Q08945	SSRP1	0.54337	0.886812	0.443015	1.18228	-0.184505
Q9P015	MRPL15	1.61134	0	1.83318	0	-0.186094
O75643	SNRNP200	0.435129	0.806912	0.403402	1.01152	-0.188005
P62820	RAB1A	0	1.09134	1.2456	0	-0.190745
Q15392	DHCR24	0.735855	1.15119	0.975578	1.18882	-0.197832
O75694	NUP155	0.755945	0.775256	0.432757	1.32455	-0.198702
P46379	BAG6	0.503973	0.428371	0.552925	0.517235	-0.198891
P27694	RPA1	0.272594	0.546055	0.318854	0.6216	-0.200111
O60884	DNAJA2	0.910998	0.843002	0.667229	1.34959	-0.201436
P14324	FDPS	1.64168	0.722911	0.85507	1.86463	-0.201856
Q9BXW6	OSBPL1A	2.54104	1.15579	2.06202	2.19078	-0.202125
Q9ULX3	NOB1	0.364116	0.882952	0.603474	0.832057	-0.203045
P40429	RPL13A	1.5559	0.850775	1.29449	1.47726	-0.203759
O43929	ORC4	0	0.794929	0	0.917088	-0.206234
Q16658	FSCN1	1.0912	0.761259	0.855537	1.28177	-0.206359
O75152	ZC3H11A	0.436489	0.74783	0.263243	1.10364	-0.20683
Q9BQL6	FERMT1	1.07594	0.977412	2.37324	0	-0.208878
P61221	ABCE1	1.19735	0.869211	0.948009	1.44204	-0.209806
Q9NW13	RBM28	1.0185	1.06688	0.845694	1.56771	-0.210757
P26599	PTBP1	0.54447	0.808533	0.2857	1.28068	-0.211272
P61081	UBE2M	0.702859	0.429609	0.769289	0.543857	-0.213557
P62910	RPL32	2.00168	1.18911	1.38623	2.31609	-0.214518
O75131	CPNE3	0.787987	0.830924	0.55932	1.32305	-0.217529
O75150	RNF40	0	0.740926	0	0.861975	-0.218318
P61927	RPL37	2.25263	0	2.62294	0	-0.219577
Q9UBS4	DNAJB11	0	1.05773	0	1.23231	-0.220384
P84090	ERH	0.615311	0	0.717193	0	-0.221044
O76071	CIAO1	0.815227	1.07897	0.923351	1.29044	-0.224929
Q9UBF2	COPG2	0.594053	0.64575	0.550538	0.898486	-0.22497
O00410	IPO5	0.57824	0.878577	0.591146	1.112	-0.225385
Q9HA77	CARS2	0.921375	0.780824	0	1.99157	-0.226506
Q8WYP5	AHCTF1	0.799921	1.16074	0.806985	1.48793	-0.227101
Q15365	PCBP1	0.286998	0.554828	0.265533	0.720473	-0.228074
Q9Y6X9	MORC2	0	0.75136	0.881028	0	-0.229683
Q9NVR2	INTS10	1.98114	0	2.32475	0	-0.230748
Q15738	NSDHL	0.980842	1.15192	0.978472	1.52768	-0.232746
P0DMV8	HSPA1A	0.533086	0.508027	0.41014	0.814695	-0.234461
P0DMV8	HSPA1B	0.533086	0.508027	0.41014	0.814695	-0.234461
P31943	HNRNPH1	0.888331	0.941103	0.776225	1.37605	-0.234463
P06703	S100A6	0.344057	0.717188	0.399301	0.850101	-0.235481
Q8TDN6	BRIX1	1.81985	1.05259	1.38559	1.99663	-0.235695
Q04695	KRT17	1.57331	1.43956	1.83111	1.71655	-0.235731
P18124	RPL7	2.08948	0.940002	2.01728	1.55148	-0.23635
P15531	NME1	0.394479	0.246985	0.315267	0.440774	-0.237097
P67870	CSNK2B	0.744989	1.02171	0.558068	1.52467	-0.237425
P49207	RPL34	1.94448	1.0228	1.53764	1.96243	-0.238242
O95816	BAG2	1.04453	0.800041	0.713052	1.46562	-0.240166
P27635	RPL10	1.44585	1.02085	1.14824	1.76855	-0.241797
P51148	RAB5C	0.851713	0.665889	0.603863	1.19539	-0.245604
P62995	TRA2B	1.73817	1.03314	1.58867	1.71079	-0.251662
P07948	LYN	0.746515	0	0.888869	0	-0.251798
Q02809	PLOD1	1.16299	0.694306	0.542918	1.6696	-0.252485
Q7Z794	KRT77	2.33988	1.15688	1.57724	2.58874	-0.252636
P48059	LIMS1	0.475833	0.61594	0	1.30158	-0.253588
Q15185	PTGES3	1.07033	0.782422	0.771566	1.43889	-0.254676
Q96RW7	HMCN1	2.29411	0	2.74352	0	-0.25809
P55795	HNRNPH2	1.11763	0.995799	0.997916	1.53294	-0.260044
Q07666	KHDRBS1	0.717066	0.758989	0.532524	1.23593	-0.260745
Q9Y5M8	SRPRB	0.460067	0.435291	0.352179	0.721169	-0.26158
Q16513	PKN2	0.371166	0.656215	0.371419	0.861687	-0.263326
P08621	SNRNP70	0.325649	0.853962	0.359086	1.05778	-0.264387
O75380	NDUFS6	1.40498	0.600629	0	2.41134	-0.265794
Q9Y5B9	SUPT16H	0.678275	0.90206	0.520107	1.38379	-0.268728
P62917	RPL8	2.02549	1.20033	1.77453	2.11818	-0.271113
Q6DKI1	RPL7L1	1.72988	1.02725	1.36869	1.96127	-0.272336
O43143	DHX15	0.540648	0.680151	0.450734	1.02501	-0.273622
Q14739	LBR	0.571601	0.6544	0.582874	0.900771	-0.275186
P02768	ALB	2.59606	1.26226	2.17412	2.50132	-0.277127
P24752	ACAT1	1.49364	0.47021	0.667612	1.71412	-0.278331
Q49A26	GLYR1	0.645612	0.938612	0.797966	1.1253	-0.279778
Q9Y676	MRPS18B	1.66187	0.73328	0.575121	2.33358	-0.280261
Q7Z6E9	RBBP6	1.03925	0.953227	1.01229	1.40881	-0.2811
P56537	EIF6	1.68125	0.806192	1.35513	1.66814	-0.281445
Q9Y446	PKP3	0.510234	0.976891	0.545481	1.26241	-0.281782
Q15233	NONO	0.535903	0.79239	0.437952	1.17818	-0.282969
Q9Y6E2	BZW2	0.478134	0.626713	0.358539	0.986775	-0.284097
Q9NQZ2	UTP3	0.99232	1.11015	0.605104	1.95654	-0.284979
Q16531	DDB1	0.353289	0.769305	0.465463	0.903454	-0.286199
Q08431	MFGE8	2.18825	0	2.67049	0	-0.287331
Q9NSE4	IARS2	1.36891	0.660342	0	2.47951	-0.289105
Q13347	EIF3I	0.53387	0.594271	0.27071	1.11008	-0.291543
Q9Y3L5	RAP2C	0	1.19915	0	1.46804	-0.291887
P48444	ARCN1	0.605494	0.463712	0.464738	0.844537	-0.292229
Q16718	NDUFA5	1.07839	1.22866	1.1558	1.67356	-0.294431
Q9Y5Q8	GTF3C5	0.646558	0.75796	0	1.72256	-0.294482
Q15418	RPS6KA1	0.502294	0.638118	0.614394	0.786953	-0.297258
P35249	RFC4	0.385444	0.524919	0.207069	0.912017	-0.297807
A6NDG6	PGP	0	0.896348	1.10497	0	-0.301875
Q86YP4	GATAD2A	0.658554	0.880066	0.472891	1.42405	-0.302034
Q15370	ELOB	0	0.592015	0	0.729925	-0.302113
Q15293	RCN1	0	1.18457	0	1.4611	-0.302689
Q15031	LARS2	2.228	0	0	2.75594	-0.306795
Q8WVX9	FAR1	0.481305	1.39453	0.687065	1.63385	-0.307164
Q15046	KARS1	1.02397	0.658862	0.936402	1.14914	-0.309529
Q01081	U2AF1	0.573407	0.754636	0.420818	1.22553	-0.309972
Q01081	LOC102724594	0.573407	0.754636	0.420818	1.22553	-0.309972
P62333	PSMC6	0.640242	0.792491	0.525417	1.25078	-0.31002
Q9BPX3	NCAPG	0.428735	0.611199	0.336226	0.953317	-0.310368
P30085	CMPK1	0	1.16594	0	1.44649	-0.311054
P46778	RPL21	1.13561	0.975288	1.07405	1.54503	-0.311198
P46781	RPS9	1.05875	0.791409	1.13097	1.1694	-0.314216
P61586	RHOA	1.1952	0.902811	0.679786	1.92977	-0.314779
Q9Y262	EIF3L	0.854238	0.699919	0.662899	1.27241	-0.316435
Q86W10	CYP4Z1	1.46587	0	1.83135	0	-0.321153
P61313	RPL15	1.95376	1.03042	1.81732	1.91338	-0.322115
Q9BVP2	GNL3	1.14806	1.0825	1.25745	1.53147	-0.322304
P82930	MRPS34	2.23659	0.690725	1.12451	2.53606	-0.32249
Q96EP5	DAZAP1	0	0.770339	0	0.963331	-0.322538
Q8TF01	PNISR	0	0.761624	0	0.952572	-0.322749
Q9NZN4	EHD2	0.553129	1.12768	0.925691	1.17758	-0.323478
Q9H0U4	RAB1B	2.33881	0.577235	1.77225	1.88062	-0.325014
Q16795	NDUFA9	1.47898	0.971648	1.18881	1.88129	-0.325136
A8CG34	POM121	0	1.14538	0	1.4364	-0.326635
Q9P0L0	VAPA	0.578351	0.534742	0.368433	1.02839	-0.327575
Q9P2N5	RBM27	0.608553	0.785941	0.227535	1.52396	-0.328848
P26641	EEF1G	0.643387	0.596897	0.503705	1.05624	-0.330824
P35606	COPB2	0.945362	0.714812	0.978949	1.11319	-0.333647
Q9NTU7	CBLN4	1.74097	1.05364	1.59341	1.93185	-0.335083
O43159	RRP8	0.466346	1.08062	0.598078	1.35551	-0.336683
O76031	CLPX	0.737654	1.03118	0.521044	1.72007	-0.341415
Q96AC1	FERMT2	0.215974	0.409109	0.79402	0	-0.345126
P62424	RPL7A	1.18554	1.05973	1.194	1.66128	-0.346744
P55884	EIF3B	0.598938	0.68805	0.442192	1.19765	-0.349556
Q86U42	PABPN1	0	0.673952	0	0.858816	-0.349704
Q5TEC6	H3-7	1.50867	1.13206	1.39278	1.97664	-0.351566
Q9P2P6	STARD9	0.49614	0	0.633171	0	-0.351848
O00541	PES1	1.03206	0.900549	0.904713	1.56357	-0.352956
P52732	KIF11	0.483707	0.650475	0.562739	0.887928	-0.355064
P02788	LTF	2.47277	1.16651	2.02144	2.64336	-0.358162
P15880	RPS2	0.924047	0.858869	0.845065	1.44338	-0.360131
Q99623	PHB2	1.04983	0.88269	1.15209	1.32944	-0.360748
Q12888	TP53BP1	0.999427	0.899632	0.604757	1.83504	-0.361475
P19623	SRM	0.7567	0.998261	0.910011	1.34664	-0.362743
Q13523	PRP4K	0.936364	0.782656	1.03943	1.1717	-0.3632
P27824	CANX	1.09205	1.06389	0.974643	1.79891	-0.363419
Q15003	NCAPH	0.688049	0.767085	0.667994	1.20508	-0.364258
Q00325	SLC25A3	0.752305	0.827072	0.935768	1.0979	-0.364732
Q02880	TOP2B	0.769452	0.938929	0.859994	1.3406	-0.365263
P12270	TPR	0	1.17062	0	1.50957	-0.366855
Q96JP2	MYO15B	0.595081	0.72918	0.5954	1.11589	-0.369898
O00487	PSMD14	0.709234	0.900945	0.741677	1.3402	-0.370662
O60256	PRPSAP2	0	0.71555	0	0.926132	-0.372166
Q8N983	MRPL43	1.06663	0	1.38307	0	-0.374819
P32322	PYCR1	0.485142	0.856163	0	1.74193	-0.377053
Q9NP72	RAB18	1.3896	0.709843	1.13469	1.59325	-0.377806
P09211	GSTP1	0.850064	0.562184	0.731569	1.10347	-0.377816
P43034	PAFAH1B1	0.515432	0.343954	0.464178	0.653806	-0.379522
P19525	EIF2AK2	0.586396	0.888409	0.50913	1.4095	-0.379555
P46013	MKI67	0.904519	1.05009	0.852476	1.69143	-0.380166
Q969S3	ZNF622	0.684725	0.727117	0.712254	1.12597	-0.380731
P49005	POLD2	0	1.08266	0.506851	0.904203	-0.382187
Q9UJY1	HSPB8	0.389722	0.452091	0.455251	0.642764	-0.383327
O14929	HAT1	0.338927	0.544284	0.364794	0.789411	-0.38607
Q5VYK3	ECPAS	2.55521	0.539314	1.928	2.11731	-0.386532
P19013	KRT4	0	1.66344	0	2.17495	-0.386812
Q5SRE5	NUP188	0.641308	0.896084	0.980262	1.03378	-0.38961
Q99459	CDC5L	0.735157	0.936667	0.92495	1.27218	-0.394199
O00483	NDUFA4	0.962459	0.89761	0.951879	1.4946	-0.395349
P10809	HSPD1	0.897415	0.993612	0.869442	1.61891	-0.396019
P62070	RRAS2	0.912482	0.906643	1.19267	1.20134	-0.396184
P45974	USP5	0.149449	0.380691	0.698967	0	-0.398852
P17655	CAPN2	0.86237	0.812694	0.891593	1.31735	-0.399142
Q13057	COASY	0.510126	0.588351	0	1.45074	-0.401288
P62826	RAN	0.867179	0.876968	0.907113	1.39856	-0.402666
P62241	RPS8	1.43303	0.940385	1.19651	1.9418	-0.403023
Q9Y6B6	SAR1B	1.08601	0.744941	0.858986	1.56212	-0.403077
Q02878	RPL6	1.66518	0.972558	1.38638	2.10355	-0.403892
Q13423	NNT	1.18059	0.979923	0.768026	2.09832	-0.407842
Q92499	DDX1	0.553613	0.861312	0.549707	1.32804	-0.408276
Q969Q0	RPL36AL	1.45088	1.00075	1.66937	1.58816	-0.41004
Q9UIA9	XPO7	0.759502	0.805768	0.794229	1.2861	-0.410402
Q13148	TARDBP	0.581024	0.905543	0.599667	1.37765	-0.411558
P11172	UMPS	0.760975	0.682804	0.407424	1.51309	-0.411643
P0DME0	SETSIP	0	1.25843	0	1.67757	-0.414743
Q9NVP1	DDX18	0.892217	0.835565	0.790043	1.51324	-0.414772
Q9HB19	PLEKHA2	0.435551	0.784923	0	1.62827	-0.415898
O00116	AGPS	1.01183	0.924806	0.846474	1.73842	-0.416549
P54578	USP14	0.452348	0.749515	0.654202	0.952489	-0.418821
Q99829	CPNE1	0	0.469594	0	0.627862	-0.419034
Q01469	FABP5	2.68441	0.999387	2.37505	2.55564	-0.420595
P18621	RPL17	1.72198	0.915642	1.27073	2.26205	-0.42157
P62847	RPS24	1.44733	0.862449	1.27924	1.82232	-0.425241
P0DPB6	POLR1D	0.382939	0.66164	0.301369	1.10402	-0.428045
P16152	CBR1	1.14868	0.900947	1.07839	1.67942	-0.428158
P18583	SON	0	1.26013	0	1.69949	-0.431533
P50238	CRIP1	0.243379	0.620658	0.173497	0.994024	-0.434284
P47914	RPL29	2.23327	0.965436	1.76085	2.56972	-0.437071
Q03135	CAV1	0	0.652852	0	0.884738	-0.438493
Q9H089	LSG1	0.563559	0.596106	0.545593	1.02774	-0.440117
Q99575	POP1	0.471344	1.064	0.670723	1.41242	-0.440195
P23246	SFPQ	0.384778	0.660052	0.327209	1.0913	-0.441109
P07355	ANXA2	0.357604	0.361545	0.183131	0.793881	-0.442086
P22059	OSBP	0.70962	0.614162	0	1.79884	-0.442401
Q7Z6Z7	HUWE1	0.660615	0.923498	0.490285	1.6658	-0.444737
Q9Y399	MRPS2	0.713825	0.871966	0.584984	1.57342	-0.444763
Q92688	ANP32B	0	1.27999	0	1.74332	-0.445698
Q9BXP5	SRRT	0.755811	0.862688	0.894834	1.31146	-0.446967
P07384	CAPN1	0.925836	0.945923	0.901065	1.65059	-0.447037
Q9Y6K0	CEPT1	0	1.03095	0	1.40638	-0.448014
P60842	EIF4A1	0.830339	0.908926	0.840913	1.53495	-0.449974
P48047	ATP5PO	1.20924	0.637649	1.07397	1.44961	-0.450374
P11177	PDHB	0.901761	1.10715	0.796706	1.94832	-0.450407
Q14498	RBM39	0.539176	0.600333	0.343221	1.21392	-0.450488
P11166	SLC2A1	0.53521	0.94038	0.580827	1.43682	-0.451379
P46776	RPL27A	1.68222	1.06314	1.84623	1.90921	-0.451982
P07910	HNRNPC	1.12561	0	1.5456	0	-0.45746
P19338	NCL	0.556916	1.06552	0.469003	1.75941	-0.457855
Q92597	NDRG1	0.122459	0.182992	0.17106	0.249359	-0.460889
Q5VV41	ARHGEF16	0.379092	0.506878	0.201323	1.01923	-0.462202
P11387	TOP1	1.69015	1.06376	1.51114	2.29256	-0.465926
O94808	GFPT2	0	1.51224	0	2.08915	-0.466228
Q9BZL1	UBL5	0.576672	0	0.797077	0	-0.466968
P69905	HBA1	0	1.5974	0	2.20815	-0.467114
P69905	HBA2	0	1.5974	0	2.20815	-0.467114
Q13416	ORC2	0	0.786844	0	1.08801	-0.467538
Q9UHD1	CHORDC1	0.444922	0.591677	0.427488	1.00646	-0.468133
Q29RF7	PDS5A	0.469547	0.60104	0	1.48232	-0.469458
P41240	CSK	0.521091	0.64163	0.475792	1.13426	-0.469598
P63010	AP2B1	0.590917	0.866859	0.377471	1.64174	-0.47002
P83881	RPL36A	1.28098	1.21788	2.21287	1.25023	-0.470794
[truncated: 1,023 more rows]
