# Supplementary material for: Splicing-dependent restriction of the HBZ gene by Tax underlies biphasic HTLV-1 infection
Source: PLoS Pathog. 2025 Jul 28;21(7):e1013381. doi: 10.1371/journal.ppat.1013381 (PMC12313066; doi:10.1371/journal.ppat.1013381)
Supplement: S2 Table — (XLSX) [file ppat.1013381.s007.xlsx]

## Sheet: S2 Table
S2 Table. GO (Biological Progress) enrichment of Tax-interacting proteins
ID	Description	GeneRatio	BgRatio	RichFactor	FoldEnrichment	zScore	pvalue	p.adjust	qvalue	geneID	Count
GO:0022613	ribonucleoprotein complex biogenesis	127/1501	499/18888	0.254509	3.20264	14.6513	2.322e-33	1.23809e-29	1.04319e-29	SNRPG/WDR46/EIF3H/PRPF3/HTATSF1/RRP9/SF3B1/NPM3/RPP40/EIF3J/CELF2/SLU7/CD2BP2/SNRPC/ERCC2/CLNS1A/ADAR/SNRPE/LSM6/SNRPD1/SNRPD2/RPP38/RPP30/EXOSC10/EXOSC9/SFSWAP/SF3A3/DDX10/SRSF5/SF3B2/ATR/CUL4B/EXOSC2/BOP1/SART3/EXOSC7/WDR43/SF3B3/SF3B4/SF3A2/SF3A1/TAF9/CPSF6/SMN1/SMN2/TSR1/DNTTIP2/EXOSC6/CDC73/PRPF8/TRAF7/WDR74/DDX46/SETX/KHDC4/METTL16/DDX42/WDR75/CPSF7/KRI1/SRFBP1/WDR36/UTP15/GEMIN5/CELF1/CLP1…	127
GO:0008380	RNA splicing	124/1501	484/18888	0.256198	3.2239	14.5627	6.89835e-33	1.8391e-29	1.54959e-29	RBM47/SNRPG/CASC3/PRPF4/RBFOX2/PRPF3/PPIH/HTATSF1/DHX16/PQBP1/SF3B1/BCAS2/CELF2/ZBTB7A/SLU7/CD2BP2/PTBP3/SNRPC/HNRNPA1/HSPA8/PABPC1/POLR2A/BUD31/RBM25/HNRNPM/NCBP2/HNRNPF/CLNS1A/MFAP1/MAGOH/SNRPE/LSM6/SNRPD1/SNRPD2/EXOSC10/AHNAK/SFSWAP/SF3A3/SRSF5/PPIL2/PPIG/SF3B2/SNW1/CDK13/FAM50A/ZNF638/SART3/EFTUD2/SF3B3/SF3B4/SF3A2/SF3A1/TAF9/SMN1/SMN2/FAM98B/CWF19L1/ZCCHC8/PRPF8/CWC27/DDX46/SETX/KHDC4/CENATA…	124
GO:0000375	RNA splicing, via transesterification reactions	96/1501	341/18888	0.281525	3.5426	13.9212	4.54694e-29	8.08142e-26	6.80924e-26	RBM47/SNRPG/CASC3/PRPF4/RBFOX2/PRPF3/PPIH/HTATSF1/DHX16/PQBP1/SF3B1/BCAS2/CELF2/ZBTB7A/SLU7/CD2BP2/SNRPC/HNRNPA1/HSPA8/PABPC1/BUD31/RBM25/HNRNPM/NCBP2/HNRNPF/CLNS1A/MFAP1/MAGOH/SNRPE/LSM6/SNRPD1/SNRPD2/EXOSC10/SFSWAP/SF3A3/SRSF5/SF3B2/SNW1/CDK13/SART3/EFTUD2/SF3B3/SF3B4/SF3A2/SF3A1/SMN1/SMN2/CWF19L1/ZCCHC8/PRPF8/CWC27/DDX46/SETX/KHDC4/CENATAC/METTL16/DDX42/SRRM1/PRPF38A/ZCRB1/GEMIN5/DHX38/CELF1/U…	96
GO:0000377	RNA splicing, via transesterification reactions with bulged adenosine as nucleophile	95/1501	337/18888	0.281899	3.54731	13.8635	7.97344e-29	8.50288e-26	7.16435e-26	RBM47/SNRPG/CASC3/PRPF4/RBFOX2/PRPF3/PPIH/HTATSF1/DHX16/PQBP1/SF3B1/BCAS2/CELF2/ZBTB7A/SLU7/CD2BP2/SNRPC/HNRNPA1/HSPA8/PABPC1/BUD31/RBM25/HNRNPM/NCBP2/HNRNPF/CLNS1A/MFAP1/MAGOH/SNRPE/LSM6/SNRPD1/SNRPD2/EXOSC10/SFSWAP/SF3A3/SRSF5/SF3B2/SNW1/CDK13/SART3/EFTUD2/SF3B3/SF3B4/SF3A2/SF3A1/SMN1/SMN2/CWF19L1/ZCCHC8/PRPF8/CWC27/DDX46/SETX/KHDC4/CENATAC/METTL16/DDX42/SRRM1/PRPF38A/ZCRB1/GEMIN5/DHX38/CELF1/U…	95
GO:0000398	mRNA splicing, via spliceosome	95/1501	337/18888	0.281899	3.54731	13.8635	7.97344e-29	8.50288e-26	7.16435e-26	RBM47/SNRPG/CASC3/PRPF4/RBFOX2/PRPF3/PPIH/HTATSF1/DHX16/PQBP1/SF3B1/BCAS2/CELF2/ZBTB7A/SLU7/CD2BP2/SNRPC/HNRNPA1/HSPA8/PABPC1/BUD31/RBM25/HNRNPM/NCBP2/HNRNPF/CLNS1A/MFAP1/MAGOH/SNRPE/LSM6/SNRPD1/SNRPD2/EXOSC10/SFSWAP/SF3A3/SRSF5/SF3B2/SNW1/CDK13/SART3/EFTUD2/SF3B3/SF3B4/SF3A2/SF3A1/SMN1/SMN2/CWF19L1/ZCCHC8/PRPF8/CWC27/DDX46/SETX/KHDC4/CENATAC/METTL16/DDX42/SRRM1/PRPF38A/ZCRB1/GEMIN5/DHX38/CELF1/U…	95
GO:0006354	DNA-templated transcription elongation	57/1501	135/18888	0.422222	5.31308	14.7767	9.80214e-28	8.71084e-25	7.33957e-25	MED19/MED14/CCNT1/BRD4/MED24/MED6/HEXIM1/KAT7/POLR2M/GTF2F2/ERCC2/NELFE/POLR2E/TCEA1/CTNNB1/TSFM/CDK9/NCBP2/CDK13/ELOA/SART3/WDR43/MED22/MED1/EZH2/CDC73/MED27/CTR9/WDR82/MED25/LDB1/CCAR2/INTS1/PAF1/LEO1/RTF1/INTS12/ELP4/MED8/MED30/MED15/INTS14/MED10/MED18/SETD2/MED28/NELFA/MED20/MED4/MED17/INTS13/CDK12/MED23/ZC3H4/MED16/MED31/USP15	57
GO:0006368	transcription elongation by RNA polymerase II	50/1501	116/18888	0.431034	5.42397	14.0425	5.48507e-25	4.17805e-22	3.52034e-22	MED19/MED14/CCNT1/BRD4/MED24/MED6/HEXIM1/POLR2M/GTF2F2/NELFE/TCEA1/CTNNB1/CDK9/NCBP2/CDK13/ELOA/SART3/WDR43/MED22/MED1/EZH2/CDC73/MED27/CTR9/MED25/LDB1/INTS1/PAF1/LEO1/RTF1/INTS12/ELP4/MED8/MED30/MED15/INTS14/MED10/MED18/SETD2/MED28/NELFA/MED20/MED4/MED17/INTS13/CDK12/MED23/MED16/MED31/USP15	50
GO:0032784	regulation of DNA-templated transcription elongation	44/1501	101/18888	0.435644	5.48197	13.2697	2.23579e-22	1.49015e-19	1.25557e-19	MED19/MED14/CCNT1/BRD4/MED24/MED6/HEXIM1/KAT7/NELFE/CTNNB1/TSFM/CDK9/NCBP2/CDK13/WDR43/MED22/MED1/EZH2/CDC73/MED27/WDR82/MED25/LDB1/CCAR2/INTS1/LEO1/INTS12/MED8/MED30/MED15/INTS14/MED10/MED18/MED28/NELFA/MED20/MED4/MED17/INTS13/CDK12/MED23/ZC3H4/MED16/MED31	44
GO:0000956	nuclear-transcribed mRNA catabolic process	49/1501	126/18888	0.388889	4.89363	12.8843	3.9237e-22	2.32458e-19	1.95864e-19	NBAS/CNOT1/CASC3/CNOT3/PARN/PABPC1/NCBP2/MAGOH/EXOSC10/EXOSC9/EXOSC2/CAPRIN1/EXOSC7/SKIC2/SAMD4B/EXOSC6/EDC4/PATL1/GSPT2/XRN1/SMG8/SMG7/CNOT9/UPF1/EXOSC8/EDC3/SMG1/TNKS1BP1/PAIP1/SMG9/CNOT10/UPF2/RC3H2/EXOSC4/DCP1A/EXOSC5/EIF4ENIF1/MTPAP/CNOT2/CNOT7/LSM7/MRTO4/AGO2/CNOT11/AGO1/TNRC6B/THRAP3/HBS1L/RBM8A	49
GO:0032968	positive regulation of transcription elongation by RNA polymerase II	30/1501	48/18888	0.625	7.86476	13.9915	1.37939e-21	7.35489e-19	6.19708e-19	MED19/MED14/CCNT1/BRD4/MED24/MED6/CTNNB1/CDK9/NCBP2/CDK13/MED22/MED1/CDC73/MED27/MED25/LDB1/LEO1/MED8/MED30/MED15/MED10/MED18/MED28/MED20/MED4/MED17/CDK12/MED23/MED16/MED31	30
GO:0034243	regulation of transcription elongation by RNA polymerase II	39/1501	86/18888	0.453488	5.70652	12.8531	9.23454e-21	4.47623e-18	3.77158e-18	MED19/MED14/CCNT1/BRD4/MED24/MED6/HEXIM1/NELFE/CTNNB1/CDK9/NCBP2/CDK13/WDR43/MED22/MED1/EZH2/CDC73/MED27/MED25/LDB1/INTS1/LEO1/INTS12/MED8/MED30/MED15/INTS14/MED10/MED18/MED28/NELFA/MED20/MED4/MED17/INTS13/CDK12/MED23/MED16/MED31	39
GO:0034470	ncRNA processing	95/1501	433/18888	0.2194	2.76084	10.891	3.41961e-20	1.51945e-17	1.28025e-17	WDR46/RRP9/NPM3/RPP40/RPP14/PARN/ERCC2/AARS1/SARS1/NCBP2/ADAR/LSM6/RPP38/RPP30/EXOSC10/EXOSC9/ELP6/DDX10/RIPK1/EXOSC2/BOP1/PUM1/EXOSC7/WDR43/TSN/TSR1/FAM98B/EXOSC6/ZCCHC8/WDR74/THADA/TRMT1L/METTL16/WDR75/ZC3H7A/INTS1/KRI1/SRFBP1/WDR36/ELP5/UTP15/TRUB1/CLP1/EXOSC8/INTS12/ELP4/RRP36/TRMT61A/DUS3L/TOE1/NSUN5/PUS7/INTS14/RIOK1/UTP23/NOL10/THUMPD3/RIOK2/MAK16/PUS3/WDR12/ESF1/TFB2M/NOL6/NOL11/AGO3/ELP3…	95
GO:2000144	positive regulation of DNA-templated transcription initiation	34/1501	68/18888	0.5	6.29181	12.8442	5.62293e-20	2.30626e-17	1.94321e-17	MED19/TAF4/MED14/MITF/MED24/MED6/JUN/FOSL1/TAF1/HNF1B/TAF6/GTF2A1/GTF2A2/MED22/TAF5/MED1/TAF9/MED27/MED25/SETX/MED12/MED8/MED30/MED15/MED10/MED18/MED28/MED20/MED4/MED17/MED13/MED23/MED16/MED31	34
GO:0032786	positive regulation of DNA-templated transcription, elongation	31/1501	58/18888	0.534483	6.72572	12.8315	1.90582e-19	7.25845e-17	6.11582e-17	MED19/MED14/CCNT1/BRD4/MED24/MED6/KAT7/CTNNB1/CDK9/NCBP2/CDK13/MED22/MED1/CDC73/MED27/MED25/LDB1/LEO1/MED8/MED30/MED15/MED10/MED18/MED28/MED20/MED4/MED17/CDK12/MED23/MED16/MED31	31
GO:0022618	protein-RNA complex assembly	63/1501	234/18888	0.269231	3.3879	10.7993	2.12964e-18	7.57014e-16	6.37844e-16	SNRPG/EIF3H/PRPF3/HTATSF1/SF3B1/EIF3J/CELF2/SLU7/CD2BP2/SNRPC/CLNS1A/ADAR/SNRPE/SNRPD1/SNRPD2/SFSWAP/SF3A3/SRSF5/SF3B2/ATR/BOP1/SART3/SF3B3/SF3B4/SF3A2/SF3A1/TAF9/CPSF6/SMN1/SMN2/CDC73/PRPF8/TRAF7/DDX46/SETX/KHDC4/DDX42/CPSF7/GEMIN5/CELF1/CLP1/TGS1/SCAF11/BUD13/SF3B5/CRNKL1/AGO3/XAB2/LUC7L/PPAN/PRMT7/NLE1/PIH1D1/DDX20/AGO2/AGO1/ISY1/ABT1/DICER1/MRPS7/RBMX2/SF3B6/TSSC4	63
GO:0071826	protein-RNA complex organization	64/1501	244/18888	0.262295	3.30062	10.6275	4.82767e-18	1.60882e-15	1.35556e-15	SNRPG/EIF3H/PRPF3/HTATSF1/SF3B1/EIF3J/CELF2/SLU7/CD2BP2/SNRPC/KIF5B/CLNS1A/ADAR/SNRPE/SNRPD1/SNRPD2/SFSWAP/SF3A3/SRSF5/SF3B2/ATR/BOP1/SART3/SF3B3/SF3B4/SF3A2/SF3A1/TAF9/CPSF6/SMN1/SMN2/CDC73/PRPF8/TRAF7/DDX46/SETX/KHDC4/DDX42/CPSF7/GEMIN5/CELF1/CLP1/TGS1/SCAF11/BUD13/SF3B5/CRNKL1/AGO3/XAB2/LUC7L/PPAN/PRMT7/NLE1/PIH1D1/DDX20/AGO2/AGO1/ISY1/ABT1/DICER1/MRPS7/RBMX2/SF3B6/TSSC4	64
GO:0006401	RNA catabolic process	86/1501	404/18888	0.212871	2.67869	10.0213	1.59044e-17	4.98836e-15	4.20309e-15	RBM47/NBAS/CNOT1/TRAF5/CASC3/ROCK2/CNOT3/PARN/PABPC1/FXR1/DNA2/NCBP2/MAGOH/LSM6/EXOSC10/PRKCD/EXOSC9/TRAF2/PABPC4/ROCK1/EXOSC2/CAPRIN1/PUM1/EXOSC7/SKIC2/SAMD4B/EXOSC6/LARP1B/ZCCHC8/EDC4/LARP1/WDR82/ZC3HAV1/YTHDF3/PATL1/ZC3H18/METTL16/GSPT2/XRN1/TTC5/SERBP1/SMG8/SMG7/CNOT9/LARP4B/CELF1/UPF1/KHSRP/EXOSC8/RBM33/EDC3/SMG1/MYD88/YTHDF1/TNKS1BP1/PAIP1/SMG9/PHAX/CNOT10/AGO3/UPF2/RC3H2/MOV10/ZCCHC17/EXOS…	86
GO:0060261	positive regulation of transcription initiation by RNA polymerase II	30/1501	62/18888	0.483871	6.08884	11.7922	2.83856e-17	8.40845e-15	7.08478e-15	MED19/TAF4/MED14/MED24/MED6/TAF1/HNF1B/TAF6/GTF2A1/GTF2A2/MED22/TAF5/MED1/TAF9/MED27/MED25/MED12/MED8/MED30/MED15/MED10/MED18/MED28/MED20/MED4/MED17/MED13/MED23/MED16/MED31	30
GO:0007059	chromosome segregation	88/1501	423/18888	0.208038	2.61787	9.88776	3.01302e-17	8.45549e-15	7.12441e-15	ARID1A/ARHGEF10/HDAC3/ZW10/ZNF207/BUB3/AKAP8/BUB1B/NCOR1/KIF4A/TNKS/LATS1/TOP3B/NR3C1/ERCC2/RCC1/CSNK2A2/FLNA/CDC27/NUP62/MRE11/SMARCA2/SMARCA4/CDC42/UBE2I/WASHC5/SMARCB1/CDC16/DCTN2/BECN1/PUM1/KPNB1/ABRAXAS2/NCAPD2/KIF14/MAPRE2/MAPRE1/NIPBL/PMF1/CEP85/SMARCD3/CLASP1/HAUS6/CENATAC/CEP97/SKA3/LSM14A/KNL1/SMARCC2/MAPK15/CHMP7/DPF2/SMARCC1/SMARCD2/PINX1/SPDL1/SEH1L/AURKB/EHMT2/SPAG5/TUBGCP5/HAUS7/TU…	88
GO:0006352	DNA-templated transcription initiation	54/1501	189/18888	0.285714	3.59532	10.5359	3.41503e-17	9.10447e-15	7.67124e-15	MED19/TAF4/ARID1A/MED14/MITF/MED24/MED6/KAT7/JUN/GTF2F2/FOSL1/TAF1/GTF2E2/HNF1B/TAF6/CDK9/SMARCA4/GTF2A1/GTF2A2/MAZ/WDR5/KMT2A/EP300/SMARCB1/GTF2H2/ELOA/NCOA6/RBBP5/MED22/TAF5/MED1/TAF9/MED27/MED25/SETX/MED12/MED8/MED30/MED15/RSF1/MED10/MED18/DPY30/MED28/TFB2M/MED20/MED4/MED17/ASH2L/MED13/TRMT112/MED23/MED16/MED31	54
GO:0006367	transcription initiation at RNA polymerase II promoter	47/1501	149/18888	0.315436	3.96933	10.6915	5.25331e-17	1.33384e-14	1.12387e-14	MED19/TAF4/ARID1A/MED14/MED24/MED6/KAT7/GTF2F2/TAF1/GTF2E2/HNF1B/TAF6/CDK9/SMARCA4/GTF2A1/GTF2A2/MAZ/WDR5/KMT2A/EP300/SMARCB1/GTF2H2/ELOA/RBBP5/MED22/TAF5/MED1/TAF9/MED27/MED25/MED12/MED8/MED30/MED15/MED10/MED18/DPY30/MED28/MED20/MED4/MED17/ASH2L/MED13/TRMT112/MED23/MED16/MED31	47
GO:0006364	rRNA processing	59/1501	224/18888	0.263393	3.31443	10.2383	7.91028e-17	1.89689e-14	1.59828e-14	WDR46/RRP9/NPM3/RPP40/ERCC2/LSM6/RPP38/RPP30/EXOSC10/EXOSC9/DDX10/EXOSC2/BOP1/EXOSC7/WDR43/TSR1/EXOSC6/WDR74/METTL16/WDR75/KRI1/SRFBP1/WDR36/UTP15/EXOSC8/RRP36/NSUN5/RIOK1/UTP23/NOL10/RIOK2/MAK16/WDR12/ESF1/TFB2M/NOL6/NOL11/RPF1/EXOSC4/PPAN/EXOSC5/SLX9/IMP3/PIH1D1/UTP6/USP36/TRMT112/MRTO4/ABT1/NOL7/DIMT1/WDR3/WBP11/UTP11/EXOSC1/RRP15/LAS1L/YTHDF2/UTP18	59
GO:0006402	mRNA catabolic process	77/1501	348/18888	0.221264	2.7843	9.87105	8.31645e-17	1.89689e-14	1.59828e-14	RBM47/NBAS/CNOT1/TRAF5/CASC3/ROCK2/CNOT3/PARN/PABPC1/FXR1/NCBP2/MAGOH/LSM6/EXOSC10/PRKCD/EXOSC9/TRAF2/PABPC4/ROCK1/EXOSC2/CAPRIN1/PUM1/EXOSC7/SKIC2/SAMD4B/EXOSC6/LARP1B/EDC4/LARP1/ZC3HAV1/YTHDF3/PATL1/METTL16/GSPT2/XRN1/TTC5/SERBP1/SMG8/SMG7/CNOT9/LARP4B/CELF1/UPF1/KHSRP/EXOSC8/RBM33/EDC3/SMG1/MYD88/YTHDF1/TNKS1BP1/PAIP1/SMG9/CNOT10/AGO3/UPF2/RC3H2/MOV10/EXOSC4/DCP1A/EXOSC5/EIF4ENIF1/MTPAP/CNOT2/…	77
GO:2000142	regulation of DNA-templated transcription initiation	34/1501	82/18888	0.414634	5.21759	11.2456	8.53815e-17	1.89689e-14	1.59828e-14	MED19/TAF4/MED14/MITF/MED24/MED6/JUN/FOSL1/TAF1/HNF1B/TAF6/GTF2A1/GTF2A2/MED22/TAF5/MED1/TAF9/MED27/MED25/SETX/MED12/MED8/MED30/MED15/MED10/MED18/MED28/MED20/MED4/MED17/MED13/MED23/MED16/MED31	34
GO:0016072	rRNA metabolic process	65/1501	266/18888	0.244361	3.07494	10.0137	1.26464e-16	2.69722e-14	2.27262e-14	WDR46/RRP9/NPM3/RPP40/ERCC2/POLR2E/SMARCA4/LSM6/RPP38/RPP30/EXOSC10/EXOSC9/SMARCB1/DDX10/TCOF1/EXOSC2/BOP1/EXOSC7/WDR43/TSR1/EXOSC6/WDR74/METTL16/WDR75/XRN1/KRI1/SRFBP1/WDR36/UTP15/EXOSC8/RRP36/NSUN5/RIOK1/UTP23/NOL10/RIOK2/MAK16/WDR12/ESF1/TFB2M/NOL6/NOL11/RPF1/EXOSC4/PPAN/EXOSC5/SLX9/IMP3/PIH1D1/UTP6/USP36/TRMT112/MRTO4/ABT1/NOL7/DIMT1/WDR3/WBP11/UTP11/EXOSC1/RRP15/LAS1L/YTHDF2/UTP18/GTF3C3	65
GO:0033044	regulation of chromosome organization	62/1501	247/18888	0.251012	3.15864	10.0335	1.61742e-16	3.31695e-14	2.79479e-14	ARID1A/ZW10/ZNF207/BUB3/BUB1B/NBN/TNKS/PARN/HNRNPA1/XRCC1/YY1/MAPK1/PML/CDC27/CTNNB1/CCT6A/ATRX/CCT5/YLPM1/LIG4/MRE11/CCT8/SMARCA2/SMARCA4/CCT2/EXOSC10/SMARCB1/CDC16/TRIM28/ATR/GTF2H2/BECN1/NCAPD2/SMARCD3/CENPV/XRN1/KNL1/SMARCC2/MAPK15/DPF2/RAD50/UPF1/SMARCC1/SMARCD2/USP7/PINX1/SPDL1/AURKB/SMG1/PPP1R10/MPHOSPH8/CCT7/RIOK2/ZWILCH/ACTR5/CDC23/ANAPC7/ANAPC4/TASOR/FBXO4/INO80/UCHL5	62
GO:0006403	RNA localization	54/1501	200/18888	0.27	3.39757	10.0153	5.0965e-16	1.00646e-13	8.48026e-14	CASC3/NUP42/FLOT1/TNKS/PARN/STAU1/HNRNPA1/YY1/NUP214/NUP62/CCT6A/CCT5/NUP153/RANBP2/CCT8/FXR1/NCBP2/AGFG1/MAGOH/CCT2/SARNP/HSF1/EXOSC10/ATR/CKAP5/KPNB1/CPSF6/PEG10/NUP133/SMG7/UPF1/KHSRP/SEH1L/RBM33/BICD1/FUBP3/SMG1/FYTTD1/NUP88/ATXN2/CCT7/NUP58/NUP85/SETD2/WNK1/NOL6/PHAX/UPF2/STAU2/PIH1D1/NXT1/NUP50/RTRAF/RBM8A	54
GO:0042254	ribosome biogenesis	71/1501	319/18888	0.222571	2.80074	9.53042	9.77689e-16	1.83358e-13	1.54494e-13	WDR46/RRP9/NPM3/RPP40/ERCC2/LSM6/RPP38/RPP30/EXOSC10/EXOSC9/DDX10/CUL4B/EXOSC2/BOP1/EXOSC7/WDR43/TSR1/DNTTIP2/EXOSC6/TRAF7/WDR74/METTL16/WDR75/KRI1/SRFBP1/WDR36/UTP15/EXOSC8/RRP36/LTV1/NSUN5/NUP88/RIOK1/UTP23/NOL10/RIOK2/MAK16/EIF2A/WDR12/ESF1/TFB2M/NOL6/NOL11/RPF1/EXOSC4/PPAN/EXOSC5/PNO1/SLX9/IMP3/NLE1/PIH1D1/PAK1IP1/UTP6/USP36/RSL24D1/TRMT112/MRTO4/ABT1/NOL7/DIMT1/WDR3/MRPS7/WBP11/UTP11/EXOSC1/…	71
GO:0000819	sister chromatid segregation	58/1501	229/18888	0.253275	3.18712	9.78374	9.97258e-16	1.83358e-13	1.54494e-13	ARID1A/ARHGEF10/ZW10/ZNF207/BUB3/AKAP8/BUB1B/KIF4A/LATS1/FLNA/CDC27/NUP62/SMARCA2/SMARCA4/SMARCB1/CDC16/DCTN2/BECN1/KPNB1/ABRAXAS2/NCAPD2/KIF14/MAPRE1/NIPBL/SMARCD3/CLASP1/CEP97/SKA3/LSM14A/KNL1/SMARCC2/MAPK15/CHMP7/DPF2/SMARCC1/SMARCD2/PINX1/SPDL1/SEH1L/AURKB/SPAG5/KATNB1/RIOK2/CHMP4A/CHMP4B/ZWILCH/EML4/CHMP5/BCCIP/CDC23/ANAPC7/ANAPC4/INO80/TPX2/CHMP2B/NUDC/DRG1/KNSTRN	58
GO:1903241	U2-type prespliceosome assembly	18/1501	25/18888	0.72	9.0602	11.8487	4.06791e-15	7.23004e-13	6.09188e-13	SNRPG/HTATSF1/SF3B1/SNRPE/SNRPD1/SNRPD2/SF3A3/SF3B2/SF3B3/SF3B4/SF3A2/SF3A1/DDX46/DDX42/BUD13/SF3B5/RBMX2/SF3B6	18
GO:0031123	RNA 3'-end processing	36/1501	103/18888	0.349515	4.39816	10.1605	6.52335e-15	1.12202e-12	9.45387e-13	AHCYL1/PCF11/PARN/PABPC1/CSTF2/CDK9/PAPOLA/NCBP2/LSM11/EXOSC10/CSTF1/EXOSC9/CPSF1/CSTF3/EXOSC2/EXOSC7/CPSF6/EXOSC6/RPRD2/CDC73/INTS1/CPSF7/PAF1/LEO1/SYMPK/CLP1/EXOSC8/INTS12/TOE1/INTS14/WDR33/CSTF2T/EXOSC4/EXOSC5/MTPAP/CPSF3	36
GO:0006913	nucleocytoplasmic transport	71/1501	333/18888	0.213213	2.68299	9.10402	1.00908e-14	1.63043e-12	1.37377e-12	RGPD3/KPNA3/KPNA4/PPP1R12A/CASC3/HDAC3/NUP42/AHCYL1/UBR5/HNRNPA1/TXN/JUP/FLNA/PML/SFN/NUP214/PPP1CC/NUP62/RANBP1/RANGAP1/NUP153/RANBP2/NCBP2/AGFG1/PRKAG1/MAGOH/YWHAE/SUMO1/UBE2I/SARNP/PRKCD/PPP3CA/EP300/STK3/TRIM28/SQSTM1/CAMK1/POLA2/KPNB1/MED1/CPSF6/WASHC4/MAVS/FBXO22/IPO4/NUP133/SMG7/UPF1/TNPO1/SEH1L/RBM33/LTV1/SMG1/PPP1R10/FYTTD1/PARK7/NUP88/HTATIP2/NUP58/RIOK2/NUP85/SETD2/WNK1/NOL6/PHAX/UPF2/…	71
GO:0051169	nuclear transport	71/1501	333/18888	0.213213	2.68299	9.10402	1.00908e-14	1.63043e-12	1.37377e-12	RGPD3/KPNA3/KPNA4/PPP1R12A/CASC3/HDAC3/NUP42/AHCYL1/UBR5/HNRNPA1/TXN/JUP/FLNA/PML/SFN/NUP214/PPP1CC/NUP62/RANBP1/RANGAP1/NUP153/RANBP2/NCBP2/AGFG1/PRKAG1/MAGOH/YWHAE/SUMO1/UBE2I/SARNP/PRKCD/PPP3CA/EP300/STK3/TRIM28/SQSTM1/CAMK1/POLA2/KPNB1/MED1/CPSF6/WASHC4/MAVS/FBXO22/IPO4/NUP133/SMG7/UPF1/TNPO1/SEH1L/RBM33/LTV1/SMG1/PPP1R10/FYTTD1/PARK7/NUP88/HTATIP2/NUP58/RIOK2/NUP85/SETD2/WNK1/NOL6/PHAX/UPF2/…	71
GO:0060260	regulation of transcription initiation by RNA polymerase II	30/1501	74/18888	0.405405	5.10146	10.3866	1.15333e-14	1.80869e-12	1.52396e-12	MED19/TAF4/MED14/MED24/MED6/TAF1/HNF1B/TAF6/GTF2A1/GTF2A2/MED22/TAF5/MED1/TAF9/MED27/MED25/MED12/MED8/MED30/MED15/MED10/MED18/MED28/MED20/MED4/MED17/MED13/MED23/MED16/MED31	30
GO:0016197	endosomal transport	63/1501	289/18888	0.217993	2.74314	8.77397	1.13049e-13	1.72221e-11	1.4511e-11	WASHC1/HGS/SNX3/CCDC22/ANXA8/TRIM27/RAB5A/FLNA/MSN/MAPK1/NF2/RDX/EPS15/BLOC1S1/DAB2/WASHC5/SQSTM1/SNX1/SCRIB/BECN1/SNX17/ITSN1/WASHC4/TBC1D10B/GRIPAP1/CCDC93/WASHC2A/ZFYVE16/ERC1/GCC2/VPS52/PIK3C3/VPS37A/CHMP7/TBC1D5/STAM/RAB8B/USP7/REPS1/SNX27/KIF16B/TSG101/CHMP4A/UBXN6/DPY30/UBE2O/VPS16/PTPN23/CHMP4B/DIAPH3/UBAP1/ITSN2/CHMP5/HEATR5B/EPS15L1/VPS29/VPS51/MYO5B/CORO1C/SNX6/CHMP2B/SNX9/SNX5	63
GO:1902903	regulation of supramolecular fiber organization	76/1501	392/18888	0.193878	2.43968	8.4631	2.22906e-13	3.30149e-11	2.78176e-11	WASHC1/ARHGEF10/SPTBN2/PFDN6/MID1/DAPK3/PFDN1/ROCK2/SVIL/BAG4/LATS1/HSPA8/COL6A1/TRIM27/NCK1/STMN1/FLNA/PFN2/NF2/RDX/SNCA/CAPG/USP8/VASP/ARFIP2/CDC42/VBP1/GRB2/CDC42EP1/PRKCD/TJP1/DMTN/CAMSAP2/WASHC5/AKAP13/PPFIA1/PAK2/ROCK1/SMAD4/CKAP5/CTTN/KANK1/MAPRE1/WASHC4/KANK2/WASHC2A/ARHGEF18/CLASP1/HAUS6/PHLDB2/ARHGAP18/SYNPO/ARAP1/PARK7/HAUS7/HAUS8/TBCD/KATNB1/TRIOBP/HAUS4/PFDN4/ARHGAP35/DIAPH3/HAUS2/CA…	76
GO:0140694	non-membrane-bounded organelle assembly	78/1501	413/18888	0.188862	2.37657	8.31073	4.46202e-13	6.28034e-11	5.29168e-11	CNOT1/ARHGEF10/HDAC3/ZNF207/NCOR1/KIF4A/TNKS/ITGB1/PRKAR1A/RCC1/FLNA/MSN/NUP62/FXR1/WASHC5/AKAP13/G3BP1/SMAD4/SQSTM1/BOP1/UBAP2L/CAPRIN1/PLS1/KPNB1/ABRAXAS2/MAPRE2/MAPRE1/CSRP2/CEP85/TRAF7/POGZ/CLASP1/HAUS6/YTHDF3/PATL1/CEP97/LSM14A/MAPK15/CHMP7/ATXN2L/PSPC1/EDC3/BICD1/AURKB/SPAG5/TUBGCP5/ATXN2/HAUS7/TUBGCP2/HAUS8/CHMP4A/EIF2A/YTHDF1/CENPH/CHMP4B/WNK1/HAUS4/KIF9/ZFYVE1/PPAN/EIF4ENIF1/DIAPH3/HAUS2…	78
GO:0051123	RNA polymerase II preinitiation complex assembly	27/1501	68/18888	0.397059	4.99643	9.70011	4.47586e-13	6.28034e-11	5.29168e-11	MED19/TAF4/MED14/MED24/MED6/TAF1/TAF6/GTF2A1/GTF2A2/MED22/TAF5/MED1/TAF9/MED27/MED25/MED8/MED30/MED15/MED10/MED18/MED28/MED20/MED4/MED17/MED23/MED16/MED31	27
GO:0000245	spliceosomal complex assembly	32/1501	96/18888	0.333333	4.19454	9.21969	9.22279e-13	1.26092e-10	1.06243e-10	SNRPG/HTATSF1/SF3B1/CELF2/SLU7/SNRPC/SNRPE/SNRPD1/SNRPD2/SFSWAP/SF3A3/SRSF5/SF3B2/SF3B3/SF3B4/SF3A2/SF3A1/SMN1/SMN2/DDX46/SETX/KHDC4/DDX42/CELF1/SCAF11/BUD13/SF3B5/CRNKL1/LUC7L/ISY1/RBMX2/SF3B6	32
GO:0042274	ribosomal small subunit biogenesis	33/1501	103/18888	0.320388	4.03164	9.06464	1.4355e-12	1.91352e-10	1.61229e-10	WDR46/RRP9/RPP40/ERCC2/LSM6/EXOSC10/WDR43/TSR1/DNTTIP2/WDR75/KRI1/SRFBP1/WDR36/UTP15/RRP36/LTV1/RIOK1/UTP23/NOL10/RIOK2/NOL6/NOL11/PNO1/SLX9/IMP3/UTP6/ABT1/NOL7/DIMT1/WDR3/MRPS7/UTP11/UTP18	33
GO:0070897	transcription preinitiation complex assembly	29/1501	82/18888	0.353659	4.4503	9.19973	1.96324e-12	2.55317e-10	2.15124e-10	MED19/TAF4/MED14/MED24/MED6/TAF1/TAF6/SMARCA4/GTF2A1/GTF2A2/SMARCB1/MED22/TAF5/MED1/TAF9/MED27/MED25/MED8/MED30/MED15/MED10/MED18/MED28/MED20/MED4/MED17/MED23/MED16/MED31	29
GO:0098813	nuclear chromosome segregation	64/1501	317/18888	0.201893	2.54054	8.12726	2.80012e-12	3.55482e-10	2.99522e-10	ARID1A/ARHGEF10/ZW10/ZNF207/BUB3/AKAP8/BUB1B/KIF4A/LATS1/FLNA/CDC27/NUP62/MRE11/SMARCA2/SMARCA4/CDC42/WASHC5/SMARCB1/CDC16/DCTN2/BECN1/KPNB1/ABRAXAS2/NCAPD2/KIF14/MAPRE1/NIPBL/PMF1/SMARCD3/CLASP1/CEP97/SKA3/LSM14A/KNL1/SMARCC2/MAPK15/CHMP7/DPF2/SMARCC1/SMARCD2/PINX1/SPDL1/SEH1L/AURKB/EHMT2/SPAG5/KATNB1/RIOK2/CHMP4A/DSN1/CHMP4B/ZWILCH/EML4/CHMP5/BCCIP/CDC23/ANAPC7/ANAPC4/INO80/TPX2/CHMP2B/NUDC/DRG…	64
GO:1903311	regulation of mRNA metabolic process	75/1501	404/18888	0.185644	2.33607	7.97591	3.06979e-12	3.80655e-10	3.20732e-10	RBM47/NBAS/CNOT1/TRAF5/CASC3/RBFOX2/AHCYL1/ROCK2/CNOT3/CELF2/ZBTB7A/BAG4/PARN/HNRNPA1/PABPC1/CDK11B/RBM25/CDK9/FXR1/NCBP2/CLNS1A/MAGOH/EXOSC10/PRKCD/EXOSC9/SFSWAP/TRAF2/PABPC4/ROCK1/SNW1/EXOSC2/CAPRIN1/PUM1/EXOSC7/SF3B4/SAMD4B/LARP1B/CDC73/LARP1/ZC3HAV1/YTHDF3/PATL1/METTL16/SRRM1/TTC5/SERBP1/HDAC7/CNOT9/LARP4B/CELF1/UPF1/KHSRP/RBPMS/EXOSC8/RBM33/MYD88/YTHDF1/TNKS1BP1/PAIP1/CNOT10/RC3H2/MOV10/DCP1…	75
GO:0007051	spindle organization	47/1501	197/18888	0.238579	3.00218	8.30003	5.32844e-12	6.4571e-10	5.44062e-10	ARHGEF10/HDAC3/ZNF207/NCOR1/TACC1/KIF4A/TNKS/STMN1/RCC1/FLNA/MAP4/NUP62/ATRX/WASHC5/DCTN2/CKAP5/KPNB1/ABRAXAS2/MAPRE2/MAPRE1/TBCE/CLASP1/HAUS6/CEP97/LSM14A/MAPK15/CHMP7/AURKB/SPAG5/TUBGCP5/HAUS7/TUBGCP2/HAUS8/CHMP4A/CENPH/CHMP4B/HAUS4/INTS13/HAUS2/CHMP5/BCCIP/INO80/TPX2/CHMP2B/NUDC/DRG1/KNSTRN	47
GO:0072594	establishment of protein localization to organelle	80/1501	454/18888	0.176211	2.21738	7.71441	9.24809e-12	1.0958e-09	9.23295e-10	RGPD3/AIP/KPNA3/KPNA4/HGS/HDAC3/PEX14/PMPCB/UBR5/ARIH2/BAG4/SRP19/HSPA8/RALA/JUP/CSNK2A2/FLNA/PML/TSPO/NUP214/NUP62/CCT6A/CCT5/NUP153/RANBP2/PEX5/CCT8/BCAP31/NPEPPS/SEC61B/SRP54/SUMO1/UBE2L3/CCT2/PRKCD/PPP3CA/EP300/STK3/TRIM28/SQSTM1/MTX1/SCRIB/POLA2/BECN1/KPNB1/RAB3GAP1/MED1/AGK/NIPBL/LRSAM1/ZFYVE16/MAVS/GCC2/PIK3C3/VPS37A/IPO4/NUP133/STAM/RAB8B/TNPO1/PPP1R10/VPS13A/NUP88/TSG101/CCT7/NUP58/NUP85…	80
GO:0034504	protein localization to nucleus	62/1501	311/18888	0.199357	2.50863	7.88197	1.08269e-11	1.25498e-09	1.05742e-09	RGPD3/KPNA3/KPNA4/DVL1/HDAC3/UBR5/KAT7/ZBTB7A/LATS1/TXN/JUP/FLNA/PML/CTNNA1/NF2/NUP214/NUP62/CCT6A/RANGAP1/YAP1/CCT5/NUP153/RANBP2/CCT8/HDGF/SUMO3/YWHAE/SUMO1/SKP1/CCT2/PRKCD/PPP3CA/EP300/STK3/TRIM28/SQSTM1/TRIM29/POLA2/KPNB1/MED1/MAVS/PAF1/TOR1AIP2/IPO4/NUP133/CREBBP/TNPO1/PINX1/PPP1R10/SIN3A/PARK7/NUP88/CCT7/NUP58/NUP85/WWTR1/EIF4ENIF1/INTS13/RBM22/FBXO4/NUP50/CD2AP	62
GO:0031124	mRNA 3'-end processing	23/1501	57/18888	0.403509	5.0776	9.05867	1.62672e-11	1.84546e-09	1.55495e-09	AHCYL1/PCF11/PABPC1/CSTF2/CDK9/PAPOLA/NCBP2/LSM11/CSTF1/CPSF1/CSTF3/CPSF6/RPRD2/CDC73/CPSF7/PAF1/LEO1/SYMPK/CLP1/WDR33/CSTF2T/MTPAP/CPSF3	23
GO:0032204	regulation of telomere maintenance	32/1501	106/18888	0.301887	3.79883	8.49019	1.86821e-11	2.07527e-09	1.74858e-09	NBN/TNKS/PARN/HNRNPA1/XRCC1/YY1/MAPK1/PML/CTNNB1/CCT6A/ATRX/CCT5/YLPM1/MRE11/CCT8/CCT2/EXOSC10/ATR/XRN1/MAPK15/RAD50/UPF1/USP7/PINX1/AURKB/SMG1/PPP1R10/CCT7/ACTR5/FBXO4/INO80/UCHL5	32
GO:0051236	establishment of RNA localization	41/1501	164/18888	0.25	3.1459	8.10946	2.48761e-11	2.70693e-09	2.2808e-09	CASC3/NUP42/FLOT1/TNKS/HNRNPA1/NUP214/NUP62/NUP153/RANBP2/FXR1/NCBP2/AGFG1/MAGOH/SARNP/HSF1/ATR/CKAP5/KPNB1/CPSF6/PEG10/NUP133/SMG7/UPF1/KHSRP/SEH1L/RBM33/SMG1/FYTTD1/NUP88/ATXN2/NUP58/NUP85/SETD2/WNK1/NOL6/PHAX/UPF2/NXT1/NUP50/RTRAF/RBM8A	41
GO:0098727	maintenance of cell number	44/1501	186/18888	0.236559	2.97677	7.96027	3.42236e-11	3.64961e-09	3.07508e-09	CNOT1/BCL9/NFIB/ARID1A/KLF4/MED14/CNOT3/MED6/RAF1/TPT1/CTNNB1/HNF1B/YAP1/LIG4/SMARCA2/SMARCA4/SMARCB1/HDAC1/WDR43/EZH2/RIF1/NIPBL/CDC73/MED27/CTR9/LDB1/BCL9L/PAF1/KDM2B/LEO1/RTF1/HDAC2/DPF2/SMARCC1/MED12/MED30/MED15/SIN3A/SAP130/MED28/EIF4ENIF1/MED17/CNOT2/NCOA3	44
GO:0000070	mitotic sister chromatid segregation	44/1501	188/18888	0.234043	2.9451	7.87516	4.99306e-11	5.22019e-09	4.39843e-09	ARHGEF10/ZW10/ZNF207/BUB3/AKAP8/BUB1B/KIF4A/FLNA/NUP62/CDC16/DCTN2/BECN1/KPNB1/ABRAXAS2/NCAPD2/KIF14/MAPRE1/NIPBL/CLASP1/CEP97/SKA3/LSM14A/KNL1/CHMP7/PINX1/SPDL1/SEH1L/AURKB/SPAG5/KATNB1/CHMP4A/CHMP4B/ZWILCH/EML4/CHMP5/BCCIP/CDC23/ANAPC7/INO80/TPX2/CHMP2B/NUDC/DRG1/KNSTRN	44
GO:0050657	nucleic acid transport	40/1501	161/18888	0.248447	3.12636	7.96115	5.34244e-11	5.37469e-09	4.52861e-09	CASC3/NUP42/FLOT1/TNKS/HNRNPA1/NUP214/NUP62/NUP153/RANBP2/FXR1/NCBP2/AGFG1/MAGOH/SARNP/HSF1/CKAP5/KPNB1/CPSF6/PEG10/NUP133/SMG7/UPF1/KHSRP/SEH1L/RBM33/SMG1/FYTTD1/NUP88/ATXN2/NUP58/NUP85/SETD2/WNK1/NOL6/PHAX/UPF2/NXT1/NUP50/RTRAF/RBM8A	40
GO:0050658	RNA transport	40/1501	161/18888	0.248447	3.12636	7.96115	5.34244e-11	5.37469e-09	4.52861e-09	CASC3/NUP42/FLOT1/TNKS/HNRNPA1/NUP214/NUP62/NUP153/RANBP2/FXR1/NCBP2/AGFG1/MAGOH/SARNP/HSF1/CKAP5/KPNB1/CPSF6/PEG10/NUP133/SMG7/UPF1/KHSRP/SEH1L/RBM33/SMG1/FYTTD1/NUP88/ATXN2/NUP58/NUP85/SETD2/WNK1/NOL6/PHAX/UPF2/NXT1/NUP50/RTRAF/RBM8A	40
GO:0019827	stem cell population maintenance	43/1501	182/18888	0.236264	2.97305	7.85856	5.96437e-11	5.88926e-09	4.96217e-09	CNOT1/BCL9/NFIB/ARID1A/KLF4/MED14/CNOT3/MED6/RAF1/TPT1/CTNNB1/HNF1B/YAP1/LIG4/SMARCA2/SMARCA4/SMARCB1/HDAC1/WDR43/RIF1/NIPBL/CDC73/MED27/CTR9/LDB1/BCL9L/PAF1/KDM2B/LEO1/RTF1/HDAC2/DPF2/SMARCC1/MED12/MED30/MED15/SIN3A/SAP130/MED28/EIF4ENIF1/MED17/CNOT2/NCOA3	43
GO:0051225	spindle assembly	35/1501	129/18888	0.271318	3.41416	8.08379	6.1286e-11	5.9414e-09	5.0061e-09	ARHGEF10/HDAC3/ZNF207/NCOR1/KIF4A/TNKS/RCC1/FLNA/WASHC5/KPNB1/ABRAXAS2/MAPRE2/MAPRE1/CLASP1/HAUS6/CEP97/LSM14A/MAPK15/CHMP7/AURKB/SPAG5/TUBGCP5/HAUS7/TUBGCP2/HAUS8/CHMP4A/CHMP4B/HAUS4/HAUS2/CHMP5/BCCIP/INO80/TPX2/CHMP2B/DRG1	35
GO:0051054	positive regulation of DNA metabolic process	59/1501	301/18888	0.196013	2.46655	7.53592	6.9809e-11	6.64682e-09	5.60047e-09	ARID1A/KLF4/NBN/KAT7/TNKS/PARN/HNRNPA1/ERCC2/ATF1/XRCC1/YY1/MAPK1/PML/CTNNB1/CCT6A/ATRX/BRCC3/CCT5/MRE11/CCT8/DNA2/SMARCA2/SMARCA4/CDC42/UBE2N/CCT2/HSF1/OTUD4/PRKCD/SMARCB1/TRIM28/ATR/LPIN1/UBE2V2/EXOSC6/RIF1/SMARCD3/HDGFL2/SMARCC2/MAPK15/CHTF18/DPF2/RAD50/SMARCC1/SMARCD2/USP7/SIRT1/HMCES/AURKB/PPP1R10/UIMC1/EYA3/CCT7/BRD8/ACTR5/BABAM2/FBXO4/INO80/UCHL5	59
GO:0051310	metaphase chromosome alignment	30/1501	100/18888	0.3	3.77508	8.17514	9.43654e-11	8.8273e-09	7.4377e-09	ZW10/ZNF207/BUB3/NUP62/CDC42/DCTN2/BECN1/KPNB1/ABRAXAS2/KIF14/MAPRE1/PMF1/SKA3/KNL1/CHMP7/PINX1/SPDL1/SEH1L/AURKB/SPAG5/CHMP4A/DSN1/CHMP4B/ZWILCH/EML4/CHMP5/CDC23/CHMP2B/NUDC/KNSTRN	30
GO:0000288	nuclear-transcribed mRNA catabolic process, deadenylation-dependent decay	24/1501	67/18888	0.358209	4.50756	8.45047	1.15478e-10	1.0616e-08	8.94485e-09	CNOT1/CNOT3/PARN/PABPC1/EXOSC9/EXOSC2/CAPRIN1/EXOSC7/SAMD4B/PATL1/CNOT9/EXOSC8/TNKS1BP1/PAIP1/CNOT10/RC3H2/DCP1A/EXOSC5/EIF4ENIF1/CNOT2/CNOT7/AGO2/CNOT11/TNRC6B	24
GO:0071027	nuclear RNA surveillance	11/1501	14/18888	0.785714	9.88712	9.77356	2.24261e-10	2.02671e-08	1.70767e-08	EXOSC10/EXOSC9/EXOSC2/EXOSC7/EXOSC6/WDR82/XRN1/EXOSC8/EXOSC4/EXOSC5/ZC3H4	11
GO:0051168	nuclear export	40/1501	171/18888	0.233918	2.94353	7.50122	3.80615e-10	3.35498e-08	2.82683e-08	CASC3/NUP42/AHCYL1/HNRNPA1/TXN/SFN/NUP214/NUP62/RANGAP1/NUP153/RANBP2/NCBP2/AGFG1/MAGOH/YWHAE/UBE2I/SARNP/CAMK1/CPSF6/WASHC4/NUP133/SMG7/UPF1/RBM33/LTV1/SMG1/FYTTD1/PARK7/NUP88/RIOK2/NUP85/SETD2/WNK1/NOL6/PHAX/UPF2/EIF4ENIF1/RBM22/NXT1/RBM8A	40
GO:0061013	regulation of mRNA catabolic process	56/1501	290/18888	0.193103	2.42994	7.21013	3.83821e-10	3.35498e-08	2.82683e-08	RBM47/NBAS/CNOT1/TRAF5/CASC3/ROCK2/CNOT3/PARN/PABPC1/FXR1/MAGOH/PRKCD/EXOSC9/TRAF2/PABPC4/ROCK1/EXOSC2/CAPRIN1/PUM1/EXOSC7/SAMD4B/LARP1B/LARP1/ZC3HAV1/YTHDF3/PATL1/METTL16/TTC5/SERBP1/CNOT9/LARP4B/CELF1/UPF1/KHSRP/EXOSC8/RBM33/MYD88/YTHDF1/TNKS1BP1/PAIP1/CNOT10/RC3H2/MOV10/DCP1A/EXOSC5/EIF4ENIF1/CNOT2/SENP1/CNOT7/AGO2/CNOT11/TNRC6B/CARHSP1/THRAP3/YTHDF2/RBM8A	56
GO:0032206	positive regulation of telomere maintenance	24/1501	71/18888	0.338028	4.25361	8.07011	4.60861e-10	3.9634e-08	3.33948e-08	NBN/TNKS/PARN/HNRNPA1/YY1/MAPK1/PML/CTNNB1/CCT6A/ATRX/CCT5/MRE11/CCT8/CCT2/ATR/MAPK15/RAD50/AURKB/PPP1R10/CCT7/ACTR5/FBXO4/INO80/UCHL5	24
GO:0140014	mitotic nuclear division	54/1501	277/18888	0.194946	2.45312	7.15841	5.49849e-10	4.65365e-08	3.92106e-08	NFIB/ARHGEF10/ZW10/DAPK3/ZNF207/BUB3/AKAP8/BUB1B/KIF4A/RCC1/FLNA/NUP62/RANBP1/CDC42/UBE2I/CDC16/DCTN2/BECN1/KPNB1/ABRAXAS2/NCAPD2/KIF14/MAPRE1/NIPBL/CEP85/CLASP1/ANKLE2/CEP97/SKA3/LSM14A/KNL1/CHMP7/PINX1/SPDL1/SEH1L/AURKB/SPAG5/KATNB1/CHMP4A/CHMP4B/ZWILCH/EML4/CHMP5/BCCIP/CDC23/ANAPC7/INO80/TPX2/NSFL1C/CHMP2B/NUDC/DRG1/KNSTRN/USP16	54
GO:0030522	intracellular receptor signaling pathway	65/1501	369/18888	0.176152	2.21663	6.93459	8.49841e-10	7.08024e-08	5.96566e-08	CNOT1/PPP6C/ARID1A/IKBKB/TRIM24/RBFOX2/MAP3K7/ANKRD17/NCOR1/FLOT1/UBR5/TRIM16/ZBTB7A/LATS1/NR3C1/HSPA8/RXRA/ARNT/MAPK1/PML/CRKL/BRCC3/YAP1/NR2C2/SMARCA4/CTBP2/YWHAE/DAB2/RELA/YWHAH/EP300/PTPRS/HDAC1/SNW1/BECN1/PUM1/NCOA2/MED1/TRIP4/NCOA1/EZH2/KANK2/MAVS/CARM1/TICAM1/WDFY1/CGAS/LSM14A/NPLOC4/CNOT9/SIRT1/TRIM11/AURKB/ITCH/PARK7/MYD88/RTN4/CYLD/ZCCHC3/CNOT2/VPS18/TBK1/NAGK/USP15/NCOR2	65
GO:2001252	positive regulation of chromosome organization	30/1501	110/18888	0.272727	3.43189	7.51581	1.23005e-09	1.00902e-07	8.50176e-08	NBN/TNKS/PARN/HNRNPA1/YY1/MAPK1/PML/CTNNB1/CCT6A/ATRX/CCT5/LIG4/MRE11/CCT8/CCT2/TRIM28/ATR/GTF2H2/NCAPD2/MAPK15/RAD50/AURKB/PPP1R10/MPHOSPH8/CCT7/ACTR5/TASOR/FBXO4/INO80/UCHL5	30
GO:0000723	telomere maintenance	37/1501	158/18888	0.234177	2.94679	7.22004	1.66559e-09	1.3456e-07	1.13377e-07	NBN/TNKS/PARN/HNRNPA1/XRCC1/YY1/MAPK1/PML/CTNNB1/RPA3/CCT6A/ATRX/CCT5/YLPM1/MRE11/CCT8/DNA2/CCT2/EXOSC10/ATR/RIF1/XRN1/MAPK15/RAD50/UPF1/USP7/PINX1/AURKB/SMG1/PPP1R10/CCT7/TNKS1BP1/ACTR5/FBXO4/INO80/TELO2/UCHL5	37
GO:0031647	regulation of protein stability	59/1501	326/18888	0.180982	2.2774	6.83571	1.78251e-09	1.41856e-07	1.19525e-07	ASDURF/DVL1/TRIM24/PFDN6/HDAC3/ZNF207/TBL1X/FLOT1/WFS1/BAG4/HSPA8/CREB1/POLR2E/FLNA/TAF1/MAPK1/PFN2/NF2/SNCA/CCT6A/USP8/CCT5/CCT8/HCFC1/SUMO1/CCT2/COG7/DSG1/PRKCD/EP300/ASPH/STK3/FLOT2/TAF9/AAK1/RABL3/CDC73/CDC37L1/CCAR2/CREBBP/DVL3/USP7/PINX1/SIRT1/ZBED3/COG3/PARK7/CCT7/RNF5/PDCL3/RPAP3/RTN4/PIH1D1/CDKN2AIP/USP36/PFDN2/FBXO4/SH3GLB1/TELO2	59
GO:0051303	establishment of chromosome localization	30/1501	112/18888	0.267857	3.37061	7.39311	1.96924e-09	1.54412e-07	1.30104e-07	ZW10/ZNF207/BUB3/NUP62/CDC42/DCTN2/BECN1/KPNB1/ABRAXAS2/KIF14/MAPRE1/PMF1/SKA3/KNL1/CHMP7/PINX1/SPDL1/SEH1L/AURKB/SPAG5/CHMP4A/DSN1/CHMP4B/ZWILCH/EML4/CHMP5/CDC23/CHMP2B/NUDC/KNSTRN	30
GO:0030490	maturation of SSU-rRNA	20/1501	54/18888	0.37037	4.6606	7.91475	2.06881e-09	1.59868e-07	1.34701e-07	WDR46/RPP40/ERCC2/LSM6/WDR43/TSR1/KRI1/SRFBP1/RRP36/RIOK1/UTP23/NOL10/RIOK2/NOL11/SLX9/IMP3/UTP6/ABT1/NOL7/WDR3	20
GO:0050000	chromosome localization	31/1501	120/18888	0.258333	3.25077	7.26727	2.78404e-09	2.12064e-07	1.78681e-07	ZW10/ZNF207/BUB3/NUP62/CDC42/DCTN2/BECN1/KPNB1/ABRAXAS2/KIF14/MAPRE1/PMF1/SKA3/KNL1/CHMP7/PINX1/SPDL1/SEH1L/AURKB/SPAG5/KATNB1/CHMP4A/DSN1/CHMP4B/ZWILCH/EML4/CHMP5/CDC23/CHMP2B/NUDC/KNSTRN	31
GO:0006417	regulation of translation	73/1501	451/18888	0.161863	2.03682	6.54793	3.739e-09	2.80793e-07	2.36591e-07	CNOT1/CASC3/EIF3H/DAPK3/EIF4G3/EIF1B/CNOT3/WFS1/PABPC1/KRT13/NCK1/SHMT1/SHMT2/TSFM/AARS1/SARS1/FXR1/NCBP2/METAP1/MAGOH/PPP1CA/CNBP/EIF5A/EIF4G2/SARNP/PURA/ELP6/TCOF1/CAPRIN1/PUM1/SAMD4B/PPP1R15B/LARP1B/LARP1/LARP4/YTHDF3/XRN1/SERBP1/LSM14A/ELP5/GEMIN5/CNOT9/LARP4B/CELF1/UPF1/ELP4/PTCD3/DUS3L/NSUN5/PUS7/ATXN2/PRMT1/PAIP2/LSM14B/EIF2A/YTHDF1/UNK/PAIP1/CNOT10/AGO3/ELP3/EIF4ENIF1/CNOT2/LIMD1/CNOT7/AG…	73
GO:0043487	regulation of RNA stability	53/1501	285/18888	0.185965	2.34011	6.69778	4.49798e-09	3.33101e-07	2.80664e-07	RBM47/CNOT1/TRAF5/ROCK2/CNOT3/PARN/PABPC1/FXR1/PRKCD/EXOSC9/TRAF2/PABPC4/ROCK1/EXOSC2/CAPRIN1/PUM1/EXOSC7/SAMD4B/LARP1B/LARP1/YTHDF3/PATL1/ZC3H18/METTL16/SERBP1/CNOT9/LARP4B/CELF1/UPF1/KHSRP/EXOSC8/RBM33/MYD88/YTHDF1/TNKS1BP1/PAIP1/PHAX/CNOT10/RC3H2/MOV10/ZCCHC17/DCP1A/EXOSC5/EIF4ENIF1/CNOT2/SENP1/CNOT7/AGO2/CNOT11/TNRC6B/CARHSP1/THRAP3/YTHDF2	53
GO:1902850	microtubule cytoskeleton organization involved in mitosis	37/1501	164/18888	0.22561	2.83899	6.94961	4.95944e-09	3.62243e-07	3.05218e-07	ARHGEF10/HDAC3/ZW10/ZNF207/TACC1/KIF4A/TNKS/ITGB1/STMN1/RCC1/FLNA/MAP4/NUP62/DCTN2/CKAP5/KPNB1/ABRAXAS2/MAPRE1/TBCE/CLASP1/CEP97/LSM14A/CHMP7/SPDL1/AURKB/CHMP4A/SETD2/CENPH/CHMP4B/INTS13/CHMP5/BCCIP/TPX2/NSFL1C/CHMP2B/NUDC/DRG1	37
GO:0009895	negative regulation of catabolic process	61/1501	353/18888	0.172805	2.17451	6.54494	5.98465e-09	4.31218e-07	3.63335e-07	RBM47/NBAS/WASHC1/TRAF5/EIF3H/SNX3/N4BP1/NCOR1/PARN/PABPC1/TRIM27/NQO1/CSNK2A2/FLNA/TAF1/PML/TSPO/SNCA/USP8/HDAC4/EIF4G2/FOXK2/RELA/EP300/TRAF2/ROCK1/SMAD4/BECN1/SF3B3/TAF9/CYP51A1/LARP1B/LARP1/CRTC3/METTL16/RPTOR/CCAR2/LARP4B/SMARCC1/USP7/PBK/EHMT2/SERPINB12/PARK7/MYD88/RNF5/WAC/PHF23/PSME3IP1/PAIP1/PDCL3/WNK1/PHAX/RRAGC/ZCCHC17/EIF4ENIF1/NRBP2/USP36/THRAP3/GIT1/UCHL5	61
GO:0071025	RNA surveillance	11/1501	17/18888	0.647059	8.14234	8.65619	6.08955e-09	4.32926e-07	3.64775e-07	EXOSC10/EXOSC9/EXOSC2/EXOSC7/EXOSC6/WDR82/XRN1/EXOSC8/EXOSC4/EXOSC5/ZC3H4	11
GO:0000910	cytokinesis	40/1501	188/18888	0.212766	2.67736	6.79118	7.21734e-09	5.06354e-07	4.26643e-07	EXOC5/CIT/ROCK2/DCTN3/KIF4A/SVIL/STMN1/NUP62/USP8/IST1/CDC42/WASHC5/ROCK1/SEPTIN6/BECN1/SEPTIN2/KIF14/SEPTIN7/CEP55/CENPV/PIK3C3/CHMP7/SEPTIN8/AURKB/CHMP4A/SETD2/CHMP4B/WNK1/BIN3/BIRC6/EXOC1/SEPTIN11/CHMP5/SEPTIN10/KLHL13/SEPTIN9/CHMP2B/GIT1/SH3GLB1/SNX9	40
GO:0070507	regulation of microtubule cytoskeleton organization	36/1501	160/18888	0.225	2.83131	6.83496	8.60108e-09	5.95597e-07	5.01837e-07	MID1/STMN1/NUP62/SNCA/CAMSAP2/ROCK1/CKAP5/MAPRE2/MAPRE1/CLASP1/HAUS6/PHLDB2/CEP97/SKA3/MAPK15/CHMP7/BICD1/SPAG5/HAUS7/HAUS8/TBCD/KATNB1/CHMP4A/CHMP4B/HAUS4/CYLD/DIAPH3/HAUS2/CHMP5/CAMSAP3/SLAIN2/TPX2/CHMP2B/DRG1/GIT1/NME7	36
GO:0032984	protein-containing complex disassembly	48/1501	252/18888	0.190476	2.39688	6.55907	1.08175e-08	7.39475e-07	6.23066e-07	ARID1A/SPTBN2/MID1/SYNJ1/PEX14/SVIL/SNAP29/HSPA8/STMN1/KIF5B/RDX/CAPG/PEX5/SMARCA4/IST1/EIF5A/DMTN/CAMSAP2/ASPH/SMARCB1/CKAP5/BECN1/SMARCD3/MICAL3/SETX/CLASP1/GSPT2/PIK3C3/SMARCC2/CHMP7/UPF1/SMARCC1/SMARCD2/VPS33A/TSG101/PHF23/KATNB1/CHMP4A/VPS16/TRIOBP/CHMP4B/WNK1/NCKAP5L/DIAPH3/CHMP5/SWAP70/TPX2/CHMP2B	48
GO:0006282	regulation of DNA repair	43/1501	215/18888	0.2	2.51672	6.5717	1.41062e-08	9.52077e-07	8.022e-07	TAF4/ARID1A/KAT7/XRCC1/YY1/PML/BRCC3/TAF6/CDK9/SMARCA2/SMARCA4/PPP4C/UBE2N/HSF1/SMARCB1/TRIM28/UBE2V1/ATR/SF3B3/TAF5/UBE2V2/TAF9/RIF1/SMARCD3/HDGFL2/PARG/CGAS/SMARCC2/DPF2/SMARCC1/SMARCD2/SIRT1/UIMC1/EYA3/NUDT16L1/SF3B5/SETD2/BRD8/ACTR5/BABAM2/PPP4R2/INO80/UCHL5	43
GO:0015931	nucleobase-containing compound transport	45/1501	231/18888	0.194805	2.45135	6.52105	1.5223e-08	1.01461e-06	8.54893e-07	CASC3/NUP42/FLOT1/TNKS/HNRNPA1/SLC25A4/ABCC1/NUP214/NUP62/NUP153/RANBP2/FXR1/NCBP2/AGFG1/MAGOH/SARNP/HSF1/RIPK1/CKAP5/KPNB1/CPSF6/PEG10/NUP133/SMG7/UPF1/KHSRP/SEH1L/RBM33/SMG1/FYTTD1/NUP88/ATXN2/SLC25A33/NUP58/NUP85/SETD2/SLC25A32/WNK1/NOL6/PHAX/UPF2/NXT1/NUP50/RTRAF/RBM8A	45
GO:0000184	nuclear-transcribed mRNA catabolic process, nonsense-mediated decay	17/1501	44/18888	0.386364	4.86185	7.5352	1.58928e-08	1.04618e-06	8.81488e-07	NBAS/CASC3/PARN/PABPC1/NCBP2/MAGOH/EXOSC10/SKIC2/GSPT2/SMG8/SMG7/UPF1/SMG1/SMG9/UPF2/DCP1A/RBM8A	17
GO:0007080	mitotic metaphase chromosome alignment	20/1501	60/18888	0.333333	4.19454	7.28184	1.69767e-08	1.1039e-06	9.30124e-07	ZW10/NUP62/DCTN2/BECN1/KPNB1/KIF14/MAPRE1/SKA3/CHMP7/PINX1/SPDL1/SEH1L/AURKB/CHMP4A/CHMP4B/EML4/CHMP5/CDC23/CHMP2B/NUDC	20
GO:0031331	positive regulation of cellular catabolic process	69/1501	432/18888	0.159722	2.00988	6.23883	1.73836e-08	1.11674e-06	9.40942e-07	CNOT1/PIK3C2A/MAP3K7/NRDC/ROCK2/CNOT3/PARN/PABPC1/SLC25A4/SNCA/FXR1/HSF1/PRKCD/EXOSC9/ROCK1/SQSTM1/EXOSC2/CAPRIN1/BECN1/PUM1/EXOSC7/RAB3GAP1/ATG2A/SAMD4B/TRIM65/LARP1/LRSAM1/ZC3HAV1/YTHDF3/PATL1/ZC3H18/METTL16/TICAM1/TTC5/RPTOR/PIP4K2C/CNOT9/CELF1/UPF1/KHSRP/EXOSC8/SIRT1/ITCH/PARK7/WAC/YTHDF1/SETD2/TNKS1BP1/PAIP1/CNOT10/RC3H2/MOV10/DCP1A/EXOSC5/EIF4ENIF1/CNOT2/SH3BP4/TBK1/CNOT7/PACSIN3/AGO2/CNOT1…	69
GO:0043488	regulation of mRNA stability	50/1501	273/18888	0.18315	2.30469	6.37994	2.05286e-08	1.30308e-06	1.09795e-06	RBM47/CNOT1/TRAF5/ROCK2/CNOT3/PARN/PABPC1/FXR1/PRKCD/EXOSC9/TRAF2/PABPC4/ROCK1/EXOSC2/CAPRIN1/PUM1/EXOSC7/SAMD4B/LARP1B/LARP1/YTHDF3/PATL1/METTL16/SERBP1/CNOT9/LARP4B/CELF1/UPF1/KHSRP/EXOSC8/RBM33/MYD88/YTHDF1/TNKS1BP1/PAIP1/CNOT10/RC3H2/MOV10/DCP1A/EXOSC5/EIF4ENIF1/CNOT2/SENP1/CNOT7/AGO2/CNOT11/TNRC6B/CARHSP1/THRAP3/YTHDF2	50
GO:0051170	import into nucleus	36/1501	166/18888	0.216867	2.72898	6.57395	2.39122e-08	1.5e-06	1.26387e-06	RGPD3/KPNA3/KPNA4/HDAC3/UBR5/HNRNPA1/JUP/FLNA/PML/NUP214/NUP62/NUP153/RANBP2/PRKAG1/SUMO1/PRKCD/PPP3CA/EP300/STK3/TRIM28/SQSTM1/POLA2/KPNB1/MED1/MAVS/IPO4/NUP133/TNPO1/PPP1R10/NUP88/HTATIP2/NUP58/NUP85/EIF4ENIF1/RBM22/NUP50	36
GO:0043254	regulation of protein-containing complex assembly	67/1501	418/18888	0.160287	2.01699	6.17776	2.43078e-08	1.50461e-06	1.26775e-06	SPTBN2/SVIL/BAG4/LATS1/RAF1/ISG15/HSPA8/NCK1/STMN1/WARS1/MSN/DUT/PFN2/RDX/SNCA/CAPG/BRCC3/PEX5/VASP/HCFC1/CDC42/GRB2/SUMO1/CDC42EP1/HSF1/PRKCD/DMTN/CAMSAP2/EP300/TRAF2/ATR/CKAP5/CTTN/KANK1/KIF14/MAPRE1/KANK2/TRIM65/MED25/MAVS/CLASP1/HAUS6/TICAM1/ARHGAP18/MAPK15/SEPTIN8/VPS33A/TRIM11/PARK7/MYD88/HAUS7/HAUS8/TBCD/VPS16/TRIOBP/HAUS4/KIF9/HAUS2/CAMSAP3/VPS18/SLAIN2/BAIAP2L1/DRG1/GIT1/SH3GLB1/NME7/SNX9	67
GO:0061640	cytoskeleton-dependent cytokinesis	29/1501	117/18888	0.247863	3.11901	6.75527	2.455e-08	1.50461e-06	1.26775e-06	EXOC5/CIT/ROCK2/DCTN3/KIF4A/STMN1/NUP62/USP8/IST1/WASHC5/ROCK1/SEPTIN6/SEPTIN2/SEPTIN7/CEP55/CHMP7/SEPTIN8/AURKB/CHMP4A/CHMP4B/WNK1/BIN3/EXOC1/SEPTIN11/CHMP5/SEPTIN10/SEPTIN9/CHMP2B/SNX9	29
GO:0051028	mRNA transport	31/1501	131/18888	0.236641	2.9778	6.67415	2.64056e-08	1.59994e-06	1.34808e-06	CASC3/NUP42/TNKS/HNRNPA1/NUP214/NUP62/NUP153/RANBP2/FXR1/NCBP2/AGFG1/MAGOH/SARNP/HSF1/PEG10/NUP133/SMG7/UPF1/KHSRP/SEH1L/SMG1/FYTTD1/NUP88/NUP58/NUP85/SETD2/WNK1/UPF2/NXT1/NUP50/RBM8A	31
GO:0000460	maturation of 5.8S rRNA	15/1501	36/18888	0.416667	5.24317	7.48725	3.33605e-08	1.99863e-06	1.68401e-06	RPP40/EXOSC10/EXOSC9/EXOSC2/BOP1/EXOSC7/KRI1/EXOSC8/MAK16/WDR12/RPF1/EXOSC4/ABT1/RRP15/LAS1L	15
GO:0007015	actin filament organization	72/1501	467/18888	0.154176	1.94009	6.04406	3.76813e-08	2.23241e-06	1.88098e-06	SHTN1/WASHC1/PDLIM1/WASL/ARHGEF10/SPTBN2/ROCK2/SVIL/BAG4/LATS1/TRIM27/NCK1/STMN1/FLNA/MARCKS/PFN2/NF2/RDX/CAPG/PRKCI/VASP/ARFIP2/BCAR1/CORO7/CDC42/GRB2/CDC42EP1/CAP1/PRKCD/CALD1/TJP1/DMTN/WASHC5/PPFIA1/PAK2/ROCK1/CTTN/PLS1/KANK1/CNN3/ZYX/WASHC4/KANK2/WASHC2A/ARHGAP17/ARHGEF18/MICAL3/CLASP1/PHLDB2/RHOT2/ABI1/ARHGAP18/SYNPO/ENAH/JMY/SHROOM3/ZBED3/PAWR/ARAP1/CNN2/TRIOBP/BIN3/ARHGAP35/DIAPH3/SWAP70/B…	72
GO:0006405	RNA export from nucleus	25/1501	93/18888	0.268817	3.38269	6.7678	3.97811e-08	2.33091e-06	1.96398e-06	CASC3/HNRNPA1/NUP214/NUP62/NUP153/NCBP2/AGFG1/MAGOH/SARNP/CPSF6/NUP133/SMG7/UPF1/RBM33/SMG1/FYTTD1/NUP88/NUP85/SETD2/WNK1/NOL6/PHAX/UPF2/NXT1/RBM8A	25
GO:0051258	protein polymerization	51/1501	287/18888	0.1777	2.23611	6.19998	4.13759e-08	2.398e-06	2.02051e-06	WASL/SPTBN2/ZNF207/SVIL/BAG4/LATS1/KRT5/NCK1/STMN1/MAP4/PFN2/RDX/SNCA/CAPG/VASP/CORO7/GRB2/CDC42EP1/PRKCD/DMTN/CAMSAP2/WASHC5/CKAP5/CTTN/KANK1/MAPRE1/KANK2/CLASP1/HAUS6/ARHGAP18/NEDD1/TUBGCP5/RANBP9/HAUS7/TUBGCP2/HAUS8/TBCD/CHMP4A/TRIOBP/CHMP4B/HAUS4/DIAPH3/HAUS2/CAMSAP3/SLAIN2/BAIAP2L1/TPX2/DRG1/GIT1/NME7/SNX9	51
GO:0006302	double-strand break repair	54/1501	312/18888	0.173077	2.17793	6.16426	4.19326e-08	2.40414e-06	2.02567e-06	ARID1A/HTATSF1/NBN/ZBTB7A/TDP2/XRCC1/CSNK2A2/YY1/ERCC5/PML/RPA3/RECQL/BRCC3/LIG3/LIG4/MRE11/DNA2/SMARCA2/SMARCA4/PPP4C/UBE2N/HSF1/SMARCB1/MTA1/ATR/CHD4/UBE2V2/RIF1/NIPBL/SMARCD3/SETX/POGZ/HDGFL2/CGAS/SMARCC2/TOPBP1/DPF2/RAD50/SMARCC1/SMARCD2/SIRT1/HMCES/TONSL/UIMC1/EYA3/NUDT16L1/SETD2/TNKS1BP1/BRD8/NUCKS1/ACTR5/BABAM2/PPP4R2/INO80	54
GO:0000289	nuclear-transcribed mRNA poly(A) tail shortening	14/1501	32/18888	0.4375	5.50533	7.49439	4.53388e-08	2.57177e-06	2.16692e-06	CNOT1/CNOT3/PARN/PABPC1/SAMD4B/CNOT9/TNKS1BP1/CNOT10/EIF4ENIF1/CNOT2/CNOT7/AGO2/CNOT11/TNRC6B	14
GO:1903313	positive regulation of mRNA metabolic process	45/1501	240/18888	0.1875	2.35943	6.22737	5.04245e-08	2.83014e-06	2.38462e-06	CNOT1/ROCK2/CNOT3/PARN/PABPC1/FXR1/NCBP2/CLNS1A/EXOSC10/EXOSC9/ROCK1/SNW1/EXOSC2/CAPRIN1/PUM1/EXOSC7/SF3B4/SAMD4B/CDC73/ZC3HAV1/YTHDF3/PATL1/METTL16/TTC5/CNOT9/CELF1/UPF1/KHSRP/EXOSC8/YTHDF1/TNKS1BP1/PAIP1/CNOT10/RC3H2/MOV10/DCP1A/EXOSC5/EIF4ENIF1/CNOT2/CNOT7/AGO2/CNOT11/TNRC6B/THRAP3/YTHDF2	45
GO:0051656	establishment of organelle localization	72/1501	472/18888	0.152542	1.91953	5.9443	5.83921e-08	3.24319e-06	2.73265e-06	WASL/EXOC5/PPP6C/NHERF1/HGS/HDAC3/ZW10/SYNJ1/ZNF207/BUB3/KIF1C/PEX14/SNAP29/ITGB1/MAP4/KIF5B/CTNNB1/NUP62/SNCA/CDC42/DYNLL1/BLOC1S1/DCTN2/SCRIB/BECN1/KPNB1/ABRAXAS2/KIF14/LLGL1/TRIP11/MAPRE1/FNBP1L/FAM91A1/PMF1/CLASP1/CDR2L/SKA3/RHOT2/KNL1/MAPK15/CHMP7/AP3S1/TFG/STAM/COPS5/PINX1/SPDL1/SEH1L/BICD1/LTV1/AURKB/ZBED3/SPAG5/NUP88/TSG101/RIOK2/CHMP4A/SYT4/DSN1/CHMP4B/ZWILCH/EML4/EXOC1/CHMP5/RABGEF1/CDC…	72
GO:0071028	nuclear mRNA surveillance	8/1501	10/18888	0.8	10.0669	8.42636	6.08166e-08	3.34303e-06	2.81677e-06	EXOSC10/EXOSC9/EXOSC7/EXOSC6/XRN1/EXOSC8/EXOSC4/EXOSC5	8
GO:0016032	viral process	67/1501	428/18888	0.156542	1.96986	5.96316	6.19492e-08	3.37054e-06	2.83995e-06	KPNA3/PPIH/SNX3/CCNT1/N4BP1/HEXIM1/VAPB/STAU1/ZBED1/ISG15/JUN/ITGB1/IGF2R/PABPC1/TRIM27/IDE/ITGB6/RCC1/GRK2/EPHA2/EPS15/NUP153/LIG4/CDK9/SMARCA4/HCFC1/IST1/ADAR/CTBP2/IFITM3/PPID/EP300/SMARCB1/TRIM28/IFIT5/HDAC1/SNW1/BECN1/IFI16/LARP1/LRSAM1/ZC3HAV1/MAVS/PIK3C3/VPS37A/CHMP7/TRIM11/BICD1/ITCH/RSF1/MPHOSPH8/TSG101/PRMT1/CHMP4A/PAIP1/NUCKS1/CHMP4B/YTHDC2/JPT2/ZFYVE1/CHMP5/VPS18/ZNFX1/CNOT7/TASOR/PPI…	67
GO:0046785	microtubule polymerization	25/1501	95/18888	0.263158	3.31148	6.6361	6.29674e-08	3.37153e-06	2.84078e-06	ZNF207/STMN1/MAP4/SNCA/CAMSAP2/CKAP5/MAPRE1/CLASP1/HAUS6/NEDD1/TUBGCP5/RANBP9/HAUS7/TUBGCP2/HAUS8/TBCD/HAUS4/DIAPH3/HAUS2/CAMSAP3/SLAIN2/TPX2/DRG1/GIT1/NME7	25
GO:0050821	protein stabilization	42/1501	218/18888	0.192661	2.42437	6.21494	6.32319e-08	3.37153e-06	2.84078e-06	ASDURF/DVL1/PFDN6/ZNF207/TBL1X/FLOT1/WFS1/BAG4/CREB1/POLR2E/FLNA/TAF1/PFN2/CCT6A/CCT5/CCT8/HCFC1/SUMO1/CCT2/COG7/DSG1/PRKCD/EP300/STK3/FLOT2/TAF9/AAK1/RABL3/CDC37L1/DVL3/USP7/ZBED3/COG3/PARK7/CCT7/PDCL3/RPAP3/RTN4/PIH1D1/USP36/PFDN2/TELO2	42
GO:0007004	telomere maintenance via telomerase	21/1501	71/18888	0.295775	3.72191	6.75131	7.97938e-08	4.21248e-06	3.54935e-06	TNKS/PARN/HNRNPA1/MAPK1/CTNNB1/CCT6A/CCT5/MRE11/CCT8/CCT2/EXOSC10/ATR/XRN1/MAPK15/RAD50/PINX1/AURKB/CCT7/TNKS1BP1/FBXO4/TELO2	21
GO:0032200	telomere organization	38/1501	189/18888	0.201058	2.53004	6.21131	8.33557e-08	4.35738e-06	3.67143e-06	NBN/TNKS/PARN/HNRNPA1/XRCC1/YY1/MAPK1/PML/CTNNB1/RPA3/CCT6A/ATRX/CCT5/YLPM1/MRE11/CCT8/DNA2/CCT2/EXOSC10/ATR/EZH2/RIF1/XRN1/MAPK15/RAD50/UPF1/USP7/PINX1/AURKB/SMG1/PPP1R10/CCT7/TNKS1BP1/ACTR5/FBXO4/INO80/TELO2/UCHL5	38
GO:0007052	mitotic spindle organization	30/1501	131/18888	0.229008	2.88174	6.35	9.66949e-08	5.00561e-06	4.21762e-06	ARHGEF10/ZNF207/TACC1/KIF4A/TNKS/STMN1/RCC1/FLNA/MAP4/NUP62/DCTN2/CKAP5/KPNB1/ABRAXAS2/TBCE/CLASP1/CEP97/LSM14A/CHMP7/AURKB/CHMP4A/CENPH/CHMP4B/INTS13/CHMP5/BCCIP/TPX2/CHMP2B/NUDC/DRG1	30
GO:1902115	regulation of organelle assembly	42/1501	223/18888	0.188341	2.37001	6.04673	1.2256e-07	6.28355e-06	5.29439e-06	CNOT1/SPTBN2/RAB5A/MSN/MAP4/NF2/RDX/NUP62/YAP1/DYNLL1/G3BP1/PTPRS/SMAD4/UBAP2L/CAPRIN1/BECN1/RAB3GAP1/SEPTIN7/ATG2A/LRSAM1/CEP97/PIP4K2C/MAPK15/CHMP7/STAM/EHMT2/SPAG5/TSG101/RNF5/PHF23/CHMP4A/CHMP4B/KIF9/CYLD/ARHGAP35/CNOT2/CHMP5/SEPTIN9/CHMP2B/DRG1/SH3GLB1/WDR45	42
GO:1902904	negative regulation of supramolecular fiber organization	35/1501	169/18888	0.207101	2.60607	6.16207	1.25147e-07	6.35509e-06	5.35466e-06	SPTBN2/PFDN6/MID1/PFDN1/SVIL/HSPA8/STMN1/PFN2/RDX/SNCA/CAPG/VBP1/PRKCD/TJP1/DMTN/CAMSAP2/PPFIA1/PAK2/SMAD4/KANK1/MAPRE1/KANK2/ARHGEF18/CLASP1/PHLDB2/ARAP1/TBCD/KATNB1/TRIOBP/PFDN4/DIAPH3/SWAP70/PFDN2/TPX2/WASF2	35
GO:1903320	regulation of protein modification by small protein conjugation or removal	44/1501	241/18888	0.182573	2.29742	5.95587	1.56858e-07	7.89024e-06	6.64815e-06	WASHC1/HDAC3/PRMT3/N4BP1/PSMD10/WFS1/ISG15/TAF1/ARNT/TSPO/CTNNB1/GCLC/HDAC4/UBE2N/COPS2/RBX1/SKP1/UBE2I/UBE2L3/OTUD4/RELA/GPS1/MTA1/UBE2V1/SQSTM1/UBE2V2/TICAM1/TANK/COPS5/PINX1/ITCH/PARK7/COPS8/TCF25/COPS4/DCUN1D5/PHF23/WNK1/HMG20A/SAE1/FBXO2/FBXO4/PLAA/IVNS1ABP	44
GO:0032212	positive regulation of telomere maintenance via telomerase	14/1501	35/18888	0.4	5.03344	7.01745	1.77695e-07	8.85487e-06	7.46093e-06	TNKS/PARN/HNRNPA1/MAPK1/CTNNB1/CCT6A/CCT5/CCT8/CCT2/ATR/MAPK15/AURKB/CCT7/FBXO4	14
GO:0016236	macroautophagy	56/1501	343/18888	0.163265	2.05447	5.79063	1.82362e-07	9.00328e-06	7.58597e-06	PIK3C2B/EI24/HGS/MAP3K7/STBD1/SNAP29/CAPNS1/CTSD/SLC25A4/CSNK2A2/RAB5A/ATP6V1B2/TSPO/PEX5/ARFIP2/SQSTM1/CTTN/BECN1/RAB3GAP1/ATG2A/LARP1/LRSAM1/PIK3C3/VPS37A/PIP4K2C/CHMP7/TBC1D5/STAM/VPS33A/ATG2B/SIRT1/EHMT2/TSG101/RNF5/WAC/PHF23/CHMP4A/UBXN6/VPS16/CHMP4B/ZFYVE1/DIAPH3/NRBP2/EXOC1/CHMP5/USP36/TBK1/SNX6/NSFL1C/CHMP2B/PLAA/SH3GLB1/WDR45/WIPI2/SNX5/IKBKG	56
GO:0031109	microtubule polymerization or depolymerization	30/1501	135/18888	0.222222	2.79636	6.15437	1.95955e-07	9.56909e-06	8.06271e-06	MID1/ZNF207/STMN1/MAP4/SNCA/CAMSAP2/CKAP5/MAPRE2/MAPRE1/CLASP1/HAUS6/SKA3/NEDD1/TUBGCP5/RANBP9/HAUS7/TUBGCP2/HAUS8/TBCD/KATNB1/HAUS4/NCKAP5L/DIAPH3/HAUS2/CAMSAP3/SLAIN2/TPX2/DRG1/GIT1/NME7	30
GO:0043588	skin development	53/1501	318/18888	0.166667	2.09727	5.79802	1.97412e-07	9.56909e-06	8.06271e-06	HDAC3/KLF4/PPL/ROCK2/TRIM16/LATS1/KRT14/KRT6A/ANXA1/KRT1/BCR/COL6A1/KRT10/KRT5/JUP/FOSL2/STMN1/ERCC2/ITGB6/SPRR2E/TGM1/LORICRIN/EPHA2/SFN/CTNNB1/KRT9/KRT2/YAP1/KRT85/RELA/TGM3/PPP3CA/ROCK1/SMAD4/HDAC1/IL18/KRT72/CDSN/MED1/EZH2/FLG2/AHDC1/KRT80/SLC27A4/LDB1/HRNR/KRT78/PALLD/HDAC2/TSG101/MYD88/VPS33B/NCOA3	53
GO:0040029	epigenetic regulation of gene expression	41/1501	220/18888	0.186364	2.34513	5.89638	2.32211e-07	1.11545e-05	9.39856e-06	ARID1A/UBR5/KAT7/MBD3/TRIM27/DNMT1/KDM5A/ATRX/SMARCA4/HDAC4/WDR5/KMT2A/EP300/SMARCB1/CBX3/TRIM28/MTA1/HDAC1/RBBP5/EZH2/IFI16/BEND3/RIF1/SPTY2D1/CTR9/CENPV/HDAC2/USP7/SIRT1/SIN3A/RNF2/MPHOSPH8/DPY30/EHMT1/HELLS/PRMT7/ZNFX1/ASH2L/TRMT112/TASOR/CDYL	41
GO:0006260	DNA replication	48/1501	278/18888	0.172662	2.17271	5.78761	2.51848e-07	1.19898e-05	1.01023e-05	NFIB/ORC5/NBN/ANKRD17/WDHD1/KAT7/TK1/NFIC/ATF1/YY1/POLD1/RBMS1/DUT/RPA3/RECQL/ATRX/NASP/LIG3/MRE11/CDK9/DNA2/CDC42/PURA/CHAF1A/CHAF1B/ATR/POLA2/LPIN1/NFIX/CARM1/CHTF18/TOPBP1/JADE3/RAD50/UPF1/TONSL/EHMT2/WRNIP1/SIN3A/RTF2/NUCKS1/ACTR5/CAMSAP3/ORC3/REV1/LRWD1/INO80/UCHL5	48
GO:0000387	spliceosomal snRNP assembly	17/1501	52/18888	0.326923	4.11387	6.60644	2.75315e-07	1.2877e-05	1.08499e-05	SNRPG/PRPF3/CD2BP2/SNRPC/CLNS1A/SNRPE/SNRPD1/SNRPD2/SART3/SMN1/SMN2/PRPF8/GEMIN5/TGS1/PRMT7/DDX20/TSSC4	17
GO:0008608	attachment of spindle microtubules to kinetochore	17/1501	52/18888	0.326923	4.11387	6.60644	2.75315e-07	1.2877e-05	1.08499e-05	ZW10/ZNF207/BUB3/CDC42/BECN1/ABRAXAS2/MAPRE1/PMF1/SKA3/KNL1/SEH1L/AURKB/SPAG5/DSN1/ZWILCH/EML4/KNSTRN	17
GO:0010639	negative regulation of organelle organization	58/1501	365/18888	0.158904	1.99959	5.66593	2.83759e-07	1.31566e-05	1.10854e-05	SPTBN2/MID1/ZW10/ZNF207/BUB3/BUB1B/NBN/PSMD10/TNKS/SVIL/HNRNPA1/SLC25A4/STMN1/XRCC1/MAP4/TSPO/PFN2/RDX/SNCA/CAPG/ACAA2/ATRX/YAP1/GCLC/EXOSC10/PRKCD/TJP1/DMTN/CAMSAP2/PPFIA1/PAK2/SMAD4/BECN1/KANK1/MAPRE1/KANK2/ARHGEF18/CLASP1/PHLDB2/CENATAC/CEP97/XRN1/KNL1/RAD50/PINX1/SPDL1/AURKB/EHMT2/ARAP1/TBCD/PHF23/KATNB1/TRIOBP/ZWILCH/DIAPH3/SWAP70/TPX2/WASF2	58
GO:1901873	regulation of post-translational protein modification	44/1501	246/18888	0.178862	2.25073	5.80154	2.864e-07	1.31645e-05	1.10922e-05	WASHC1/HDAC3/PRMT3/N4BP1/PSMD10/WFS1/ISG15/TAF1/ARNT/TSPO/CTNNB1/GCLC/HDAC4/UBE2N/COPS2/RBX1/SKP1/UBE2I/UBE2L3/OTUD4/RELA/GPS1/MTA1/UBE2V1/SQSTM1/UBE2V2/TICAM1/TANK/COPS5/PINX1/ITCH/PARK7/COPS8/TCF25/COPS4/DCUN1D5/PHF23/WNK1/HMG20A/SAE1/FBXO2/FBXO4/PLAA/IVNS1ABP	44
GO:0006606	protein import into nucleus	33/1501	161/18888	0.204969	2.57925	5.91274	3.65357e-07	1.66503e-05	1.40292e-05	RGPD3/KPNA3/KPNA4/HDAC3/UBR5/JUP/FLNA/PML/NUP214/NUP62/NUP153/RANBP2/SUMO1/PRKCD/PPP3CA/EP300/STK3/TRIM28/SQSTM1/POLA2/KPNB1/MED1/MAVS/IPO4/NUP133/TNPO1/PPP1R10/NUP88/NUP58/NUP85/EIF4ENIF1/RBM22/NUP50	33
GO:0044784	metaphase/anaphase transition of cell cycle	24/1501	97/18888	0.247423	3.11347	6.1315	4.00784e-07	1.811e-05	1.52591e-05	ARID1A/ZW10/ZNF207/BUB3/BUB1B/CDC27/SMARCA2/SMARCA4/SMARCB1/CDC16/SMARCD3/KNL1/SMARCC2/MAPK15/DPF2/SMARCC1/SMARCD2/SPDL1/AURKB/RIOK2/ZWILCH/CDC23/ANAPC7/ANAPC4	24
GO:0033045	regulation of sister chromatid segregation	25/1501	104/18888	0.240385	3.02491	6.08397	4.18047e-07	1.87313e-05	1.57826e-05	ARID1A/ZW10/ZNF207/BUB3/BUB1B/CDC27/SMARCA2/SMARCA4/SMARCB1/CDC16/BECN1/SMARCD3/KNL1/SMARCC2/MAPK15/DPF2/SMARCC1/SMARCD2/SPDL1/AURKB/RIOK2/ZWILCH/CDC23/ANAPC7/ANAPC4	25
GO:0034472	snRNA 3'-end processing	11/1501	23/18888	0.478261	6.01825	7.07534	4.24812e-07	1.88758e-05	1.59044e-05	EXOSC9/EXOSC2/EXOSC7/EXOSC6/INTS1/EXOSC8/INTS12/TOE1/INTS14/EXOSC4/EXOSC5	11
GO:0006457	protein folding	41/1501	225/18888	0.182222	2.29301	5.73275	4.33414e-07	1.90989e-05	1.60923e-05	AIP/PFDN6/TAPBP/PPIH/PFDN1/WFS1/BAG4/HSPA4L/HSPA8/DNAJB1/ERP29/CCT6A/CCT5/RANBP2/CCT8/HSPE1/VBP1/CCT2/PPID/PRDX4/PPIL2/PPIG/TBCE/CWC27/CDC37L1/TXNDC5/HSPH1/KHSRP/TTC1/CCT7/ERP44/ANP32E/TBCD/PDCL3/SDF2L1/PFDN4/UGGT1/PFDN2/PPIE/NUDC/PPIL1	41
GO:0006278	RNA-templated DNA biosynthetic process	21/1501	78/18888	0.269231	3.3879	6.20909	4.64528e-07	2.03022e-05	1.71062e-05	TNKS/PARN/HNRNPA1/MAPK1/CTNNB1/CCT6A/CCT5/MRE11/CCT8/CCT2/EXOSC10/ATR/XRN1/MAPK15/RAD50/PINX1/AURKB/CCT7/TNKS1BP1/FBXO4/TELO2	21
GO:0032956	regulation of actin cytoskeleton organization	55/1501	344/18888	0.159884	2.01191	5.5652	4.68655e-07	2.0316e-05	1.71178e-05	WASHC1/DVL2/ARHGEF10/SPTBN2/DAPK3/ROCK2/SVIL/BAG4/LATS1/RALA/TRIM27/NCK1/STMN1/FLNA/PFN2/NF2/RDX/CAPG/VASP/ARFIP2/CDC42/GRB2/CDC42EP1/PRKCD/TJP1/DMTN/WASHC5/AKAP13/PPFIA1/PAK2/ROCK1/SMAD4/CTTN/KANK1/WASHC4/KANK2/WASHC2A/ARHGAP17/ARHGEF18/CLASP1/PHLDB2/ARHGAP18/SYNPO/DVL3/ARAP1/TRIOBP/BCAS3/ARHGAP35/STAU2/SWAP70/BAIAP2L1/LIMCH1/CD2AP/SNX9/WASF2	55
GO:0043484	regulation of RNA splicing	36/1501	186/18888	0.193548	2.43554	5.78078	4.81964e-07	2.07245e-05	1.7462e-05	RBM47/RBFOX2/PQBP1/CELF2/ZBTB7A/PTBP3/HNRNPA1/POLR2A/RBM25/HNRNPF/CLNS1A/MAGOH/EXOSC10/AHNAK/SFSWAP/SNW1/FAM50A/ZNF638/SF3B3/SF3B4/TAF9/SETX/METTL16/AHNAK2/RBM12B/SRRM1/CELF1/UPF1/RBPMS/SF3B5/ESRP2/MBNL1/MBNL3/RBM22/THRAP3/RBM8A	36
GO:0016050	vesicle organization	58/1501	371/18888	0.156334	1.96725	5.5284	4.94699e-07	2.11019e-05	1.778e-05	WASL/PPP6C/HGS/SYNJ1/SNX3/SEC31A/VAPB/SEC24A/SNAP29/ANXA1/ANXA8/CREB1/ATP6V1B2/SNCA/USP8/PRKCI/EPS15/AGFG1/IST1/SEC24C/BLOC1S1/WASHC5/SQSTM1/RAB32/SEC23A/SEC23B/WASHC4/SAMD9/FNBP1L/CC2D1A/ZFYVE16/HPS6/VPS37A/KNL1/MAPK15/CHMP7/AP3S1/SEPTIN8/TFG/STAM/RAB8B/YIPF5/VPS33A/TSG101/CHMP4A/RAB34/VPS33B/VPS16/SYT4/CHMP4B/PLEKHF2/VIPAS39/DIAPH3/UBAP1/CHMP5/VPS18/CORO1C/CHMP2B	58
GO:0046822	regulation of nucleocytoplasmic transport	26/1501	112/18888	0.232143	2.9212	5.99154	5.12899e-07	2.17046e-05	1.82878e-05	PPP1R12A/HDAC3/UBR5/TXN/JUP/FLNA/SFN/NUP214/PPP1CC/RANGAP1/NUP153/NCBP2/YWHAE/SUMO1/PRKCD/EP300/TRIM28/CAMK1/CPSF6/MAVS/PARK7/NUP58/RIOK2/SETD2/WNK1/RBM22	26
GO:0016180	snRNA processing	12/1501	28/18888	0.428571	5.39298	6.83481	5.55083e-07	2.33047e-05	1.96361e-05	EXOSC9/EXOSC2/EXOSC7/EXOSC6/INTS1/EXOSC8/INTS12/TOE1/INTS14/EXOSC4/EXOSC5/INTS13	12
GO:0061014	positive regulation of mRNA catabolic process	38/1501	203/18888	0.187192	2.35555	5.70529	5.65279e-07	2.35474e-05	1.98406e-05	CNOT1/ROCK2/CNOT3/PARN/PABPC1/FXR1/EXOSC9/ROCK1/EXOSC2/CAPRIN1/PUM1/EXOSC7/SAMD4B/ZC3HAV1/YTHDF3/PATL1/METTL16/TTC5/CNOT9/CELF1/UPF1/KHSRP/EXOSC8/YTHDF1/TNKS1BP1/PAIP1/CNOT10/RC3H2/MOV10/DCP1A/EXOSC5/EIF4ENIF1/CNOT2/CNOT7/AGO2/CNOT11/TNRC6B/YTHDF2	38
GO:0034427	nuclear-transcribed mRNA catabolic process, exonucleolytic, 3'-5'	8/1501	12/18888	0.666667	8.38907	7.5229	5.78438e-07	2.39088e-05	2.0145e-05	EXOSC9/EXOSC2/EXOSC7/SKIC2/EXOSC6/EXOSC8/EXOSC4/EXOSC5	8
GO:1904358	positive regulation of telomere maintenance via telomere lengthening	14/1501	38/18888	0.368421	4.63607	6.59216	5.9002e-07	2.41999e-05	2.03903e-05	TNKS/PARN/HNRNPA1/MAPK1/CTNNB1/CCT6A/CCT5/CCT8/CCT2/ATR/MAPK15/AURKB/CCT7/FBXO4	14
GO:1903829	positive regulation of protein localization	70/1501	483/18888	0.144928	1.82371	5.38816	6.45371e-07	2.62681e-05	2.21329e-05	PSMD9/DVL1/RER1/HDAC3/PFKFB2/ROCK2/UBR5/KAT7/ARIH2/SEC24A/NADK/ITGB1/PRKAR1A/JUP/CSNK2A2/FLNA/MSN/EPHA2/GNA11/SFN/KIF5B/NF2/RDX/NUP62/SNCA/CCT6A/PRKCI/CRKL/YAP1/CCT5/CDK9/CCT8/BCAP31/NPEPPS/CDC42/YWHAE/DYNLL1/UBE2L3/CCT2/PRKCD/PPID/EP300/TRIM28/SQSTM1/CAMK1/ITPR1/PLS1/TMEM97/WLS/MAVS/CREBBP/PINX1/BICD1/PARK7/TSG101/CCT7/WWTR1/PTPN23/RTN4/CYLD/RBM22/USP36/SAE1/CEP131/SH3GLB1/MTCL1/TCAF1/FARP1/IRS2…	70
GO:0001701	in utero embryonic development	61/1501	401/18888	0.15212	1.91422	5.43684	6.5671e-07	2.65271e-05	2.23512e-05	CNOT1/CCN1/HDAC3/KLF4/PLOD3/NBN/CNOT3/LATS1/MBD3/ITGB1/FOSL1/JUNB/CEBPB/ERCC2/ARNT/MAPK1/CTNNB1/HNF1B/PPP1CC/YAP1/NASP/LIG4/SEC24C/COPS2/GRB2/OCRL/SMARCB1/BPTF/STK3/TRIM28/SMAD4/GNA13/CASP8/MED1/TAB1/NCOA1/PHLDA2/CTR9/WDR74/BCOR/CMIP/INTS1/RTF1/SIN3A/PRMT1/SETD2/TBL1XR1/UNK/EGLN1/SMG9/CHD8/XAB2/RTN4/BIRC6/MBNL1/DIAPH3/NLE1/CNOT2/CAMSAP3/SF3B6/SLC30A1	61
GO:0045814	negative regulation of gene expression, epigenetic	29/1501	135/18888	0.214815	2.70315	5.83503	6.62301e-07	2.65518e-05	2.2372e-05	UBR5/MBD3/TRIM27/DNMT1/KDM5A/ATRX/HDAC4/KMT2A/CBX3/TRIM28/MTA1/HDAC1/EZH2/IFI16/BEND3/RIF1/SPTY2D1/CTR9/CENPV/HDAC2/USP7/SIRT1/SIN3A/MPHOSPH8/EHMT1/HELLS/ZNFX1/TASOR/CDYL	29
GO:0018205	peptidyl-lysine modification	31/1501	150/18888	0.206667	2.60061	5.78269	6.77029e-07	2.68827e-05	2.26508e-05	CBX4/PLOD3/KAT7/ZBED1/TRIM27/ARNT/PML/CTNNB1/RANGAP1/RANBP2/SUMO3/HDAC4/SUMO1/UBE2I/BLOC1S1/RELA/EP300/TRIM28/HDAC7/HDAC2/CREBBP/SIRT1/EHMT2/PARK7/SETD2/VPS33B/EHMT1/VIPAS39/HMG20A/SENP1/SAE1	31
GO:0032210	regulation of telomere maintenance via telomerase	17/1501	55/18888	0.309091	3.88948	6.30523	6.80638e-07	2.68827e-05	2.26508e-05	TNKS/PARN/HNRNPA1/MAPK1/CTNNB1/CCT6A/CCT5/CCT8/CCT2/EXOSC10/ATR/XRN1/MAPK15/PINX1/AURKB/CCT7/FBXO4	17
GO:1902099	regulation of metaphase/anaphase transition of cell cycle	23/1501	93/18888	0.247312	3.11208	5.99914	7.01422e-07	2.74999e-05	2.31708e-05	ARID1A/ZW10/ZNF207/BUB3/BUB1B/SMARCA2/SMARCA4/SMARCB1/CDC16/SMARCD3/KNL1/SMARCC2/MAPK15/DPF2/SMARCC1/SMARCD2/SPDL1/AURKB/RIOK2/ZWILCH/CDC23/ANAPC7/ANAPC4	23
GO:0043414	macromolecule methylation	35/1501	181/18888	0.19337	2.43329	5.69288	7.07607e-07	2.75398e-05	2.32045e-05	SNRPG/MBD3/FOS/PCMT1/DNMT1/ATRX/SNRPE/SNRPD1/SNRPD2/KMT2A/EZH2/FAM98B/BEND3/THADA/CBLL1/NDUFAF7/TRMT1L/METTL16/CMTR1/TRMT61A/EHMT2/NSUN5/TGS1/MPHOSPH8/PRMT1/THUMPD3/SETD2/TFB2M/EHMT1/HELLS/PRMT7/MTRR/FTSJ1/TRMT112/DIMT1	35
GO:0009913	epidermal cell differentiation	43/1501	246/18888	0.174797	2.19957	5.56427	7.43979e-07	2.87456e-05	2.42205e-05	NHERF1/KLF4/PPL/GSDME/ROCK2/TRIM16/LATS1/KRT14/KRT6A/ANXA1/KRT1/BCR/KRT10/KRT5/FOSL2/ERCC2/SPRR2E/TGM1/LORICRIN/EPHA2/SFN/CTNNB1/KRT2/YAP1/KRT85/TGM3/PPP3CA/ROCK1/HDAC1/SCRIB/PLS1/KRT72/CDSN/MED1/EZH2/KRT80/HRNR/KRT78/PALLD/HDAC2/TSG101/TRIOBP/NCOA3	43
GO:0019079	viral genome replication	28/1501	129/18888	0.217054	2.73133	5.79734	8.2271e-07	3.15589e-05	2.65909e-05	PPIH/N4BP1/VAPB/STAU1/ZBED1/ISG15/PABPC1/GRK2/ADAR/CTBP2/IFITM3/PPID/SMARCB1/TRIM28/IFIT5/IFI16/LARP1/ZC3HAV1/MAVS/PIK3C3/MPHOSPH8/NUCKS1/YTHDC2/ZFYVE1/ZNFX1/CNOT7/TASOR/PPIE	28
GO:2000232	regulation of rRNA processing	9/1501	16/18888	0.5625	7.07828	7.14647	8.44857e-07	3.2177e-05	2.71117e-05	WDR43/WDR75/UTP15/RIOK1/RIOK2/USP36/TRMT112/DIMT1/YTHDF2	9
GO:1900180	regulation of protein localization to nucleus	30/1501	144/18888	0.208333	2.62159	5.73918	8.52383e-07	3.22334e-05	2.71592e-05	HDAC3/UBR5/KAT7/LATS1/JUP/FLNA/CTNNA1/NF2/CCT6A/YAP1/CCT5/CCT8/SUMO3/SUMO1/CCT2/PRKCD/EP300/TRIM28/TRIM29/MAVS/CREBBP/PINX1/SIN3A/PARK7/CCT7/NUP58/WWTR1/RBM22/FBXO4/CD2AP	30
GO:0007091	metaphase/anaphase transition of mitotic cell cycle	23/1501	94/18888	0.244681	3.07897	5.93693	8.59542e-07	3.22752e-05	2.71944e-05	ARID1A/ZW10/ZNF207/BUB3/BUB1B/CDC27/SMARCA2/SMARCA4/SMARCB1/CDC16/SMARCD3/KNL1/SMARCC2/DPF2/SMARCC1/SMARCD2/SPDL1/AURKB/RIOK2/ZWILCH/CDC23/ANAPC7/ANAPC4	23
GO:0016925	protein sumoylation	19/1501	68/18888	0.279412	3.51601	6.10684	8.71613e-07	3.24996e-05	2.73835e-05	CBX4/ZBED1/TRIM27/ARNT/PML/CTNNB1/RANGAP1/RANBP2/SUMO3/HDAC4/SUMO1/UBE2I/RELA/TRIM28/HDAC7/PARK7/HMG20A/SENP1/SAE1	19
GO:0007020	microtubule nucleation	15/1501	45/18888	0.333333	4.19454	6.30375	1.04182e-06	3.85761e-05	3.25034e-05	CKAP5/CLASP1/HAUS6/NEDD1/TUBGCP5/RANBP9/HAUS7/TUBGCP2/HAUS8/HAUS4/HAUS2/SLAIN2/TPX2/GIT1/NME7	15
GO:0032886	regulation of microtubule-based process	44/1501	258/18888	0.170543	2.14604	5.44582	1.11272e-06	4.09174e-05	3.44762e-05	MID1/ROCK2/STMN1/NUP62/SNCA/IGBP1/CAMSAP2/ROCK1/CKAP5/MAPRE2/MAPRE1/CLASP1/HAUS6/PHLDB2/CENATAC/CEP97/SKA3/MAPK15/CHMP7/SIRT1/BICD1/SPAG5/HAUS7/HAUS8/TBCD/KATNB1/CHMP4A/CHMP4B/HAUS4/KIF9/CYLD/DIAPH3/HAUS2/CHMP5/CAMSAP3/SLAIN2/TPX2/CEP131/CHMP2B/DRG1/GIT1/MEMO1/NME7/CFAP20	44
GO:0051983	regulation of chromosome segregation	28/1501	131/18888	0.21374	2.68963	5.7017	1.14156e-06	4.14067e-05	3.48884e-05	ARID1A/ZW10/ZNF207/BUB3/BUB1B/CSNK2A2/CDC27/SMARCA2/SMARCA4/SMARCB1/CDC16/BECN1/PUM1/NCAPD2/SMARCD3/KNL1/SMARCC2/MAPK15/DPF2/SMARCC1/SMARCD2/SPDL1/AURKB/RIOK2/ZWILCH/CDC23/ANAPC7/ANAPC4	28
GO:0070646	protein modification by small protein removal	28/1501	131/18888	0.21374	2.68963	5.7017	1.14156e-06	4.14067e-05	3.48884e-05	SHMT2/USP8/BRCC3/COPS2/OTUD4/GPS1/ABRAXAS2/USP34/USP48/TANK/COPS5/USP7/STAMBPL1/ITCH/VCPIP1/PARK7/COPS8/COPS4/USP42/CYLD/BABAM2/SENP1/USP36/SPATA2/USP24/USP15/UCHL5/USP16	28
GO:0032386	regulation of intracellular transport	45/1501	267/18888	0.168539	2.12083	5.41944	1.17977e-06	4.25038e-05	3.58128e-05	PPP1R12A/HDAC3/SNX3/UBR5/TXN/JUP/FLNA/MSN/MAPK1/SFN/NF2/RDX/NUP214/PPP1CC/RANGAP1/NUP153/BCAP31/NCBP2/CDC42/YWHAE/SUMO1/DAB2/REEP5/PRKCD/EP300/TRIM28/CAMK1/CPSF6/GRIPAP1/TMEM97/MAVS/GCC2/WWC1/UBAC2/USP7/YIPF5/SPAG5/PARK7/NUP58/RIOK2/SETD2/PTPN23/WNK1/RBM22/CEP131	45
GO:0034502	protein localization to chromosome	27/1501	124/18888	0.217742	2.73998	5.71152	1.20399e-06	4.30851e-05	3.63026e-05	ZW10/BUB3/HTATSF1/BUB1B/TNKS/CCT6A/ATRX/CCT5/CDK9/CCT8/CCT2/ATR/EZH2/NIPBL/KNL1/CHMP7/TOPBP1/PINX1/SPDL1/AURKB/TONSL/VCPIP1/CCT7/SETD2/ZWILCH/LRWD1/TASOR	27
GO:0031110	regulation of microtubule polymerization or depolymerization	23/1501	96/18888	0.239583	3.01482	5.81495	1.2778e-06	4.54214e-05	3.82711e-05	MID1/STMN1/SNCA/CAMSAP2/CKAP5/MAPRE2/MAPRE1/CLASP1/HAUS6/SKA3/HAUS7/HAUS8/TBCD/KATNB1/HAUS4/DIAPH3/HAUS2/CAMSAP3/SLAIN2/TPX2/DRG1/GIT1/NME7	23
GO:0050779	RNA destabilization	37/1501	202/18888	0.183168	2.30492	5.47849	1.37008e-06	4.83793e-05	4.07634e-05	CNOT1/ROCK2/CNOT3/PARN/PABPC1/FXR1/EXOSC9/ROCK1/EXOSC2/CAPRIN1/PUM1/EXOSC7/SAMD4B/YTHDF3/PATL1/ZC3H18/METTL16/CNOT9/CELF1/UPF1/KHSRP/EXOSC8/YTHDF1/TNKS1BP1/PAIP1/CNOT10/RC3H2/MOV10/DCP1A/EXOSC5/EIF4ENIF1/CNOT2/CNOT7/AGO2/CNOT11/TNRC6B/YTHDF2	37
GO:0010833	telomere maintenance via telomere lengthening	21/1501	83/18888	0.253012	3.18381	5.85836	1.41763e-06	4.97291e-05	4.19007e-05	TNKS/PARN/HNRNPA1/MAPK1/CTNNB1/CCT6A/CCT5/MRE11/CCT8/CCT2/EXOSC10/ATR/XRN1/MAPK15/RAD50/PINX1/AURKB/CCT7/TNKS1BP1/FBXO4/TELO2	21
GO:0030071	regulation of mitotic metaphase/anaphase transition	22/1501	90/18888	0.244444	3.07599	5.80031	1.50486e-06	5.24437e-05	4.4188e-05	ARID1A/ZW10/ZNF207/BUB3/BUB1B/SMARCA2/SMARCA4/SMARCB1/CDC16/SMARCD3/KNL1/SMARCC2/DPF2/SMARCC1/SMARCD2/SPDL1/AURKB/RIOK2/ZWILCH/CDC23/ANAPC7/ANAPC4	22
GO:0007032	endosome organization	23/1501	97/18888	0.237113	2.98374	5.75514	1.55038e-06	5.36794e-05	4.52291e-05	HGS/SYNJ1/SNX3/ANXA8/USP8/IST1/WASHC5/SQSTM1/WASHC4/CC2D1A/VPS37A/CHMP7/STAM/TSG101/CHMP4A/VPS33B/CHMP4B/PLEKHF2/UBAP1/CHMP5/VPS18/CORO1C/CHMP2B	23
GO:0032970	regulation of actin filament-based process	58/1501	385/18888	0.150649	1.89571	5.2172	1.68987e-06	5.81315e-05	4.89804e-05	WASHC1/DVL2/ARHGEF10/SPTBN2/DAPK3/ROCK2/SVIL/BAG4/LATS1/RALA/TRIM27/JUP/NCK1/STMN1/FLNA/PFN2/NF2/RDX/CAPG/VASP/ARFIP2/CDC42/GRB2/CDC42EP1/PRKCD/TJP1/DMTN/WASHC5/AKAP13/PPFIA1/PAK2/ROCK1/SMAD4/CAMK2D/CTTN/KANK1/WASHC4/KANK2/WASHC2A/ARHGAP17/ARHGEF18/CLASP1/PHLDB2/ARHGAP18/SYNPO/DVL3/ARAP1/CNN2/TRIOBP/BCAS3/ARHGAP35/STAU2/SWAP70/BAIAP2L1/LIMCH1/CD2AP/SNX9/WASF2	58
GO:0032271	regulation of protein polymerization	37/1501	204/18888	0.181373	2.28232	5.41049	1.75043e-06	5.98289e-05	5.04106e-05	SPTBN2/SVIL/BAG4/LATS1/NCK1/STMN1/PFN2/RDX/SNCA/CAPG/VASP/GRB2/CDC42EP1/PRKCD/DMTN/CAMSAP2/CKAP5/CTTN/KANK1/MAPRE1/KANK2/CLASP1/HAUS6/ARHGAP18/HAUS7/HAUS8/TBCD/TRIOBP/HAUS4/HAUS2/CAMSAP3/SLAIN2/BAIAP2L1/DRG1/GIT1/NME7/SNX9	37
GO:2000234	positive regulation of rRNA processing	7/1501	10/18888	0.7	8.80853	7.25689	1.91237e-06	6.49474e-05	5.47233e-05	WDR43/WDR75/UTP15/RIOK1/RIOK2/TRMT112/DIMT1	7
GO:0044772	mitotic cell cycle phase transition	65/1501	451/18888	0.144124	1.8136	5.13825	1.95562e-06	6.5996e-05	5.56069e-05	NFIB/PPP6C/ARID1A/ZW10/KLF4/ZNF207/BUB3/BUB1B/BRD4/NBN/ANKRD17/ZNF324/LATS1/ITGB1/ERCC2/RCC1/PML/CDC27/RDX/PBX1/BRCC3/MRE11/SMARCA2/SMARCA4/PSME3/LSM11/PPP3CA/SMARCB1/CDC16/NAE1/CUL4B/TFDP1/KIF14/EZH2/KANK2/CDC73/SMARCD3/CLASP1/CRLF3/RPTOR/KNL1/SMARCC2/CHMP7/TOPBP1/DPF2/RAD50/SMARCC1/SMARCD2/CUL5/SPDL1/AURKB/MASTL/UIMC1/SIN3A/WAC/RIOK2/CHMP4B/ZWILCH/BABAM2/GTSE1/CDC23/ANAPC7/ANAPC4/CPSF3/INO80	65
GO:0110053	regulation of actin filament organization	45/1501	273/18888	0.164835	2.07422	5.25295	2.19606e-06	7.3644e-05	6.20509e-05	WASHC1/ARHGEF10/SPTBN2/ROCK2/SVIL/BAG4/LATS1/TRIM27/NCK1/STMN1/FLNA/PFN2/NF2/RDX/CAPG/VASP/ARFIP2/CDC42/GRB2/CDC42EP1/PRKCD/TJP1/DMTN/WASHC5/PPFIA1/PAK2/ROCK1/CTTN/KANK1/WASHC4/KANK2/WASHC2A/ARHGEF18/CLASP1/PHLDB2/ARHGAP18/SYNPO/ARAP1/TRIOBP/ARHGAP35/SWAP70/BAIAP2L1/LIMCH1/SNX9/WASF2	45
GO:0061157	mRNA destabilization	36/1501	198/18888	0.181818	2.28793	5.35278	2.26532e-06	7.54919e-05	6.36079e-05	CNOT1/ROCK2/CNOT3/PARN/PABPC1/FXR1/EXOSC9/ROCK1/EXOSC2/CAPRIN1/PUM1/EXOSC7/SAMD4B/YTHDF3/PATL1/METTL16/CNOT9/CELF1/UPF1/KHSRP/EXOSC8/YTHDF1/TNKS1BP1/PAIP1/CNOT10/RC3H2/MOV10/DCP1A/EXOSC5/EIF4ENIF1/CNOT2/CNOT7/AGO2/CNOT11/TNRC6B/YTHDF2	36
GO:0000380	alternative mRNA splicing, via spliceosome	19/1501	73/18888	0.260274	3.27519	5.7225	2.82048e-06	9.34086e-05	7.87041e-05	RBM47/RBFOX2/PQBP1/CELF2/ZBTB7A/SLU7/HNRNPA1/RBM25/HNRNPM/NCBP2/MAGOH/SFSWAP/CDK13/CELF1/RBPMS/RBM17/ESRP2/THRAP3/RBM8A	19
GO:0000209	protein polyubiquitination	44/1501	267/18888	0.164794	2.0737	5.19156	2.85579e-06	9.39944e-05	7.91977e-05	TRAF5/UBR5/TNKS/ARIH2/TRIM27/NQO1/TAF1/TPP2/CDC27/CTNNB1/NT5C2/NPEPPS/UBE2N/RBX1/SKP1/UBE2L3/TRAF2/CDC16/PPIL2/UBE2V1/CUL4B/UBE4A/UBE2V2/RNF20/TRIM65/TRAF7/LRSAM1/UBE2Q1/IRF2BP1/FBXO22/ITCH/ZFP91/RNF5/TCF25/UBE2O/RC3H2/UBE2T/CDC23/ANAPC7/ANAPC4/FBXO4/HECTD1/PLAA/ARIH1	44
GO:0048193	Golgi vesicle transport	47/1501	294/18888	0.159864	2.01167	5.1367	3.1485e-06	0.000102473	8.63419e-05	NBAS/EXOC5/PPP6C/SCAMP3/RER1/TAPBP/ZW10/KIF1C/SNX3/CCDC22/SEC31A/VAPB/SEC24A/PRKCI/EPS15/RABIF/BCAP31/SEC24C/CORO7/COG7/SNX1/RABEP1/LLGL1/SEC23A/SEC23B/TRIP11/CCDC93/MON2/GCC2/VPS52/GOLGA5/MAPK15/COG1/AP3S1/TFG/RAB8B/YIPF5/COG3/KIF16B/VPS13A/RAB34/STEEP1/GOPC/EXOC1/NRBP1/VPS51/SEC23IP	47
GO:0032543	mitochondrial translation	27/1501	130/18888	0.207692	2.61352	5.4239	3.15184e-06	0.000102473	8.63419e-05	MRPS14/MRPL3/SHMT2/TSFM/MRPL19/DAP3/MRPS22/MRPS25/MRPS10/MRPS35/MRPS15/MRPL49/MRPL23/MRPL2/MRPL10/MRPL50/MRPS31/MRPL38/MRPS24/PTCD3/MRPS26/MRPL16/MRPL27/MRPS17/MRPS7/YARS2/MRPS23	27
GO:0030216	keratinocyte differentiation	33/1501	177/18888	0.186441	2.3461	5.28657	3.36169e-06	0.000108633	9.15323e-05	PPL/ROCK2/TRIM16/LATS1/KRT14/KRT6A/ANXA1/KRT1/BCR/KRT10/KRT5/FOSL2/SPRR2E/TGM1/LORICRIN/EPHA2/SFN/KRT2/YAP1/KRT85/TGM3/PPP3CA/ROCK1/KRT72/CDSN/MED1/EZH2/KRT80/HRNR/KRT78/PALLD/TSG101/NCOA3	33
GO:0031113	regulation of microtubule polymerization	17/1501	61/18888	0.278689	3.50691	5.76199	3.38546e-06	0.000108742	9.16241e-05	STMN1/SNCA/CAMSAP2/CKAP5/MAPRE1/CLASP1/HAUS6/HAUS7/HAUS8/TBCD/HAUS4/HAUS2/CAMSAP3/SLAIN2/DRG1/GIT1/NME7	17
GO:0035019	somatic stem cell population maintenance	18/1501	68/18888	0.264706	3.33096	5.65768	3.94667e-06	0.00012601	0.000106173	BCL9/KLF4/MED14/MED6/RAF1/HNF1B/YAP1/LIG4/RIF1/NIPBL/MED27/LDB1/BCL9L/MED12/MED30/MED15/MED28/MED17	18
GO:0008544	epidermis development	57/1501	387/18888	0.147287	1.8534	4.98391	4.22439e-06	0.000134074	0.000112968	NHERF1/HDAC3/KLF4/PPL/GSDME/PLOD3/ROCK2/TRIM16/LATS1/KRT14/KRT6A/ANXA1/KRT1/BCR/COL6A1/KRT10/KRT5/FOSL2/STMN1/ERCC2/SPRR2E/TGM1/LORICRIN/EPHA2/SFN/CTNNB1/KRT9/KRT2/YAP1/KRT85/RELA/TGM3/PPP3CA/ROCK1/SMAD4/NAB1/HDAC1/IL18/SCRIB/TFDP1/FLOT2/PLS1/KRT72/CDSN/MED1/EZH2/FLG2/KPLCE/KRT80/LDB1/HRNR/KRT78/PALLD/HDAC2/TSG101/TRIOBP/NCOA3	57
GO:0090148	membrane fission	14/1501	44/18888	0.318182	4.00388	5.86113	4.45537e-06	0.000140568	0.00011844	EXOC5/HGS/VPS37A/CHMP7/STAM/TSG101/CHMP4A/CHMP4B/EXOC1/UBAP1/CHMP5/CORO1C/CHMP2B/SH3GLB1	14
GO:0009123	nucleoside monophosphate metabolic process	19/1501	76/18888	0.25	3.1459	5.50756	5.38417e-06	0.000168873	0.000142289	PFAS/PNP/HPRT1/TK1/IMPDH2/IMPDH1/PAICS/DTYMK/ADSS2/ATIC/DUT/SHMT1/NT5C2/AK2/MPP1/AMPD2/UPRT/UCKL1/GDA	19
GO:1904356	regulation of telomere maintenance via telomere lengthening	17/1501	63/18888	0.269841	3.39558	5.59593	5.48421e-06	0.000171005	0.000144085	TNKS/PARN/HNRNPA1/MAPK1/CTNNB1/CCT6A/CCT5/CCT8/CCT2/EXOSC10/ATR/XRN1/MAPK15/PINX1/AURKB/CCT7/FBXO4	17
GO:0006289	nucleotide-excision repair	20/1501	83/18888	0.240964	3.0322	5.45164	5.63829e-06	0.000174787	0.000147272	ARID1A/KAT7/ERCC2/POLD1/ERCC5/RPA3/LIG4/SMARCA2/SMARCA4/SMARCB1/GTF2H2/GTF2H2C/SMARCD3/SMARCC2/DPF2/SMARCC1/SMARCD2/USP7/SIRT1/XAB2	20
GO:0065004	protein-DNA complex assembly	40/1501	240/18888	0.166667	2.09727	5.02646	6.00768e-06	0.000185162	0.000156013	MED19/TAF4/MED14/MED24/MED6/TAF1/ATRX/NASP/TAF6/SMARCA4/GTF2A1/GTF2A2/SMARCB1/CHAF1A/CHAF1B/SART3/MED22/TAF5/MED1/TAF9/SPTY2D1/MED27/MED25/POGZ/CENPV/DNAJC9/MED8/MED30/MED15/RSF1/MED10/MED18/MED28/CENPH/MED20/MED4/MED17/MED23/MED16/MED31	40
GO:0019058	viral life cycle	49/1501	319/18888	0.153605	1.93291	4.9374	6.15217e-06	0.000188525	0.000158847	KPNA3/PPIH/SNX3/N4BP1/VAPB/STAU1/ZBED1/ISG15/ITGB1/PABPC1/IDE/ITGB6/GRK2/EPHA2/EPS15/NUP153/IST1/ADAR/CTBP2/IFITM3/PPID/SMARCB1/TRIM28/IFIT5/IFI16/LARP1/LRSAM1/ZC3HAV1/MAVS/PIK3C3/VPS37A/CHMP7/TRIM11/ITCH/MPHOSPH8/TSG101/CHMP4A/NUCKS1/CHMP4B/YTHDC2/JPT2/ZFYVE1/CHMP5/VPS18/ZNFX1/CNOT7/TASOR/PPIE/CHMP2B	49
GO:0031507	heterochromatin formation	23/1501	105/18888	0.219048	2.75641	5.30271	6.53931e-06	0.000199243	0.000167878	UBR5/MBD3/DNMT1/KDM5A/ATRX/KMT2A/CBX3/TRIM28/HDAC1/EZH2/BEND3/RIF1/SPTY2D1/CENPV/HDAC2/SIRT1/SIN3A/MPHOSPH8/EHMT1/HELLS/ZNFX1/TASOR/CDYL	23
GO:1902117	positive regulation of organelle assembly	20/1501	84/18888	0.238095	2.9961	5.38711	6.85337e-06	0.000207626	0.000174941	CNOT1/MSN/NUP62/DYNLL1/G3BP1/UBAP2L/CAPRIN1/BECN1/RAB3GAP1/SEPTIN7/ATG2A/LRSAM1/PIP4K2C/MAPK15/SPAG5/ARHGAP35/CNOT2/SEPTIN9/SH3GLB1/WDR45	20
GO:0061572	actin filament bundle organization	31/1501	167/18888	0.185629	2.33588	5.09472	7.22344e-06	0.000217601	0.000183346	SHTN1/PDLIM1/ARHGEF10/ROCK2/BAG4/STMN1/FLNA/MARCKS/PFN2/NF2/RDX/CDC42/CALD1/TJP1/DMTN/PPFIA1/PAK2/ROCK1/PLS1/ZYX/ARHGEF18/CLASP1/PHLDB2/SYNPO/PAWR/ARAP1/DIAPH3/SWAP70/BAIAP2L1/LIMCH1/WASF2	31
GO:0009167	purine ribonucleoside monophosphate metabolic process	13/1501	40/18888	0.325	4.08967	5.74737	7.50493e-06	0.000224811	0.000189421	PFAS/PNP/HPRT1/IMPDH2/IMPDH1/PAICS/ADSS2/ATIC/NT5C2/AK2/MPP1/AMPD2/GDA	13
GO:0016073	snRNA metabolic process	16/1501	58/18888	0.275862	3.47134	5.53836	7.5547e-06	0.000225037	0.000189612	EXOSC10/EXOSC9/EXOSC2/EXOSC7/EXOSC6/ZCCHC8/CC2D1A/METTL16/INTS1/EXOSC8/INTS12/TOE1/INTS14/EXOSC4/EXOSC5/INTS13	16
GO:0071897	DNA biosynthetic process	34/1501	192/18888	0.177083	2.22835	5.0264	7.77951e-06	0.000230446	0.000194169	KLF4/KAT7/TNKS/PARN/TK1/HNRNPA1/POLD1/MAPK1/CTNNB1/CCT6A/CCT5/LIG3/LIG4/MRE11/CCT8/CCT2/EXOSC10/ATR/TFDP1/LIN9/XRN1/MAPK15/CHTF18/JADE3/RAD50/PINX1/SIRT1/AURKB/WRNIP1/CCT7/TNKS1BP1/REV1/FBXO4/TELO2	34
GO:0045069	regulation of viral genome replication	20/1501	85/18888	0.235294	2.96085	5.32353	8.29995e-06	0.000244505	0.000206014	PPIH/N4BP1/VAPB/STAU1/ISG15/PABPC1/ADAR/IFITM3/PPID/TRIM28/IFIT5/IFI16/LARP1/ZC3HAV1/MAVS/MPHOSPH8/ZNFX1/CNOT7/TASOR/PPIE	20
GO:0000291	nuclear-transcribed mRNA catabolic process, exonucleolytic	9/1501	20/18888	0.45	5.66262	6.12974	9.25229e-06	0.000271061	0.000228391	EXOSC9/EXOSC2/EXOSC7/SKIC2/EXOSC6/EXOSC8/EXOSC4/EXOSC5/CNOT7	9
GO:0006399	tRNA metabolic process	35/1501	202/18888	0.173267	2.18033	4.95541	9.45202e-06	0.000274029	0.000230891	RPP40/RPP14/POLR2E/WARS1/AARS1/SARS1/LSM6/RPP38/RPP30/EXOSC10/EXOSC9/ELP6/EXOSC2/EXOSC7/FAM98B/THADA/TRMT1L/ELP5/TRUB1/CLP1/EXOSC8/ELP4/TRMT61A/DUS3L/NARS2/PUS7/THUMPD3/PUS3/ELP3/FTSJ1/TRMT112/DICER1/RTRAF/YARS2/GTF3C3	35
GO:0006406	mRNA export from nucleus	18/1501	72/18888	0.25	3.1459	5.36009	9.45637e-06	0.000274029	0.000230891	CASC3/NUP214/NCBP2/AGFG1/MAGOH/SARNP/NUP133/SMG7/UPF1/SMG1/FYTTD1/NUP88/NUP85/SETD2/WNK1/UPF2/NXT1/RBM8A	18
GO:0051851	modulation by host of symbiont process	20/1501	86/18888	0.232558	2.92642	5.26087	1.00162e-05	0.000288684	0.000243239	CCNT1/ROCK2/ZBED1/JUN/IGF2R/RAB5A/PI4KA/CDK9/SMARCA4/CDC42/EP300/SMARCB1/HDAC1/SNW1/PIK3C3/PAIP1/NUCKS1/YTHDC2/ZFYVE1/SAP30BP	20
GO:1901987	regulation of cell cycle phase transition	63/1501	455/18888	0.138462	1.74235	4.70949	1.04253e-05	0.000298859	0.000251812	ARID1A/ZW10/KLF4/ZNF207/BUB3/BUB1B/BRD4/NBN/ANKRD17/TIPRL/ERCC2/TAF1/PML/RDX/PBX1/BRCC3/MRE11/DNA2/SMARCA2/SMARCA4/PSME3/LSM11/SMARCB1/CDC16/ATR/NAE1/CUL4B/TFDP1/KIF14/EZH2/KANK2/CDC73/SMARCD3/CRLF3/RPTOR/CCAR2/PAF1/KNL1/SMARCC2/MAPK15/TOPBP1/DPF2/RAD50/SMARCC1/SMARCD2/SPDL1/AURKB/PPP1R10/UIMC1/SIN3A/WAC/RIOK2/ZWILCH/BABAM2/GTSE1/CAMSAP3/CDC23/ANAPC7/ANAPC4/CPSF3/FBXO4/INO80/TELO2	63
GO:0000466	maturation of 5.8S rRNA from tricistronic rRNA transcript (SSU-rRNA, 5.8S rRNA, LSU-rRNA)	10/1501	25/18888	0.4	5.03344	5.92926	1.04991e-05	0.000299364	0.000252237	RPP40/EXOSC10/EXOSC9/EXOSC2/BOP1/EXOSC7/KRI1/EXOSC8/WDR12/ABT1	10
GO:0030010	establishment of cell polarity	29/1501	154/18888	0.188312	2.36964	5.01431	1.05732e-05	0.000299873	0.000252667	SHTN1/NHERF1/HDAC3/ZW10/SIPA1L3/ROCK2/ITGB1/MSN/MAP4/PRKCI/CRKL/CORO7/CDC42/PTK2/ROCK1/SCRIB/FLOT2/KANK1/LLGL1/MAPRE1/CLASP1/PHLDB2/WWC1/SPDL1/SNX27/SPAG5/DIAPH3/CAMSAP3/NSFL1C	29
GO:0030518	intracellular steroid hormone receptor signaling pathway	25/1501	123/18888	0.203252	2.55764	5.09221	1.07435e-05	0.000303091	0.000255378	CNOT1/ARID1A/RBFOX2/NCOR1/UBR5/ZBTB7A/LATS1/NR3C1/MAPK1/YAP1/SMARCA4/DAB2/YWHAH/EP300/HDAC1/MED1/TRIP4/KANK2/CARM1/CNOT9/SIRT1/PARK7/CNOT2/VPS18/NCOR2	25
GO:0006360	transcription by RNA polymerase I	18/1501	73/18888	0.246575	3.10281	5.28894	1.16281e-05	0.000321249	0.000270678	POLR1C/SF3B1/ERCC2/POLR2E/FLNA/TAF1/SMARCA4/SMARCB1/TCOF1/WDR43/BEND3/SPTY2D1/CARM1/WDR75/UTP15/CREBBP/NOL11/PIH1D1	18
GO:0033143	regulation of intracellular steroid hormone receptor signaling pathway	18/1501	73/18888	0.246575	3.10281	5.28894	1.16281e-05	0.000321249	0.000270678	CNOT1/NCOR1/ZBTB7A/LATS1/YAP1/SMARCA4/DAB2/EP300/HDAC1/MED1/KANK2/CARM1/CNOT9/SIRT1/PARK7/CNOT2/VPS18/NCOR2	18
GO:0090307	mitotic spindle assembly	18/1501	73/18888	0.246575	3.10281	5.28894	1.16281e-05	0.000321249	0.000270678	ARHGEF10/ZNF207/KIF4A/FLNA/KPNB1/ABRAXAS2/CLASP1/CEP97/LSM14A/CHMP7/AURKB/CHMP4A/CHMP4B/CHMP5/BCCIP/TPX2/CHMP2B/DRG1	18
GO:2000036	regulation of stem cell population maintenance	18/1501	73/18888	0.246575	3.10281	5.28894	1.16281e-05	0.000321249	0.000270678	CNOT1/ARID1A/CNOT3/HNF1B/YAP1/SMARCA2/SMARCA4/SMARCB1/HDAC1/WDR43/KDM2B/HDAC2/DPF2/SMARCC1/SIN3A/SAP130/CNOT2/NCOA3	18
GO:1900182	positive regulation of protein localization to nucleus	21/1501	94/18888	0.223404	2.81123	5.17235	1.17981e-05	0.000324265	0.000273219	HDAC3/UBR5/KAT7/JUP/FLNA/CCT6A/YAP1/CCT5/CCT8/CCT2/PRKCD/EP300/TRIM28/MAVS/CREBBP/PINX1/PARK7/CCT7/WWTR1/RBM22/CD2AP	21
GO:0007034	vacuolar transport	31/1501	171/18888	0.181287	2.28124	4.94504	1.18721e-05	0.000324626	0.000273523	HGS/HSPA8/IGF2R/SQSTM1/BECN1/SCYL2/ZFYVE16/GCC2/UEVLD/VPS52/PIK3C3/VPS37A/CHMP7/AP3S1/STAM/VPS33A/SNX27/VPS13A/TSG101/CHMP4A/UBXN6/VPS16/PTPN23/CHMP4B/PLEKHF2/VIPAS39/UBAP1/CHMP5/VPS18/VPS51/CHMP2B	31
GO:0051017	actin filament bundle assembly	30/1501	163/18888	0.184049	2.316	4.95791	1.20079e-05	0.000326664	0.00027524	PDLIM1/ARHGEF10/ROCK2/BAG4/STMN1/FLNA/MARCKS/PFN2/NF2/RDX/CDC42/CALD1/TJP1/DMTN/PPFIA1/PAK2/ROCK1/PLS1/ZYX/ARHGEF18/CLASP1/PHLDB2/SYNPO/PAWR/ARAP1/DIAPH3/SWAP70/BAIAP2L1/LIMCH1/WASF2	30
GO:0000462	maturation of SSU-rRNA from tricistronic rRNA transcript (SSU-rRNA, 5.8S rRNA, LSU-rRNA)	12/1501	36/18888	0.333333	4.19454	5.6369	1.25449e-05	0.000339541	0.00028609	WDR46/RPP40/ERCC2/WDR43/TSR1/KRI1/RRP36/UTP23/NOL10/SLX9/UTP6/ABT1	12
GO:0009451	RNA modification	32/1501	180/18888	0.177778	2.23709	4.89984	1.31019e-05	0.000352825	0.000297283	RBM47/SNRPG/BAG4/PARN/AARS1/SARS1/ADAR/SNRPE/SNRPD1/SNRPD2/ELP6/THADA/CBLL1/TRMT1L/METTL16/CMTR1/ELP5/TRUB1/ELP4/RBM33/TRMT61A/DUS3L/NSUN5/PUS7/TGS1/THUMPD3/PUS3/TFB2M/ELP3/FTSJ1/TRMT112/DIMT1	32
GO:0140053	mitochondrial gene expression	30/1501	164/18888	0.182927	2.30188	4.91986	1.35977e-05	0.000363297	0.000306107	MRPS14/MRPL3/SHMT2/TSFM/MRPL19/DAP3/MRPS22/MRPS25/MRPS10/MRPS35/MRPS15/MRPL49/MRPL23/MRPL2/MRPL10/MRPL50/MRPS31/MRPL38/MRPS24/PTCD3/SLC25A33/MRPS26/TFB2M/MTPAP/MRPL16/MRPL27/MRPS17/MRPS7/YARS2/MRPS23	30
GO:0009124	nucleoside monophosphate biosynthetic process	13/1501	42/18888	0.309524	3.89493	5.51839	1.36952e-05	0.000363297	0.000306107	PFAS/HPRT1/TK1/IMPDH2/IMPDH1/PAICS/ADSS2/ATIC/DUT/SHMT1/AMPD2/UPRT/UCKL1	13
GO:0009126	purine nucleoside monophosphate metabolic process	13/1501	42/18888	0.309524	3.89493	5.51839	1.36952e-05	0.000363297	0.000306107	PFAS/PNP/HPRT1/IMPDH2/IMPDH1/PAICS/ADSS2/ATIC/NT5C2/AK2/MPP1/AMPD2/GDA	13
GO:1901990	regulation of mitotic cell cycle phase transition	52/1501	356/18888	0.146067	1.83806	4.69025	1.39091e-05	0.000367144	0.000309348	ARID1A/ZW10/KLF4/ZNF207/BUB3/BUB1B/BRD4/NBN/ANKRD17/ERCC2/PML/RDX/PBX1/BRCC3/MRE11/SMARCA2/SMARCA4/PSME3/LSM11/SMARCB1/CDC16/NAE1/CUL4B/TFDP1/KIF14/EZH2/KANK2/CDC73/SMARCD3/CRLF3/RPTOR/KNL1/SMARCC2/TOPBP1/DPF2/RAD50/SMARCC1/SMARCD2/SPDL1/AURKB/UIMC1/SIN3A/WAC/RIOK2/ZWILCH/BABAM2/GTSE1/CDC23/ANAPC7/ANAPC4/CPSF3/INO80	52
GO:0034063	stress granule assembly	11/1501	31/18888	0.354839	4.46515	5.67318	1.46645e-05	0.000383289	0.000322951	G3BP1/UBAP2L/CAPRIN1/YTHDF3/LSM14A/ATXN2L/BICD1/ATXN2/YTHDF1/PRRC2C/YTHDF2	11
GO:0036258	multivesicular body assembly	11/1501	31/18888	0.354839	4.46515	5.67318	1.46645e-05	0.000383289	0.000322951	HGS/IST1/VPS37A/CHMP7/STAM/TSG101/CHMP4A/CHMP4B/UBAP1/CHMP5/CHMP2B	11
GO:0016075	rRNA catabolic process	9/1501	21/18888	0.428571	5.39298	5.91802	1.50496e-05	0.000389537	0.000328216	EXOSC10/EXOSC9/EXOSC2/EXOSC7/EXOSC6/XRN1/EXOSC8/EXOSC4/EXOSC5	9
GO:0033962	P-body assembly	9/1501	21/18888	0.428571	5.39298	5.91802	1.50496e-05	0.000389537	0.000328216	CNOT1/PATL1/LSM14A/EDC3/ATXN2/EIF4ENIF1/CNOT2/LIMD1/CNOT7	9
GO:0051494	negative regulation of cytoskeleton organization	30/1501	165/18888	0.181818	2.28793	4.88209	1.53773e-05	0.000396096	0.000333742	SPTBN2/MID1/SVIL/STMN1/PFN2/RDX/SNCA/CAPG/PRKCD/TJP1/DMTN/CAMSAP2/PPFIA1/PAK2/SMAD4/KANK1/MAPRE1/KANK2/ARHGEF18/CLASP1/PHLDB2/CENATAC/ARAP1/TBCD/KATNB1/TRIOBP/DIAPH3/SWAP70/TPX2/WASF2	30
GO:0033144	negative regulation of intracellular steroid hormone receptor signaling pathway	12/1501	37/18888	0.324324	4.08117	5.512	1.723e-05	0.000437479	0.00036861	CNOT1/NCOR1/ZBTB7A/SMARCA4/DAB2/HDAC1/KANK2/CNOT9/SIRT1/CNOT2/VPS18/NCOR2	12
GO:0043162	ubiquitin-dependent protein catabolic process via the multivesicular body sorting pathway	12/1501	37/18888	0.324324	4.08117	5.512	1.723e-05	0.000437479	0.00036861	HGS/VPS37A/CHMP7/STAM/TSG101/CHMP4A/PTPN23/CHMP4B/UBAP1/CHMP5/CHMP2B/PLAA	12
GO:0045324	late endosome to vacuole transport	12/1501	37/18888	0.324324	4.08117	5.512	1.723e-05	0.000437479	0.00036861	HGS/BECN1/VPS37A/CHMP7/STAM/TSG101/CHMP4A/PTPN23/CHMP4B/UBAP1/CHMP5/CHMP2B	12
GO:2000058	regulation of ubiquitin-dependent protein catabolic process	30/1501	166/18888	0.180723	2.27415	4.84459	1.73668e-05	0.000438861	0.000369775	DVL1/EIF3H/TGFB1I1/CCDC22/N4BP1/PSMD10/LATS1/CSNK2A2/TAF1/PML/GCLC/CSNK1E/BCAP31/RBX1/SUMO1/DAB2/PTK2/TAF9/TRAF7/CCAR2/FBXO22/SMARCC1/USP7/PBK/PARK7/WAC/PDCL3/HECTD1/UCHL5/IKBKG	30
GO:0140747	regulation of ncRNA transcription	21/1501	97/18888	0.216495	2.72429	5.00242	1.96509e-05	0.000494238	0.000416435	NFIB/KLF4/NCOR1/FOS/NR3C1/JUN/FOSL1/YY1/TEAD1/SMARCA4/RELA/SMARCB1/SMAD4/KLF5/CC2D1A/WDR82/NOL11/PIH1D1/MRTFB/ZC3H4/NCOR2	21
GO:0043923	positive regulation by host of viral transcription	8/1501	17/18888	0.470588	5.9217	5.96488	1.97735e-05	0.000494989	0.000417067	CCNT1/JUN/CDK9/SMARCA4/EP300/SMARCB1/SNW1/NUCKS1	8
GO:0007163	establishment or maintenance of cell polarity	37/1501	226/18888	0.163717	2.06015	4.71087	1.98915e-05	0.000495616	0.000417595	SHTN1/PDLIM1/NHERF1/HDAC3/ZW10/SIPA1L3/ROCK2/ITGB1/MSN/MAP4/CTNNA1/PRKCI/CRKL/ATN1/CORO7/CDC42/CAP1/PTK2/ROCK1/CKAP5/SCRIB/FLOT2/KANK1/LLGL1/MAPRE1/PDZD11/CLASP1/PHLDB2/WWC1/SPDL1/SNX27/SPAG5/ARHGAP35/DIAPH3/CAMSAP3/NSFL1C/MTCL1	37
GO:0016579	protein deubiquitination	23/1501	112/18888	0.205357	2.58413	4.94036	2.00427e-05	0.000497059	0.000418812	SHMT2/USP8/BRCC3/OTUD4/ABRAXAS2/USP34/USP48/TANK/COPS5/USP7/STAMBPL1/ITCH/VCPIP1/PARK7/USP42/CYLD/BABAM2/USP36/SPATA2/USP24/USP15/UCHL5/USP16	23
GO:0036257	multivesicular body organization	11/1501	32/18888	0.34375	4.32562	5.532	2.07469e-05	0.000512142	0.00043152	HGS/IST1/VPS37A/CHMP7/STAM/TSG101/CHMP4A/CHMP4B/UBAP1/CHMP5/CHMP2B	11
GO:0032511	late endosome to vacuole transport via multivesicular body sorting pathway	10/1501	27/18888	0.37037	4.6606	5.59256	2.33818e-05	0.000574525	0.000484082	HGS/VPS37A/CHMP7/STAM/TSG101/CHMP4A/PTPN23/CHMP4B/UBAP1/CHMP5	10
GO:0198738	cell-cell signaling by wnt	63/1501	468/18888	0.134615	1.69395	4.46647	2.52431e-05	0.000616769	0.000519676	BCL9/DVL1/DVL2/NHERF1/DAPK3/TGFB1I1/KLF4/STRN/SNX3/TBL1X/MITF/UBR5/TNKS/LATS1/COL6A1/JUP/CSNK2A2/RAB5A/CTNNB1/HNF1B/USP8/YAP1/CSNK1E/SMARCA4/CDC42/PPP1CA/RBX1/DAB2/TLE3/TLE4/TLE5/STK3/G3BP1/SMAD4/HDAC1/KANK1/WLS/CDC73/SCYL2/CTR9/USP34/ZBTB33/LDB1/BCL9L/CCAR2/PAF1/UBAC2/LEO1/RTF1/DVL3/MED12/ZBED3/PYGO2/TBL1XR1/WWTR1/ADNP/PTPN23/WNK1/BICC1/CHD8/CYLD/NLE1/LIMD1	63
GO:0045739	positive regulation of DNA repair	25/1501	129/18888	0.193798	2.43868	4.81743	2.53324e-05	0.000616769	0.000519676	ARID1A/XRCC1/YY1/BRCC3/SMARCA2/SMARCA4/UBE2N/SMARCB1/TRIM28/UBE2V2/RIF1/SMARCD3/HDGFL2/SMARCC2/DPF2/SMARCC1/SMARCD2/SIRT1/UIMC1/EYA3/BRD8/ACTR5/BABAM2/INO80/UCHL5	25
GO:0019083	viral transcription	14/1501	51/18888	0.27451	3.45432	5.15669	2.9549e-05	0.00071616	0.000603422	CCNT1/HEXIM1/JUN/TRIM27/CDK9/SMARCA4/IFITM3/EP300/SMARCB1/HDAC1/SNW1/TRIM11/RSF1/NUCKS1	14
GO:0010506	regulation of autophagy	51/1501	357/18888	0.142857	1.79766	4.47055	3.07613e-05	0.000742168	0.000625335	WASHC1/PIK3C2A/DAPK3/MAP3K7/CAPNS1/SLC25A4/TRIM27/CSNK2A2/ATP6V1B2/TSPO/SNCA/EIF4G2/FOXK2/EP300/ROCK1/SQSTM1/CTTN/BECN1/ITPR1/RAB3GAP1/IFI16/ATG2A/TRIM65/LARP1/LRSAM1/TICAM1/RPTOR/PIK3C3/PIP4K2C/MAPK15/SIRT1/EHMT2/PARK7/RNF5/WAC/PHF23/SETD2/CHMP4B/WNK1/RRAGC/NRBP2/EXOC1/SH3BP4/USP36/TBK1/SNX6/SH3GLB1/WDR45/MTCL1/SNX5/IKBKG	51
GO:0044403	biological process involved in symbiotic interaction	46/1501	311/18888	0.14791	1.86124	4.49963	3.11119e-05	0.000747246	0.000629614	KPNA3/SNX3/CCNT1/ROCK2/ZBED1/KRT6A/ARG1/JUN/ITGB1/IGF2R/IDE/ITGB6/RAB5A/GRK2/EPHA2/PI4KA/EPS15/NUP153/CDK9/SMARCA4/IST1/CDC42/IFITM3/PPID/EP300/SMARCB1/HDAC1/SNW1/BECN1/PIK3C3/CHMP7/TRIM11/ITCH/TSG101/MYD88/CHMP4A/PAIP1/NUCKS1/CHMP4B/YTHDC2/JPT2/ZFYVE1/CHMP5/VPS18/SAP30BP/CHMP2B	46
GO:0046040	IMP metabolic process	8/1501	18/18888	0.444444	5.59272	5.72769	3.31118e-05	0.000791714	0.000667082	PFAS/PNP/HPRT1/PAICS/ADSS2/ATIC/NT5C2/AMPD2	8
GO:0043401	steroid hormone mediated signaling pathway	26/1501	139/18888	0.18705	2.35377	4.70676	3.34925e-05	0.000797189	0.000671695	CNOT1/ARID1A/RBFOX2/NCOR1/UBR5/ZBTB7A/LATS1/NR3C1/RXRA/MAPK1/YAP1/SMARCA4/DAB2/YWHAH/EP300/HDAC1/MED1/TRIP4/KANK2/CARM1/CNOT9/SIRT1/PARK7/CNOT2/VPS18/NCOR2	26
GO:0045116	protein neddylation	10/1501	28/18888	0.357143	4.49415	5.43637	3.37893e-05	0.000797189	0.000671695	COPS2/RBX1/GPS1/NAE1/UBA3/COPS5/COPS8/COPS4/DCUN1D5/RNF7	10
GO:2000819	regulation of nucleotide-excision repair	10/1501	28/18888	0.357143	4.49415	5.43637	3.37893e-05	0.000797189	0.000671695	ARID1A/KAT7/SMARCA2/SMARCA4/SMARCB1/SMARCD3/SMARCC2/DPF2/SMARCC1/SMARCD2	10
GO:0031330	negative regulation of cellular catabolic process	36/1501	224/18888	0.160714	2.02237	4.52259	3.83884e-05	0.000901704	0.000759757	RBM47/NBAS/WASHC1/TRAF5/NCOR1/PARN/PABPC1/TRIM27/TSPO/SNCA/HDAC4/EIF4G2/FOXK2/EP300/TRAF2/ROCK1/BECN1/LARP1B/LARP1/METTL16/RPTOR/LARP4B/EHMT2/MYD88/RNF5/PHF23/PAIP1/WNK1/PHAX/RRAGC/ZCCHC17/EIF4ENIF1/NRBP2/USP36/THRAP3/GIT1	36
GO:0070922	RISC complex assembly	6/1501	10/18888	0.6	7.55017	6.08743	3.95899e-05	0.000925847	0.000780099	ADAR/CLP1/AGO3/AGO2/AGO1/DICER1	6
GO:0000280	nuclear division	60/1501	446/18888	0.134529	1.69286	4.35081	3.97718e-05	0.000926039	0.000780261	NFIB/ARHGEF10/ZW10/DAPK3/ZNF207/BUB3/AKAP8/BUB1B/KIF4A/RCC1/FLNA/NUP62/RANBP1/MRE11/CDC42/UBE2I/WASHC5/CDC16/DCTN2/BECN1/KPNB1/ABRAXAS2/NCAPD2/KIF14/MAPRE1/NIPBL/CEP85/CLASP1/ANKLE2/CEP97/SKA3/LSM14A/KNL1/MAPK15/CHMP7/RAD50/PINX1/SPDL1/SEH1L/AURKB/MASTL/EHMT2/SPAG5/KATNB1/CHMP4A/CHMP4B/ZWILCH/EML4/CHMP5/BCCIP/CDC23/ANAPC7/INO80/TPX2/NSFL1C/CHMP2B/NUDC/DRG1/KNSTRN/USP16	60
GO:0042789	mRNA transcription by RNA polymerase II	13/1501	46/18888	0.282609	3.55624	5.10007	4.04577e-05	0.000937914	0.000790267	TAF4/CREB1/RXRA/FLNA/TAF1/TAF6/NCBP2/TFCP2/TAF5/NCOA2/MED1/NCOA1/TAF9	13
GO:0016055	Wnt signaling pathway	62/1501	466/18888	0.133047	1.67421	4.32994	4.15304e-05	0.000954933	0.000804607	BCL9/DVL1/DVL2/NHERF1/DAPK3/TGFB1I1/KLF4/STRN/SNX3/TBL1X/MITF/UBR5/TNKS/LATS1/COL6A1/JUP/CSNK2A2/RAB5A/CTNNB1/HNF1B/USP8/YAP1/CSNK1E/SMARCA4/CDC42/PPP1CA/RBX1/DAB2/TLE3/TLE4/TLE5/STK3/G3BP1/SMAD4/HDAC1/KANK1/WLS/CDC73/SCYL2/CTR9/USP34/ZBTB33/LDB1/BCL9L/CCAR2/PAF1/UBAC2/LEO1/RTF1/DVL3/MED12/ZBED3/PYGO2/TBL1XR1/WWTR1/ADNP/WNK1/BICC1/CHD8/CYLD/NLE1/LIMD1	62
GO:0001824	blastocyst development	23/1501	117/18888	0.196581	2.4737	4.69806	4.16293e-05	0.000954933	0.000804607	CNOT1/KLF4/NBN/CNOT3/LATS1/JUNB/HNF1B/PPP1CC/YAP1/NASP/COPS2/SMARCB1/CTR9/WDR74/BCOR/INTS1/RTF1/TBL1XR1/XAB2/RTN4/NLE1/CNOT2/SF3B6	23
GO:0009161	ribonucleoside monophosphate metabolic process	15/1501	59/18888	0.254237	3.19922	4.97097	4.17291e-05	0.000954933	0.000804607	PFAS/PNP/HPRT1/IMPDH2/IMPDH1/PAICS/ADSS2/ATIC/NT5C2/AK2/MPP1/AMPD2/UPRT/UCKL1/GDA	15
GO:2000059	negative regulation of ubiquitin-dependent protein catabolic process	14/1501	53/18888	0.264151	3.32397	4.97789	4.72707e-05	0.00107713	0.000907563	EIF3H/N4BP1/CSNK2A2/TAF1/PML/TAF9/CCAR2/SMARCC1/USP7/PBK/PARK7/WAC/PDCL3/UCHL5	14
GO:0008286	insulin receptor signaling pathway	24/1501	126/18888	0.190476	2.39688	4.62236	4.8883e-05	0.00110912	0.000934524	PIK3C2A/BCAR3/RAF1/CTSD/COL6A1/IDE/NCK1/PTPN2/MAPK1/BCAR1/GRB2/RELA/PRKCD/KANK1/SLC27A4/PIP4K2C/AP3S1/ZNF592/SMARCC1/SIRT1/NUCKS1/NCOA5/IRS2/SNX5	24
GO:0050684	regulation of mRNA processing	25/1501	134/18888	0.186567	2.34769	4.59996	4.92131e-05	0.00111188	0.00093685	RBM47/RBFOX2/AHCYL1/CELF2/ZBTB7A/HNRNPA1/CDK11B/RBM25/CDK9/NCBP2/CLNS1A/MAGOH/EXOSC10/SFSWAP/SNW1/SF3B4/CDC73/METTL16/SRRM1/HDAC7/CELF1/UPF1/RBPMS/THRAP3/RBM8A	25
GO:0000281	mitotic cytokinesis	19/1501	88/18888	0.215909	2.71692	4.74319	5.00883e-05	0.00112688	0.000949487	EXOC5/CIT/ROCK2/KIF4A/STMN1/NUP62/USP8/ROCK1/SEPTIN6/CEP55/CHMP7/AURKB/CHMP4A/CHMP4B/WNK1/EXOC1/CHMP5/CHMP2B/SNX9	19
GO:0009168	purine ribonucleoside monophosphate biosynthetic process	8/1501	19/18888	0.421053	5.29836	5.50763	5.32112e-05	0.00118712	0.00100024	PFAS/HPRT1/IMPDH2/IMPDH1/PAICS/ADSS2/ATIC/AMPD2	8
GO:0010968	regulation of microtubule nucleation	8/1501	19/18888	0.421053	5.29836	5.50763	5.32112e-05	0.00118712	0.00100024	CKAP5/HAUS6/HAUS7/HAUS8/HAUS4/HAUS2/GIT1/NME7	8
GO:0032509	endosome transport via multivesicular body sorting pathway	12/1501	41/18888	0.292683	3.68301	5.05303	5.45126e-05	0.00121109	0.00102044	HGS/VPS37A/CHMP7/STAM/TSG101/CHMP4A/UBXN6/PTPN23/CHMP4B/UBAP1/CHMP5/CHMP2B	12
GO:0022604	regulation of cell morphogenesis	38/1501	246/18888	0.154472	1.94381	4.37789	5.76472e-05	0.00127541	0.00107464	CUX2/DVL1/DVL2/NHERF1/DAPK3/ANXA1/MSN/NF2/RDX/CUX1/CDC42EP1/PTK2/DMTN/GNA13/CAPRIN1/KANK1/SEPTIN7/DNMBP/ARHGEF18/LARP4/BCL9L/ARHGAP18/SHROOM3/DVL3/FGD4/ARAP1/SYT4/MOV10/MYO10/ARHGAP35/BRWD1/STAU2/ITSN2/CFDP1/LIMD1/CORO1C/PLAA/PALM2AKAP2	38
GO:0006261	DNA-templated DNA replication	28/1501	160/18888	0.175	2.20213	4.48669	5.93275e-05	0.00130717	0.00110139	ORC5/NBN/WDHD1/KAT7/TK1/POLD1/RECQL/ATRX/LIG3/MRE11/CDK9/DNA2/PURA/ATR/POLA2/CARM1/CHTF18/TOPBP1/RAD50/UPF1/TONSL/WRNIP1/RTF2/NUCKS1/CAMSAP3/ORC3/LRWD1/INO80	28
GO:0061077	chaperone-mediated protein folding	17/1501	75/18888	0.226667	2.85229	4.72247	6.4451e-05	0.00141421	0.00119158	PFDN6/PFDN1/HSPA8/DNAJB1/CCT6A/CCT5/CCT8/HSPE1/VBP1/CCT2/PPID/HSPH1/CCT7/PDCL3/SDF2L1/PFDN4/PFDN2	17
GO:0140718	facultative heterochromatin formation	13/1501	48/18888	0.270833	3.40806	4.90803	6.60297e-05	0.00143702	0.0012108	MBD3/DNMT1/KDM5A/KMT2A/TRIM28/HDAC1/EZH2/BEND3/SIRT1/MPHOSPH8/EHMT1/HELLS/TASOR	13
GO:1902459	positive regulation of stem cell population maintenance	13/1501	48/18888	0.270833	3.40806	4.90803	6.60297e-05	0.00143702	0.0012108	ARID1A/YAP1/SMARCA2/SMARCA4/SMARCB1/HDAC1/KDM2B/HDAC2/DPF2/SMARCC1/SIN3A/SAP130/NCOA3	13
GO:0006353	DNA-templated transcription termination	10/1501	30/18888	0.333333	4.19454	5.14494	6.6776e-05	0.00144736	0.00121951	PCF11/POLR2A/MAZ/SMN1/SMN2/WDR82/SETX/MED18/WNK1/ZC3H4	10
GO:0001711	endodermal cell fate commitment	7/1501	15/18888	0.466667	5.87235	5.54655	7.17925e-05	0.00153798	0.00129587	CTNNB1/HNF1B/CDC73/CTR9/PAF1/LEO1/RTF1	7
GO:0060766	negative regulation of androgen receptor signaling pathway	7/1501	15/18888	0.466667	5.87235	5.54655	7.17925e-05	0.00153798	0.00129587	NCOR1/ZBTB7A/SMARCA4/DAB2/HDAC1/SIRT1/NCOR2	7
GO:0045815	transcription initiation-coupled chromatin remodeling	11/1501	36/18888	0.305556	3.84499	5.02011	7.18224e-05	0.00153798	0.00129587	ARID1A/KAT7/SMARCA4/WDR5/KMT2A/EP300/SMARCB1/RBBP5/DPY30/ASH2L/TRMT112	11
GO:0034661	ncRNA catabolic process	14/1501	55/18888	0.254545	3.2031	4.80746	7.36521e-05	0.00157085	0.00132357	PARN/EXOSC10/EXOSC9/EXOSC2/EXOSC7/EXOSC6/ZCCHC8/WDR82/XRN1/EXOSC8/EXOSC4/EXOSC5/ZC3H4/DICER1	14
GO:0046824	positive regulation of nucleocytoplasmic transport	15/1501	62/18888	0.241935	3.04442	4.73747	7.76041e-05	0.00164855	0.00138903	HDAC3/UBR5/JUP/FLNA/SFN/NCBP2/YWHAE/PRKCD/EP300/TRIM28/CAMK1/CPSF6/MAVS/RIOK2/RBM22	15
GO:0006378	mRNA polyadenylation	9/1501	25/18888	0.36	4.5301	5.18933	7.81231e-05	0.00165299	0.00139277	PCF11/PABPC1/PAPOLA/CPSF1/SYMPK/CLP1/WDR33/MTPAP/CPSF3	9
GO:0098781	ncRNA transcription	26/1501	146/18888	0.178082	2.24092	4.42253	7.94948e-05	0.00167099	0.00140794	NFIB/KLF4/NCOR1/NPM3/FOS/NR3C1/JUN/FOSL1/ERCC2/POLR2E/YY1/TEAD1/SMARCA4/RELA/SMARCB1/TCOF1/SMAD4/KLF5/CC2D1A/WDR82/NOL11/PIH1D1/MRTFB/ZC3H4/GTF3C3/NCOR2	26
GO:0060070	canonical Wnt signaling pathway	46/1501	323/18888	0.142415	1.79209	4.21881	7.9601e-05	0.00167099	0.00140794	BCL9/DVL1/DVL2/NHERF1/DAPK3/KLF4/TBL1X/UBR5/TNKS/LATS1/COL6A1/JUP/RAB5A/CTNNB1/USP8/YAP1/CSNK1E/PPP1CA/RBX1/DAB2/TLE3/TLE4/TLE5/STK3/G3BP1/SMAD4/HDAC1/KANK1/WLS/SCYL2/USP34/BCL9L/CCAR2/UBAC2/DVL3/ZBED3/PYGO2/TBL1XR1/WWTR1/ADNP/WNK1/BICC1/CHD8/CYLD/NLE1/LIMD1	46
GO:0042177	negative regulation of protein catabolic process	22/1501	114/18888	0.192982	2.42842	4.49457	8.10062e-05	0.00169131	0.00142507	EIF3H/SNX3/N4BP1/NQO1/FLNA/SNCA/USP8/RELA/ROCK1/SMAD4/SF3B3/TAF9/CYP51A1/CCAR2/SMARCC1/USP7/PBK/SERPINB12/PARK7/WAC/PSME3IP1/UCHL5	22
GO:0016482	cytosolic transport	25/1501	138/18888	0.181159	2.27964	4.43288	8.12034e-05	0.00169131	0.00142507	WASHC1/KIF1C/SNX3/TRIM27/KIF5B/EPS15/CORO7/SNX1/TBC1D10B/WASHC2A/MON2/ERC1/GCC2/VPS52/TBC1D5/USP7/KIF16B/VPS13A/UBE2O/SYT4/HEATR5B/VPS29/VPS51/SNX6/SNX5	25
GO:0008334	histone mRNA metabolic process	8/1501	20/18888	0.4	5.03344	5.30259	8.25171e-05	0.00171199	0.00144249	NCBP2/LSM11/EXOSC10/XRN1/UPF1/EXOSC4/MTPAP/CPSF3	8
GO:0002753	cytoplasmic pattern recognition receptor signaling pathway	28/1501	163/18888	0.171779	2.1616	4.37623	8.31163e-05	0.00171681	0.00144655	PPP6C/IKBKB/MAP3K7/ANKRD17/FLOT1/HSPA8/BRCC3/YWHAE/RELA/PTPRS/BECN1/PUM1/MAVS/TICAM1/WDFY1/CGAS/LSM14A/NPLOC4/TRIM11/AURKB/ITCH/MYD88/RTN4/CYLD/ZCCHC3/TBK1/NAGK/USP15	28
GO:0006376	mRNA splice site recognition	13/1501	49/18888	0.265306	3.33851	4.81579	8.33935e-05	0.00171681	0.00144655	CELF2/SLU7/SNRPC/SFSWAP/SF3A3/SRSF5/SF3A2/SF3A1/SETX/KHDC4/CELF1/LUC7L/ISY1	13
GO:0032231	regulation of actin filament bundle assembly	21/1501	107/18888	0.196262	2.46968	4.47935	9.05652e-05	0.00185728	0.00156491	ARHGEF10/ROCK2/BAG4/STMN1/FLNA/PFN2/NF2/RDX/CDC42/TJP1/PPFIA1/PAK2/ROCK1/ARHGEF18/CLASP1/PHLDB2/SYNPO/ARAP1/SWAP70/LIMCH1/WASF2	21
GO:2000278	regulation of DNA biosynthetic process	22/1501	115/18888	0.191304	2.4073	4.44762	9.27701e-05	0.00189086	0.00159319	KLF4/KAT7/TNKS/PARN/HNRNPA1/MAPK1/CTNNB1/CCT6A/CCT5/CCT8/CCT2/EXOSC10/ATR/TFDP1/XRN1/MAPK15/CHTF18/JADE3/PINX1/AURKB/CCT7/FBXO4	22
GO:0071478	cellular response to radiation	30/1501	181/18888	0.165746	2.08568	4.3122	9.29115e-05	0.00189086	0.00159319	N4BP1/ITGB6/TAF1/YY1/POLD1/BRCC3/YAP1/LIG4/RBX1/GRB2/HSF1/PRKCD/PPID/EP300/ATR/CUL4B/IFI16/NIPBL/RDH11/CREBBP/TANK/SIRT1/AURKB/PBK/TNKS1BP1/NUCKS1/ACTR5/BABAM2/FBXO4/INO80	30
GO:0071479	cellular response to ionizing radiation	16/1501	70/18888	0.228571	2.87625	4.62076	9.43096e-05	0.00190477	0.00160492	ITGB6/BRCC3/YAP1/LIG4/GRB2/HSF1/ATR/IFI16/NIPBL/TANK/SIRT1/TNKS1BP1/NUCKS1/BABAM2/FBXO4/INO80	16
GO:2000573	positive regulation of DNA biosynthetic process	16/1501	70/18888	0.228571	2.87625	4.62076	9.43096e-05	0.00190477	0.00160492	KLF4/TNKS/PARN/HNRNPA1/MAPK1/CTNNB1/CCT6A/CCT5/CCT8/CCT2/ATR/MAPK15/CHTF18/AURKB/CCT7/FBXO4	16
GO:0006304	DNA modification	20/1501	100/18888	0.2	2.51672	4.46812	0.000100448	0.0020211	0.00170293	MBD3/FOS/DNMT1/ATRX/OTUD4/KMT2A/TRIM28/EZH2/EXOSC6/BEND3/ASCC3/USP7/EHMT2/MPHOSPH8/ASCC2/EHMT1/EXOSC4/EXOSC5/HELLS/MTRR	20
GO:0009299	mRNA transcription	13/1501	50/18888	0.26	3.27174	4.72591	0.000104573	0.00209617	0.00176619	TAF4/CREB1/RXRA/FLNA/TAF1/TAF6/NCBP2/TFCP2/TAF5/NCOA2/MED1/NCOA1/TAF9	13
GO:0032479	regulation of type I interferon production	23/1501	124/18888	0.185484	2.33406	4.37907	0.000106359	0.00211607	0.00178296	PQBP1/FLOT1/ISG15/TRIM27/YY1/RBX1/RELB/G3BP1/PTPRS/TRIM65/ZC3HAV1/MAVS/TICAM1/CGAS/NPLOC4/TANK/ITCH/MYD88/SETD2/POLR3F/CYLD/ZCCHC3/TBK1	23
GO:0032606	type I interferon production	23/1501	124/18888	0.185484	2.33406	4.37907	0.000106359	0.00211607	0.00178296	PQBP1/FLOT1/ISG15/TRIM27/YY1/RBX1/RELB/G3BP1/PTPRS/TRIM65/ZC3HAV1/MAVS/TICAM1/CGAS/NPLOC4/TANK/ITCH/MYD88/SETD2/POLR3F/CYLD/ZCCHC3/TBK1	23
GO:0031468	nuclear membrane reassembly	9/1501	26/18888	0.346154	4.35587	5.03103	0.000111092	0.00220202	0.00185538	RCC1/UBE2I/ANKLE2/CHMP7/CHMP4A/CHMP4B/CHMP5/NSFL1C/CHMP2B	9
GO:0070534	protein K63-linked ubiquitination	15/1501	64/18888	0.234375	2.94928	4.58953	0.000114411	0.0022594	0.00190373	TRAF5/ARIH2/TRIM27/UBE2N/TRAF2/UBE2V1/UBE2V2/TRIM65/ITCH/ZFP91/RNF5/UBE2O/UBE2T/HECTD1/PLAA	15
GO:0045022	early endosome to late endosome transport	12/1501	44/18888	0.272727	3.43189	4.74508	0.000116425	0.00229069	0.00193009	SNX3/RAB5A/FLNA/MSN/MAPK1/NF2/RDX/DAB2/BECN1/PIK3C3/KIF16B/PTPN23	12
GO:0048285	organelle fission	63/1501	493/18888	0.127789	1.60805	4.01949	0.000118561	0.00231336	0.00194918	NFIB/ARHGEF10/ZW10/DAPK3/ZNF207/BUB3/AKAP8/BUB1B/KIF4A/RALA/RCC1/FLNA/NUP62/RANBP1/MRE11/CDC42/UBE2I/WASHC5/CDC16/DCTN2/BECN1/KPNB1/ABRAXAS2/NCAPD2/KIF14/MAPRE1/NIPBL/CEP85/CLASP1/ANKLE2/CEP97/SKA3/LSM14A/KNL1/MAPK15/CHMP7/RAD50/PINX1/SPDL1/SEH1L/AURKB/MASTL/EHMT2/SPAG5/KATNB1/CHMP4A/CHMP4B/ZWILCH/EML4/CHMP5/BCCIP/MTFP1/CDC23/ANAPC7/INO80/CORO1C/TPX2/NSFL1C/CHMP2B/NUDC/DRG1/KNSTRN/USP16	63
GO:0030242	autophagy of peroxisome	7/1501	16/18888	0.4375	5.50533	5.29709	0.000118878	0.00231336	0.00194918	PEX5/SQSTM1/ATG2A/PIK3C3/ATG2B/WDR45/WIPI2	7
GO:0110156	methylguanosine-cap decapping	7/1501	16/18888	0.4375	5.50533	5.29709	0.000118878	0.00231336	0.00194918	CAPRIN1/EDC4/PATL1/EDC3/DCP1A/EIF4ENIF1/CNOT7	7
GO:0006900	vesicle budding from membrane	18/1501	86/18888	0.209302	2.63378	4.4617	0.000119785	0.00232252	0.00195691	WASL/PPP6C/SNX3/SEC31A/VAPB/SEC24A/PRKCI/SEC24C/SEC23A/SEC23B/FNBP1L/MAPK15/CHMP7/AP3S1/TFG/CHMP4A/CHMP4B/CHMP5	18
GO:0009127	purine nucleoside monophosphate biosynthetic process	8/1501	21/18888	0.380952	4.79376	5.11078	0.000124036	0.00238821	0.00201225	PFAS/HPRT1/IMPDH2/IMPDH1/PAICS/ADSS2/ATIC/AMPD2	8
GO:0141137	positive regulation of gene expression, epigenetic	11/1501	38/18888	0.289474	3.64262	4.79105	0.000124069	0.00238821	0.00201225	ARID1A/KAT7/SMARCA4/WDR5/KMT2A/EP300/SMARCB1/RBBP5/DPY30/ASH2L/TRMT112	11
GO:0051495	positive regulation of cytoskeleton organization	30/1501	184/18888	0.163043	2.05168	4.21195	0.000126014	0.00241693	0.00203645	ARHGEF10/ROCK2/BAG4/TRIM27/NCK1/FLNA/PFN2/NF2/NUP62/VASP/CDC42/GRB2/CDC42EP1/CKAP5/CTTN/MAPRE1/CLASP1/SYNPO/MAPK15/SPAG5/KATNB1/SLAIN2/SWAP70/BAIAP2L1/PFDN2/LIMCH1/DRG1/GIT1/SNX9/WASF2	30
GO:0031400	negative regulation of protein modification process	56/1501	426/18888	0.131455	1.65418	4.01259	0.000132506	0.00253234	0.00213369	DVL1/IKBKB/PRMT3/N4BP1/ROCK2/TIPRL/HEXIM1/CEP43/LATS1/ISG15/PRKAR1A/PRKAR2A/TRIM27/NCK1/PTPN2/TAF1/WARS1/TSPO/SFN/CTNNB1/NF2/SNCA/CRKL/GCLC/ADAR/YWHAG/YWHAE/RELA/PRKCD/DMTN/PAK2/ROCK1/SQSTM1/STK38/PPP1R15B/CEP85/HDAC2/PINX1/SIRT1/MASTL/ZBED3/PBK/PARK7/TSG101/WWTR1/ADNP/WNK1/HMG20A/SWAP70/RABGEF1/CORO1C/SNX6/RTRAF/CDYL/PLAA/IVNS1ABP	56
GO:0008033	tRNA processing	24/1501	134/18888	0.179104	2.25378	4.27944	0.000134296	0.00255737	0.00215479	RPP40/RPP14/AARS1/SARS1/LSM6/RPP38/RPP30/ELP6/FAM98B/THADA/TRMT1L/ELP5/TRUB1/CLP1/ELP4/TRMT61A/DUS3L/PUS7/THUMPD3/PUS3/ELP3/FTSJ1/TRMT112/RTRAF	24
GO:0001825	blastocyst formation	12/1501	45/18888	0.266667	3.35563	4.64834	0.000147386	0.00279665	0.0023564	CNOT1/CNOT3/LATS1/JUNB/HNF1B/YAP1/CTR9/WDR74/RTN4/NLE1/CNOT2/SF3B6	12
GO:0031126	sno(s)RNA 3'-end processing	6/1501	12/18888	0.5	6.29181	5.38765	0.000151504	0.00284443	0.00239666	PARN/EXOSC10/EXOSC2/EXOSC6/EXOSC4/EXOSC5	6
GO:0097576	vacuole fusion	6/1501	12/18888	0.5	6.29181	5.38765	0.000151504	0.00284443	0.00239666	CHMP7/CHMP4A/VPS16/CHMP4B/CHMP5/CHMP2B	6
GO:0098935	dendritic transport	6/1501	12/18888	0.5	6.29181	5.38765	0.000151504	0.00284443	0.00239666	STAU1/KIF5B/PURA/FLOT2/STAU2/RABGEF1	6
GO:0046037	GMP metabolic process	9/1501	27/18888	0.333333	4.19454	4.88053	0.000154948	0.00289888	0.00244254	PFAS/HPRT1/IMPDH2/IMPDH1/PAICS/ATIC/NT5C2/MPP1/GDA	9
GO:0051702	biological process involved in interaction with symbiont	22/1501	119/18888	0.184874	2.32638	4.26463	0.000156449	0.00291674	0.00245758	CCNT1/ROCK2/ZBED1/ARG1/JUN/IGF2R/RAB5A/PI4KA/CDK9/SMARCA4/CDC42/EP300/SMARCB1/HDAC1/SNW1/PIK3C3/MYD88/PAIP1/NUCKS1/YTHDC2/ZFYVE1/SAP30BP	22
GO:0072665	protein localization to vacuole	18/1501	88/18888	0.204545	2.57392	4.34815	0.000163089	0.00302992	0.00255295	HGS/ROCK2/HSPA8/SQSTM1/BECN1/ZFYVE16/GCC2/PIK3C3/VPS37A/STAM/VPS13A/TSG101/PTPN23/RRAGC/RTN4/UBAP1/SH3BP4/SH3GLB1	18
GO:0007041	lysosomal transport	24/1501	136/18888	0.176471	2.22064	4.19751	0.000170062	0.0031485	0.00265286	HGS/HSPA8/IGF2R/BECN1/SCYL2/ZFYVE16/GCC2/UEVLD/VPS52/PIK3C3/CHMP7/VPS33A/SNX27/TSG101/CHMP4A/UBXN6/VPS16/CHMP4B/PLEKHF2/VIPAS39/CHMP5/VPS18/VPS51/CHMP2B	24
GO:0032869	cellular response to insulin stimulus	32/1501	206/18888	0.15534	1.95474	4.04822	0.000192831	0.00355769	0.00299764	PIK3C2A/BCAR3/RAF1/CTSD/COL6A1/IDE/NCK1/PTPN2/MAPK1/PRKCI/GCLC/BCAR1/YWHAG/GRB2/RELA/PRKCD/KANK1/LPIN1/NCOA2/NCOA1/SLC27A4/PIP4K2C/AP3S1/ZNF592/SMARCC1/SYAP1/SIRT1/SLC25A33/NUCKS1/NCOA5/IRS2/SNX5	32
GO:0070301	cellular response to hydrogen peroxide	15/1501	67/18888	0.223881	2.81723	4.37809	0.000197842	0.00363756	0.00306493	KLF4/TXN/NQO1/HSF1/RELA/PRKCD/RIPK1/BECN1/EZH2/SETX/HDAC2/SIRT1/PARK7/ANKZF1/PLEKHA1	15
GO:0034340	response to type I interferon	18/1501	90/18888	0.2	2.51672	4.23771	0.000219522	0.00402231	0.00338911	RBM47/ISG15/PTPN2/SHMT2/ADAR/HDAC4/IFITM3/TRIM65/MAVS/YTHDF3/LSM14A/TANK/SIN3A/MYD88/SETD2/TBK1/CNOT7/YTHDF2	18
GO:0097581	lamellipodium organization	18/1501	91/18888	0.197802	2.48907	4.1836	0.000253642	0.00463158	0.00390247	ABLIM1/ITGB1/NCK1/EPHA2/ARFIP2/CDC42/DMTN/MYO9B/SNX1/CTTN/KANK1/MTSS2/ABI1/NUP85/BIN3/PHPT1/CORO1C/WASF2	18
GO:0071375	cellular response to peptide hormone stimulus	43/1501	311/18888	0.138264	1.73986	3.86544	0.000259465	0.00472173	0.00397843	PIK3C2A/MAP3K7/AHCYL1/ROCK2/BCAR3/FOS/RAF1/CTSD/PRKAR1A/COL6A1/IDE/NCK1/PTPN2/MAPK1/PRKCI/STAT5A/RANGAP1/GCLC/BCAR1/YWHAG/GRB2/HSF1/RELA/PTK2/PRKCD/PPP3CA/ROCK1/KANK1/LPIN1/NCOA2/NCOA1/SLC27A4/PIP4K2C/AP3S1/ZNF592/SMARCC1/SYAP1/SIRT1/SLC25A33/NUCKS1/NCOA5/IRS2/SNX5	43
GO:0043928	exonucleolytic catabolism of deadenylated mRNA	6/1501	13/18888	0.461538	5.80782	5.0949	0.000262444	0.00474356	0.00399682	EXOSC9/EXOSC2/EXOSC7/EXOSC8/EXOSC5/CNOT7	6
GO:0060213	positive regulation of nuclear-transcribed mRNA poly(A) tail shortening	6/1501	13/18888	0.461538	5.80782	5.0949	0.000262444	0.00474356	0.00399682	CNOT1/PABPC1/EIF4ENIF1/CNOT7/AGO2/TNRC6B	6
GO:0032388	positive regulation of intracellular transport	24/1501	140/18888	0.171429	2.15719	4.03786	0.000267751	0.00482314	0.00406388	HDAC3/UBR5/JUP/FLNA/MSN/SFN/NF2/RDX/BCAP31/NCBP2/CDC42/YWHAE/DAB2/PRKCD/EP300/TRIM28/CAMK1/CPSF6/MAVS/SPAG5/RIOK2/PTPN23/RBM22/CEP131	24
GO:0043161	proteasome-mediated ubiquitin-dependent protein catabolic process	51/1501	389/18888	0.131105	1.64978	3.80475	0.000276253	0.00495953	0.00417879	DVL1/EIF3H/TBL1X/N4BP1/PSMD10/LTN1/TAF1/PML/CDC27/CTNNB1/GCLC/CSNK1E/PSMB3/PSMA6/UBE2N/RBX1/SUMO1/SKP1/DAB2/CDC16/MTA1/KIF14/TRIP4/TAF9/CCAR2/ASCC3/FBXO22/PCNP/SMARCC1/USP7/CUL5/SIRT1/ITCH/PBK/PSMB7/PARK7/WAC/TRAF4/TBL1XR1/WWTR1/ASCC2/WDR26/CDC23/ANAPC7/ANAPC4/FBXO2/FBXO4/HECTD1/NSFL1C/PLAA/UCHL5	51
GO:2000779	regulation of double-strand break repair	23/1501	132/18888	0.174242	2.1926	4.0399	0.000278987	0.00499181	0.00420599	ARID1A/PML/SMARCA2/SMARCA4/PPP4C/UBE2N/HSF1/SMARCB1/ATR/UBE2V2/RIF1/SMARCD3/HDGFL2/CGAS/SMARCC2/DPF2/SMARCC1/SMARCD2/SIRT1/NUDT16L1/SETD2/BRD8/PPP4R2	23
GO:0009156	ribonucleoside monophosphate biosynthetic process	10/1501	35/18888	0.285714	3.59532	4.51537	0.000282735	0.00501692	0.00422716	PFAS/HPRT1/IMPDH2/IMPDH1/PAICS/ADSS2/ATIC/AMPD2/UPRT/UCKL1	10
GO:0006305	DNA alkylation	12/1501	48/18888	0.25	3.1459	4.37371	0.000285731	0.00501692	0.00422716	MBD3/FOS/DNMT1/ATRX/KMT2A/EZH2/BEND3/EHMT2/MPHOSPH8/EHMT1/HELLS/MTRR	12
GO:0006306	DNA methylation	12/1501	48/18888	0.25	3.1459	4.37371	0.000285731	0.00501692	0.00422716	MBD3/FOS/DNMT1/ATRX/KMT2A/EZH2/BEND3/EHMT2/MPHOSPH8/EHMT1/HELLS/MTRR	12
GO:0006356	regulation of transcription by RNA polymerase I	12/1501	48/18888	0.25	3.1459	4.37371	0.000285731	0.00501692	0.00422716	SF3B1/FLNA/SMARCA4/SMARCB1/WDR43/BEND3/CARM1/WDR75/UTP15/CREBBP/NOL11/PIH1D1	12
GO:0071985	multivesicular body sorting pathway	12/1501	48/18888	0.25	3.1459	4.37371	0.000285731	0.00501692	0.00422716	HGS/VPS37A/CHMP7/STAM/TSG101/CHMP4A/UBXN6/PTPN23/CHMP4B/UBAP1/CHMP5/CHMP2B	12
GO:0060765	regulation of androgen receptor signaling pathway	9/1501	29/18888	0.310345	3.90526	4.60028	0.000286329	0.00501692	0.00422716	NCOR1/ZBTB7A/SMARCA4/DAB2/EP300/HDAC1/SIRT1/PARK7/NCOR2	9
GO:1904872	regulation of telomerase RNA localization to Cajal body	7/1501	18/18888	0.388889	4.89363	4.85584	0.000286977	0.00501692	0.00422716	PARN/CCT6A/CCT5/CCT8/CCT2/EXOSC10/CCT7	7
GO:0045787	positive regulation of cell cycle	45/1501	332/18888	0.135542	1.70561	3.81111	0.000296294	0.00516287	0.00435012	CIT/MAP3K7/BRD4/ROCK2/ANKRD17/PSMD10/SVIL/FOSL1/TGM1/RDX/NUP62/PBX1/RANBP1/ATRX/HCFC1/DYNLT3/CDC42/LSM11/HSF1/CDC16/CUL4B/TFDP1/BECN1/NCAPD2/KIF14/MED1/EZH2/CDC73/SMARCD3/CENPV/RPTOR/PAF1/KNL1/MAPK15/AURKB/PPP1R10/SPAG5/SIN3A/WNK1/YTHDC2/CDC23/ANAPC7/CPSF3/INO80/NSFL1C	45
GO:0010586	miRNA metabolic process	20/1501	108/18888	0.185185	2.3303	4.07355	0.000298712	0.00518805	0.00437134	NFIB/KLF4/NCOR1/PARN/FOS/NR3C1/JUN/FOSL1/YY1/TEAD1/SMARCA4/RELA/SMAD4/KLF5/KHSRP/RC3H2/AGO2/MRTFB/DICER1/NCOR2	20
GO:0007264	small GTPase-mediated signal transduction	62/1501	500/18888	0.124	1.56037	3.73122	0.00030659	0.00530759	0.00447206	SHTN1/ARHGAP10/ARHGEF10/SIPA1L3/ROCK2/DAB1/BCAR3/FLOT1/TRIO/NRAS/RAF1/ITGB1/RALA/BCR/STMN1/YWHAQ/RDX/NUP62/USP8/CRKL/RABIF/ARHGDIA/ARFIP2/CDC42/GRB2/CDC42EP1/AKAP13/G3BP1/MYO9B/ROCK1/SQSTM1/GIT2/GNA13/RASA3/KANK1/KIF14/MAPRE2/ITSN1/ARHGAP29/RABL3/KANK2/ARHGAP17/DNMBP/ARHGEF18/RHOT2/PHACTR4/ARHGAP18/EPS8L3/FGD4/ARAP1/ARHGEF17/RUFY1/PARK7/RRAGC/ARHGAP35/SWAP70/RABGEF1/DBNL/GIT1/FARP1/CD2AP/WASF2	62
GO:0051091	positive regulation of DNA-binding transcription factor activity	34/1501	230/18888	0.147826	1.86019	3.85641	0.000322838	0.00557078	0.00469383	TRAF5/DVL2/IKBKB/RPS6KA5/RPS6KA4/ZBTB7A/TRIM27/JUP/TAF1/BUD31/PRKCI/SMARCA4/HDAC4/PSMA6/UBE2N/HSF1/RELA/EP300/SMARCB1/TRAF2/STK3/UBE2V1/RIPK1/IL18/TFDP1/CRTC3/MAVS/TICAM1/ERC1/JMY/COPS5/PARK7/MYD88/IKBKG	34
GO:0032922	circadian regulation of gene expression	15/1501	70/18888	0.214286	2.69649	4.17804	0.000329413	0.00564769	0.00475863	HDAC3/KDM5A/PML/PPP1CC/CSNK1E/PPP1CA/PPP1CB/RELB/KMT2A/MTA1/HDAC1/NCOA2/RAI1/HDAC2/SIRT1	15
GO:1903051	negative regulation of proteolysis involved in protein catabolic process	15/1501	70/18888	0.214286	2.69649	4.17804	0.000329413	0.00564769	0.00475863	EIF3H/N4BP1/CSNK2A2/TAF1/PML/TAF9/CCAR2/SMARCC1/USP7/PBK/PARK7/WAC/PSME3IP1/PDCL3/UCHL5	15
GO:0098927	vesicle-mediated transport between endosomal compartments	12/1501	49/18888	0.244898	3.0817	4.28694	0.000351353	0.00600454	0.0050593	SNX3/RAB5A/FLNA/MSN/MAPK1/NF2/RDX/DAB2/BECN1/PIK3C3/KIF16B/PTPN23	12
GO:0120032	regulation of plasma membrane bounded cell projection assembly	31/1501	204/18888	0.151961	1.91222	3.8489	0.000357485	0.0060898	0.00513114	WASHC1/WASL/PODXL/RALA/RAB5A/MAP4/EPHA2/PFN2/RDX/YAP1/CDC42/DYNLL1/CDC42EP1/PRKCD/DMTN/KLF5/KANK1/SEPTIN7/FNBP1L/CEP97/MAPK15/EPS8L3/ARAP1/MYO10/CYLD/BIN3/ARHGAP35/STAU2/SEPTIN9/CORO1C/WASF2	31
GO:0033233	regulation of protein sumoylation	8/1501	24/18888	0.333333	4.19454	4.60104	0.000361372	0.00613642	0.00517042	ARNT/CTNNB1/HDAC4/UBE2I/RELA/PARK7/HMG20A/SAE1	8
GO:0032435	negative regulation of proteasomal ubiquitin-dependent protein catabolic process	10/1501	36/18888	0.277778	3.49545	4.40332	0.000363855	0.00615897	0.00518942	EIF3H/N4BP1/TAF9/CCAR2/SMARCC1/USP7/PBK/PARK7/WAC/UCHL5	10
GO:1904951	positive regulation of establishment of protein localization	44/1501	326/18888	0.134969	1.6984	3.73733	0.000377169	0.00636413	0.00536228	PSMD9/HDAC3/PFKFB2/UBR5/ARIH2/SEC24A/NADK/PRKAR1A/JUP/CSNK2A2/FLNA/GNA11/SFN/CCT6A/CCT5/CCT8/BCAP31/NPEPPS/CDC42/YWHAE/DYNLL1/UBE2L3/CCT2/PRKCD/PPID/EP300/TRIM28/CAMK1/ITPR1/TMEM97/WLS/MAVS/TSG101/CCT7/PTPN23/RBM22/USP36/SAE1/CEP131/SH3GLB1/MTCL1/TCAF1/IRS2/CD2AP	44
GO:0032508	DNA duplex unwinding	16/1501	79/18888	0.202532	2.54858	4.05251	0.000415611	0.00688089	0.00579769	NBN/ERCC2/RECQL/MRE11/DNA2/PURA/G3BP1/GTF2H2/SETX/ASCC3/CHTF18/RAD50/UPF1/WRNIP1/ASCC2/CHD8	16
GO:0035304	regulation of protein dephosphorylation	16/1501	79/18888	0.202532	2.54858	4.05251	0.000415611	0.00688089	0.00579769	IKBKB/PPP1R12A/ROCK2/TIPRL/NCK1/YWHAE/PRKCD/ROCK1/PPP2R5A/PPP1R7/PPP6R3/PPP1R15B/ANKLE2/MASTL/SWAP70/PPP6R1	16
GO:0006337	nucleosome disassembly	7/1501	19/18888	0.368421	4.63607	4.65901	0.000423341	0.00688089	0.00579769	ARID1A/SMARCA4/SMARCB1/SMARCD3/SMARCC2/SMARCC1/SMARCD2	7
GO:0090670	RNA localization to Cajal body	7/1501	19/18888	0.368421	4.63607	4.65901	0.000423341	0.00688089	0.00579769	PARN/CCT6A/CCT5/CCT8/CCT2/EXOSC10/CCT7	7
GO:0090671	telomerase RNA localization to Cajal body	7/1501	19/18888	0.368421	4.63607	4.65901	0.000423341	0.00688089	0.00579769	PARN/CCT6A/CCT5/CCT8/CCT2/EXOSC10/CCT7	7
GO:0090672	telomerase RNA localization	7/1501	19/18888	0.368421	4.63607	4.65901	0.000423341	0.00688089	0.00579769	PARN/CCT6A/CCT5/CCT8/CCT2/EXOSC10/CCT7	7
GO:0090685	RNA localization to nucleus	7/1501	19/18888	0.368421	4.63607	4.65901	0.000423341	0.00688089	0.00579769	PARN/CCT6A/CCT5/CCT8/CCT2/EXOSC10/CCT7	7
GO:0097320	plasma membrane tubulation	7/1501	19/18888	0.368421	4.63607	4.65901	0.000423341	0.00688089	0.00579769	WASL/FNBP1L/CHMP4A/BIN3/PACSIN3/SH3GLB1/SNX9	7
GO:0110154	RNA decapping	7/1501	19/18888	0.368421	4.63607	4.65901	0.000423341	0.00688089	0.00579769	CAPRIN1/EDC4/PATL1/EDC3/DCP1A/EIF4ENIF1/CNOT7	7
GO:2000641	regulation of early endosome to late endosome transport	7/1501	19/18888	0.368421	4.63607	4.65901	0.000423341	0.00688089	0.00579769	SNX3/MSN/MAPK1/NF2/RDX/DAB2/PTPN23	7
GO:2000786	positive regulation of autophagosome assembly	7/1501	19/18888	0.368421	4.63607	4.65901	0.000423341	0.00688089	0.00579769	BECN1/RAB3GAP1/ATG2A/LRSAM1/PIP4K2C/SH3GLB1/WDR45	7
GO:0016049	cell growth	61/1501	496/18888	0.122984	1.54758	3.63107	0.000424094	0.00688089	0.00579769	SHTN1/DVL1/EI24/PSMD10/KAT7/ARIH2/CEP43/ITGB1/CDK11B/YY1/TEAD1/PML/SFN/CTNNB1/CRKL/YAP1/SMARCA2/SMARCA4/IST1/BCAR1/CDC42/EIF4G2/DAB2/EXOSC9/PTPRS/SMAD4/CAMK2D/EXOSC2/CTTN/KIF14/TMEM97/CDC73/BRAT1/RAPH1/HDGFL2/CRLF3/SPART/RPTOR/CCAR2/KDM2B/JADE3/PDLIM5/ITCH/SIN3A/TSG101/SLC25A33/DCUN1D5/SYT4/ADNP/EXOSC4/RTN4/BIN3/CDKN2AIP/ITSN2/OGFR/NDUFA13/SH3BP4/NDRG3/INO80/PLAA/TSC22D4	61
GO:0060491	regulation of cell projection assembly	31/1501	206/18888	0.150485	1.89365	3.78921	0.000424711	0.00688089	0.00579769	WASHC1/WASL/PODXL/RALA/RAB5A/MAP4/EPHA2/PFN2/RDX/YAP1/CDC42/DYNLL1/CDC42EP1/PRKCD/DMTN/KLF5/KANK1/SEPTIN7/FNBP1L/CEP97/MAPK15/EPS8L3/ARAP1/MYO10/CYLD/BIN3/ARHGAP35/STAU2/SEPTIN9/CORO1C/WASF2	31
GO:0045005	DNA-templated DNA replication maintenance of fidelity	13/1501	57/18888	0.22807	2.86995	4.15422	0.000427915	0.00688089	0.00579769	NBN/POLD1/RECQL/ATRX/MRE11/CDK9/DNA2/ATR/CARM1/RAD50/TONSL/NUCKS1/CAMSAP3	13
GO:0006177	GMP biosynthetic process	6/1501	14/18888	0.428571	5.39298	4.83115	0.000428442	0.00688089	0.00579769	PFAS/HPRT1/IMPDH2/IMPDH1/PAICS/ATIC	6
GO:0043144	sno(s)RNA processing	6/1501	14/18888	0.428571	5.39298	4.83115	0.000428442	0.00688089	0.00579769	PARN/EXOSC10/EXOSC2/EXOSC6/EXOSC4/EXOSC5	6
GO:0000082	G1/S transition of mitotic cell cycle	34/1501	234/18888	0.145299	1.82839	3.74641	0.00044556	0.00713431	0.00601122	PPP6C/ARID1A/KLF4/ANKRD17/ZNF324/LATS1/ITGB1/RCC1/PML/RDX/SMARCA2/SMARCA4/PSME3/LSM11/PPP3CA/SMARCB1/CUL4B/TFDP1/KIF14/EZH2/KANK2/CDC73/SMARCD3/CRLF3/RPTOR/SMARCC2/DPF2/SMARCC1/SMARCD2/CUL5/WAC/GTSE1/CPSF3/INO80	34
GO:0044843	cell cycle G1/S phase transition	37/1501	262/18888	0.141221	1.77707	3.72146	0.000448885	0.00716603	0.00603795	PPP6C/ARID1A/KLF4/ANKRD17/ZNF324/LATS1/ITGB1/RCC1/TAF1/PML/RDX/SMARCA2/SMARCA4/PSME3/LSM11/PPP3CA/SMARCB1/CUL4B/TFDP1/KIF14/EZH2/MAP3K11/KANK2/CDC73/SMARCD3/CRLF3/RPTOR/PAF1/SMARCC2/DPF2/SMARCC1/SMARCD2/CUL5/WAC/GTSE1/CPSF3/INO80	37
GO:1900076	regulation of cellular response to insulin stimulus	15/1501	72/18888	0.208333	2.62159	4.05044	0.000453957	0.00722536	0.00608794	CTSD/NCK1/PTPN2/RELA/PRKCD/KANK1/NCOA2/NCOA1/SLC27A4/PIP4K2C/ZNF592/SIRT1/NUCKS1/NCOA5/SNX5	15
GO:0006275	regulation of DNA replication	22/1501	128/18888	0.171875	2.16281	3.87843	0.000456005	0.00723637	0.00609721	ORC5/NBN/ANKRD17/KAT7/ATF1/YY1/ATRX/LIG3/DNA2/CDC42/ATR/LPIN1/CHTF18/JADE3/EHMT2/WRNIP1/NUCKS1/ACTR5/CAMSAP3/ORC3/INO80/UCHL5	22
GO:0022616	DNA strand elongation	10/1501	37/18888	0.27027	3.40098	4.29518	0.000463461	0.00733286	0.00617851	NBN/YY1/LIG3/MRE11/DNA2/RAD50/NUCKS1/ACTR5/INO80/UCHL5	10
GO:0009411	response to UV	25/1501	154/18888	0.162338	2.04279	3.81771	0.000474918	0.00749191	0.00631252	N4BP1/RO60/COL6A1/ERCC2/TAF1/YY1/POLD1/ERCC5/PML/RBX1/RELA/PRKCD/PPID/EP300/ATR/CUL4B/GTF2H2/CCAR2/CREBBP/SIRT1/AURKB/PBK/ACTR5/REV1/INO80	25
GO:0001558	regulation of cell growth	53/1501	418/18888	0.126794	1.59553	3.61758	0.000480334	0.00755499	0.00636568	SHTN1/EI24/PSMD10/KAT7/CEP43/CDK11B/YY1/TEAD1/PML/SFN/CRKL/YAP1/SMARCA2/SMARCA4/IST1/BCAR1/CDC42/EIF4G2/DAB2/EXOSC9/PTPRS/SMAD4/CAMK2D/EXOSC2/CTTN/KIF14/TMEM97/CDC73/BRAT1/HDGFL2/CRLF3/SPART/RPTOR/CCAR2/KDM2B/JADE3/ITCH/SIN3A/TSG101/SLC25A33/DCUN1D5/SYT4/ADNP/EXOSC4/RTN4/CDKN2AIP/ITSN2/OGFR/NDUFA13/SH3BP4/NDRG3/INO80/PLAA	53
GO:0090068	positive regulation of cell cycle process	37/1501	263/18888	0.140684	1.77032	3.69623	0.000483326	0.0075797	0.00638649	CIT/BRD4/ROCK2/ANKRD17/SVIL/RDX/NUP62/PBX1/RANBP1/ATRX/CDC42/LSM11/CDC16/CUL4B/TFDP1/BECN1/NCAPD2/KIF14/MED1/EZH2/CDC73/SMARCD3/CENPV/RPTOR/PAF1/KNL1/MAPK15/AURKB/PPP1R10/SPAG5/SIN3A/WNK1/CDC23/ANAPC7/CPSF3/INO80/NSFL1C	37
GO:0034453	microtubule anchoring	8/1501	25/18888	0.32	4.02676	4.4494	0.000494666	0.00770513	0.00649218	PEX14/CEP43/CEP350/CLASP1/GCC2/BICD1/CAMSAP3/BCCIP	8
GO:0046755	viral budding	8/1501	25/18888	0.32	4.02676	4.4494	0.000494666	0.00770513	0.00649218	LRSAM1/VPS37A/CHMP7/TSG101/CHMP4A/CHMP4B/CHMP5/CHMP2B	8
GO:0045070	positive regulation of viral genome replication	9/1501	31/18888	0.290323	3.65331	4.34402	0.000498582	0.00770513	0.00649218	PPIH/VAPB/STAU1/PABPC1/ADAR/PPID/LARP1/CNOT7/PPIE	9
GO:0070198	protein localization to chromosome, telomeric region	9/1501	31/18888	0.290323	3.65331	4.34402	0.000498582	0.00770513	0.00649218	TNKS/CCT6A/ATRX/CCT5/CCT8/CCT2/ATR/PINX1/CCT7	9
GO:0070536	protein K63-linked deubiquitination	9/1501	31/18888	0.290323	3.65331	4.34402	0.000498582	0.00770513	0.00649218	SHMT2/USP8/BRCC3/OTUD4/ABRAXAS2/STAMBPL1/CYLD/BABAM2/SPATA2	9
GO:0007249	canonical NF-kappaB signal transduction	42/1501	311/18888	0.135048	1.69939	3.65405	0.000499995	0.00770513	0.00649218	TRAF5/IKBKB/MAP3K7/CCDC22/BRD4/ROCK2/ANKRD17/FLOT1/NFAT5/FLNA/NUP62/UBE2N/RBX1/NFKB2/RELB/RELA/EP300/AKAP13/TRAF2/PRDX4/IFIT5/UBE2V1/ROCK1/SQSTM1/RIPK1/HDAC1/FLOT2/CASP8/NFKBIB/WLS/CC2D1A/MAVS/TICAM1/ERC1/TFG/TANK/SIRT1/MYD88/WDR83/TRAF4/TBK1/IKBKG	42
GO:0008333	endosome to lysosome transport	15/1501	73/18888	0.205479	2.58567	3.98825	0.000530037	0.00812113	0.0068427	SCYL2/UEVLD/CHMP7/VPS33A/SNX27/TSG101/CHMP4A/UBXN6/VPS16/CHMP4B/PLEKHF2/VIPAS39/CHMP5/VPS18/CHMP2B	15
GO:0032481	positive regulation of type I interferon production	15/1501	73/18888	0.205479	2.58567	3.98825	0.000530037	0.00812113	0.0068427	PQBP1/FLOT1/ISG15/G3BP1/TRIM65/ZC3HAV1/MAVS/TICAM1/CGAS/TANK/MYD88/SETD2/POLR3F/ZCCHC3/TBK1	15
GO:0090174	organelle membrane fusion	21/1501	121/18888	0.173554	2.18393	3.83868	0.000532126	0.00812978	0.00684998	SNAP29/ANXA1/SNCA/SAMD9/CHMP7/SEPTIN8/RAB8B/YIPF5/VPS33A/VCPIP1/CHMP4A/RAB34/VPS33B/VPS16/SYT4/CHMP4B/VIPAS39/DIAPH3/CHMP5/VPS18/CHMP2B	21
GO:0016241	regulation of macroautophagy	27/1501	173/18888	0.156069	1.96392	3.7422	0.000546156	0.00832029	0.0070105	MAP3K7/CAPNS1/SLC25A4/CSNK2A2/ATP6V1B2/TSPO/CTTN/BECN1/RAB3GAP1/ATG2A/LARP1/LRSAM1/PIK3C3/PIP4K2C/SIRT1/EHMT2/WAC/PHF23/NRBP2/EXOC1/USP36/TBK1/SNX6/SH3GLB1/WDR45/SNX5/IKBKG	27
GO:0031125	rRNA 3'-end processing	5/1501	10/18888	0.5	6.29181	4.91796	0.000564949	0.00848828	0.00715205	EXOSC10/EXOSC9/EXOSC2/EXOSC7/EXOSC8	5
GO:0070562	regulation of vitamin D receptor signaling pathway	5/1501	10/18888	0.5	6.29181	4.91796	0.000564949	0.00848828	0.00715205	TRIM24/RXRA/SNW1/MED1/KANK2	5
GO:0140719	constitutive heterochromatin formation	5/1501	10/18888	0.5	6.29181	4.91796	0.000564949	0.00848828	0.00715205	ATRX/EZH2/RIF1/CENPV/HELLS	5
GO:1904851	positive regulation of establishment of protein localization to telomere	5/1501	10/18888	0.5	6.29181	4.91796	0.000564949	0.00848828	0.00715205	CCT6A/CCT5/CCT8/CCT2/CCT7	5
GO:0110020	regulation of actomyosin structure organization	19/1501	105/18888	0.180952	2.27703	3.85544	0.000565143	0.00848828	0.00715205	ARHGEF10/ROCK2/BAG4/STMN1/PFN2/NF2/CDC42/TJP1/AKAP13/PPFIA1/PAK2/ROCK1/SMAD4/ARHGEF18/CLASP1/PHLDB2/ARAP1/LIMCH1/WASF2	19
GO:0009314	response to radiation	54/1501	431/18888	0.12529	1.5766	3.55789	0.000569391	0.00852807	0.00718557	N4BP1/FOS/ITGB1/RO60/TXN/COL6A1/ERCC2/ITGB6/TAF1/YY1/POLD1/ERCC5/PML/GNA11/PPP1CC/BRCC3/YAP1/LIG4/PPP1CA/PPP1CB/RBX1/GRB2/HSF1/KMT2A/RELA/PRKCD/PPID/EP300/MTA1/ATR/CUL4B/GTF2H2/IFI16/NIPBL/BRAT1/CCAR2/RDH11/TOPBP1/CREBBP/TANK/SIRT1/AURKB/PBK/UIMC1/EYA3/TNKS1BP1/TANC1/NUCKS1/ACTR5/DYNLRB1/BABAM2/REV1/FBXO4/INO80	54
GO:0046854	phosphatidylinositol phosphate biosynthetic process	14/1501	66/18888	0.212121	2.66925	3.99135	0.000574223	0.00856436	0.00721615	PIK3C2A/PIK3C2B/IMPA2/SYNJ2/SYNJ1/BPNT1/PI4KA/OCRL/BECN1/PIK3C3/PIP4K2C/IP6K1/SMG1/HYCC1	14
GO:1903050	regulation of proteolysis involved in protein catabolic process	33/1501	228/18888	0.144737	1.82131	3.66589	0.000575026	0.00856436	0.00721615	DVL1/EIF3H/TGFB1I1/CCDC22/N4BP1/PSMD10/WFS1/LATS1/CSNK2A2/TAF1/PML/GCLC/CSNK1E/BCAP31/PSME3/RBX1/SUMO1/DAB2/PTK2/TAF9/TRAF7/CCAR2/FBXO22/SMARCC1/USP7/PBK/PARK7/WAC/PSME3IP1/PDCL3/HECTD1/UCHL5/IKBKG	33
GO:0042176	regulation of protein catabolic process	47/1501	362/18888	0.129834	1.63378	3.57737	0.000583534	0.00865964	0.00729644	DVL1/HGS/EIF3H/NRDC/SNX3/N4BP1/PSMD10/WFS1/IDE/NQO1/FLNA/TAF1/MSN/RDX/SNCA/USP8/GCLC/CSNK1E/BCAP31/PSME3/RBX1/SUMO1/DAB2/RELA/ROCK1/SMAD4/CUL4B/SF3B3/TAF9/CYP51A1/CENATAC/CCAR2/FBXO22/SMARCC1/USP7/ITCH/PBK/SERPINB12/PARK7/WAC/PSME3IP1/NDUFA13/FBXO2/PACSIN3/HECTD1/UCHL5/SNX9	47
GO:0070316	regulation of G0 to G1 transition	10/1501	38/18888	0.263158	3.31148	4.19069	0.000584672	0.00865964	0.00729644	ARID1A/SMARCA2/SMARCA4/SMARCB1/MED1/SMARCD3/SMARCC2/DPF2/SMARCC1/SMARCD2	10
GO:0035303	regulation of dephosphorylation	19/1501	106/18888	0.179245	2.25555	3.8087	0.000638224	0.00942662	0.00794267	IKBKB/PPP1R12A/ROCK2/TIPRL/NCK1/YWHAE/IGBP1/PRKCD/ROCK1/MTMR1/PPP2R5A/PPP1R7/PPP6R3/PPP1R15B/ANKLE2/SMG7/MASTL/SWAP70/PPP6R1	19
GO:0090169	regulation of spindle assembly	9/1501	32/18888	0.28125	3.53914	4.22373	0.000645239	0.00950391	0.00800779	CEP97/MAPK15/CHMP7/SPAG5/CHMP4A/CHMP4B/CHMP5/CHMP2B/DRG1	9
GO:1902905	positive regulation of supramolecular fiber organization	27/1501	175/18888	0.154286	1.94147	3.67633	0.000655351	0.00962626	0.00811089	ARHGEF10/ROCK2/BAG4/TRIM27/NCK1/FLNA/PFN2/NF2/USP8/VASP/CDC42/GRB2/CDC42EP1/CKAP5/CTTN/MAPRE1/CLASP1/SYNPO/KATNB1/SLAIN2/SWAP70/BAIAP2L1/LIMCH1/DRG1/GIT1/SNX9/WASF2	27
GO:0008360	regulation of cell shape	23/1501	140/18888	0.164286	2.06731	3.72422	0.0006619	0.00962663	0.00811119	NHERF1/DAPK3/ANXA1/MSN/NF2/RDX/CDC42EP1/PTK2/DMTN/GNA13/SEPTIN7/DNMBP/ARHGEF18/ARHGAP18/SHROOM3/FGD4/ARAP1/MYO10/ARHGAP35/BRWD1/CFDP1/LIMD1/PALM2AKAP2	23
GO:1904353	regulation of telomere capping	8/1501	26/18888	0.307692	3.87188	4.30545	0.000665143	0.00962663	0.00811119	NBN/TNKS/XRCC1/MAPK1/MAPK15/RAD50/USP7/AURKB	8
GO:0034501	protein localization to kinetochore	6/1501	15/18888	0.4	5.03344	4.59157	0.000666209	0.00962663	0.00811119	ZW10/BUB3/KNL1/SPDL1/AURKB/ZWILCH	6
GO:0043328	protein transport to vacuole involved in ubiquitin-dependent protein catabolic process via the multivesicular body sorting pathway	6/1501	15/18888	0.4	5.03344	4.59157	0.000666209	0.00962663	0.00811119	HGS/VPS37A/STAM/TSG101/PTPN23/UBAP1	6
GO:0060211	regulation of nuclear-transcribed mRNA poly(A) tail shortening	6/1501	15/18888	0.4	5.03344	4.59157	0.000666209	0.00962663	0.00811119	CNOT1/PABPC1/EIF4ENIF1/CNOT7/AGO2/TNRC6B	6
GO:1903083	protein localization to condensed chromosome	6/1501	15/18888	0.4	5.03344	4.59157	0.000666209	0.00962663	0.00811119	ZW10/BUB3/KNL1/SPDL1/AURKB/ZWILCH	6
GO:0060828	regulation of canonical Wnt signaling pathway	37/1501	268/18888	0.13806	1.73729	3.5717	0.000693174	0.0099892	0.00841669	NHERF1/DAPK3/TBL1X/UBR5/TNKS/LATS1/JUP/CTNNB1/USP8/YAP1/CSNK1E/PPP1CA/RBX1/DAB2/TLE3/TLE4/TLE5/STK3/G3BP1/SMAD4/HDAC1/KANK1/WLS/SCYL2/USP34/CCAR2/UBAC2/ZBED3/TBL1XR1/WWTR1/ADNP/WNK1/BICC1/CHD8/CYLD/NLE1/LIMD1	37
GO:0043489	RNA stabilization	15/1501	75/18888	0.2	2.51672	3.86694	0.000715217	0.0102514	0.00863765	RBM47/TRAF5/PARN/PABPC1/TRAF2/LARP1B/LARP1/METTL16/LARP4B/MYD88/PAIP1/PHAX/ZCCHC17/EIF4ENIF1/THRAP3	15
GO:1902893	regulation of miRNA transcription	15/1501	75/18888	0.2	2.51672	3.86694	0.000715217	0.0102514	0.00863765	NFIB/KLF4/NCOR1/FOS/NR3C1/JUN/FOSL1/YY1/TEAD1/SMARCA4/RELA/SMAD4/KLF5/MRTFB/NCOR2	15
GO:0031111	negative regulation of microtubule polymerization or depolymerization	10/1501	39/18888	0.25641	3.22657	4.08962	0.000730938	0.0104454	0.0088011	MID1/STMN1/SNCA/CAMSAP2/MAPRE1/CLASP1/TBCD/KATNB1/DIAPH3/TPX2	10
GO:0070828	heterochromatin organization	23/1501	141/18888	0.163121	2.05265	3.68626	0.000732669	0.0104454	0.0088011	UBR5/MBD3/DNMT1/KDM5A/ATRX/KMT2A/CBX3/TRIM28/HDAC1/EZH2/BEND3/RIF1/SPTY2D1/CENPV/HDAC2/SIRT1/SIN3A/MPHOSPH8/EHMT1/HELLS/ZNFX1/TASOR/CDYL	23
GO:0031424	keratinization	16/1501	83/18888	0.192771	2.42576	3.82479	0.000737271	0.0104551	0.00880927	PPL/KRT6A/KRT1/KRT5/SPRR2E/TGM1/LORICRIN/SFN/KRT2/KRT85/TGM3/KRT72/CDSN/KRT80/HRNR/KRT78	16
GO:0060337	type I interferon-mediated signaling pathway	16/1501	83/18888	0.192771	2.42576	3.82479	0.000737271	0.0104551	0.00880927	RBM47/ISG15/PTPN2/ADAR/HDAC4/IFITM3/TRIM65/MAVS/YTHDF3/LSM14A/TANK/SIN3A/MYD88/TBK1/CNOT7/YTHDF2	16
GO:0001510	RNA methylation	17/1501	91/18888	0.186813	2.35078	3.79509	0.000743176	0.0104904	0.00883897	SNRPG/SNRPE/SNRPD1/SNRPD2/THADA/CBLL1/TRMT1L/METTL16/CMTR1/TRMT61A/NSUN5/TGS1/THUMPD3/TFB2M/FTSJ1/TRMT112/DIMT1	17
GO:0031668	cellular response to extracellular stimulus	37/1501	269/18888	0.137546	1.73083	3.54711	0.000743691	0.0104904	0.00883897	PIK3C2B/TRIM24/PLIN3/FOS/HNRNPA1/HSPA8/FOSL1/RXRA/MAPK1/PRKAG1/YWHAG/TLE5/EP300/SNW1/BECN1/MED1/NCOA1/IFI16/KANK2/TTC5/RPTOR/JMY/PIK3C3/FBXO22/CREBBP/SIRT1/SEH1L/EHMT2/ADNP/RRAGC/ZFYVE1/ARHGAP35/MIOS/SH3GLB1/WDR45/TBL2/WIPI2	37
GO:1901653	cellular response to peptide	48/1501	376/18888	0.12766	1.60642	3.48979	0.000746555	0.010503	0.00884959	PIK3C2A/MAP3K7/KLF4/AHCYL1/ROCK2/BCAR3/FOS/RAF1/CTSD/PRKAR1A/COL6A1/IDE/NCK1/PTPN2/MAPK1/ABCC1/PRKCI/STAT5A/RANGAP1/GCLC/CASP4/BCAR1/YWHAG/GRB2/HSF1/RELA/PTK2/PRKCD/PPP3CA/ROCK1/KANK1/LPIN1/NCOA2/NCOA1/SLC27A4/PIP4K2C/AP3S1/ZNF592/SMARCC1/SYAP1/SIRT1/SLC25A33/NUCKS1/NCOA5/CHMP5/SNX6/IRS2/SNX5	48
GO:0006605	protein targeting	43/1501	327/18888	0.131498	1.65473	3.50907	0.000753447	0.0105641	0.00890106	AIP/HGS/PMPCB/ARIH2/BAG4/SRP19/HSPA8/CSNK2A2/YWHAQ/TSPO/PRKCI/BCAP31/NPEPPS/SEC61B/SRP54/YWHAG/YWHAE/UBE2L3/DMTN/SQSTM1/MTX1/BECN1/AGK/ZFYVE16/GCC2/VPS52/PIK3C3/VPS37A/VPS13A/KATNB1/CHMP4A/CHMP4B/NDUFA13/USP36/SAE1/SRP68/VPS51/RABGEF1/AP4E1/SH3GLB1/MTCL1/TCAF1/AP4B1	43
GO:0002218	activation of innate immune response	40/1501	298/18888	0.134228	1.68908	3.52285	0.000757556	0.0105641	0.00890106	PPP6C/IKBKB/MAP3K7/PQBP1/ANKRD17/FLOT1/HEXIM1/HSPA8/FOSL1/BRCC3/YWHAE/OTUD4/RELA/EP300/PAK2/PTPRS/SQSTM1/BECN1/PUM1/IFI16/MAVS/TICAM1/WDFY1/CGAS/LSM14A/NPLOC4/PSPC1/CREBBP/TRIM11/AURKB/ITCH/SIN3A/MYD88/RTN4/CYLD/ZCCHC3/ZNFX1/TBK1/NAGK/USP15	40
GO:0071763	nuclear membrane organization	11/1501	46/18888	0.23913	3.00912	4.0085	0.000762784	0.0105641	0.00890106	RCC1/UBE2I/ATR/LPIN1/ANKLE2/CHMP7/CHMP4A/CHMP4B/CHMP5/NSFL1C/CHMP2B	11
GO:0090224	regulation of spindle organization	11/1501	46/18888	0.23913	3.00912	4.0085	0.000762784	0.0105641	0.00890106	NUP62/CEP97/MAPK15/CHMP7/SPAG5/CHMP4A/CHMP4B/CHMP5/TPX2/CHMP2B/DRG1	11
GO:0140467	integrated stress response signaling	11/1501	46/18888	0.23913	3.00912	4.0085	0.000762784	0.0105641	0.00890106	FOS/JUN/FOSL1/NCK1/JUNB/CEBPB/PTPN2/TMEM33/QRICH1/PPP1R15B/ARIH1	11
GO:2000785	regulation of autophagosome assembly	11/1501	46/18888	0.23913	3.00912	4.0085	0.000762784	0.0105641	0.00890106	RAB5A/BECN1/RAB3GAP1/ATG2A/LRSAM1/PIP4K2C/EHMT2/RNF5/PHF23/SH3GLB1/WDR45	11
GO:0050792	regulation of viral process	26/1501	168/18888	0.154762	1.94746	3.6243	0.00077942	0.0107665	0.00907162	PPIH/SNX3/N4BP1/HEXIM1/VAPB/STAU1/ISG15/PABPC1/TRIM27/ADAR/IFITM3/PPID/TRIM28/IFIT5/IFI16/LARP1/ZC3HAV1/MAVS/TRIM11/RSF1/MPHOSPH8/TSG101/ZNFX1/CNOT7/TASOR/PPIE	26
GO:0039531	regulation of cytoplasmic pattern recognition receptor signaling pathway	19/1501	108/18888	0.175926	2.21378	3.71676	0.000809097	0.0111188	0.00936849	PPP6C/ANKRD17/FLOT1/HSPA8/BRCC3/PTPRS/PUM1/MAVS/WDFY1/CGAS/NPLOC4/TRIM11/AURKB/ITCH/MYD88/RTN4/ZCCHC3/NAGK/USP15	19
GO:0140888	interferon-mediated signaling pathway	19/1501	108/18888	0.175926	2.21378	3.71676	0.000809097	0.0111188	0.00936849	RBM47/RAF1/ARG1/ISG15/PTPN2/ADAR/HDAC4/IFITM3/MED1/TRIM65/MAVS/YTHDF3/LSM14A/TANK/SIN3A/MYD88/TBK1/CNOT7/YTHDF2	19
GO:0051497	negative regulation of stress fiber assembly	9/1501	33/18888	0.272727	3.43189	4.10816	0.000825309	0.011303	0.00952366	STMN1/TJP1/PPFIA1/PAK2/ARHGEF18/CLASP1/PHLDB2/ARAP1/WASF2	9
GO:0061614	miRNA transcription	15/1501	76/18888	0.197368	2.48361	3.80774	0.000826738	0.011303	0.00952366	NFIB/KLF4/NCOR1/FOS/NR3C1/JUN/FOSL1/YY1/TEAD1/SMARCA4/RELA/SMAD4/KLF5/MRTFB/NCOR2	15
GO:0007623	circadian rhythm	30/1501	205/18888	0.146341	1.8415	3.55934	0.00083301	0.0113596	0.00957137	HDAC3/ROCK2/NCOR1/COL6A1/IMPDH2/CREB1/KDM5A/PML/GNA11/PPP1CC/CSNK1E/FXR1/PPP1CA/PPP1CB/RELB/KMT2A/EP300/MTA1/HDAC1/NCOA2/EZH2/SETX/RAI1/CCAR2/PSPC1/HDAC2/USP7/SIRT1/SIN3A/THRAP3	30
GO:0045936	negative regulation of phosphate metabolic process	48/1501	378/18888	0.126984	1.59792	3.4502	0.000838283	0.0113929	0.00959945	DVL1/IKBKB/ROCK2/NCOR1/TIPRL/HEXIM1/CEP43/LATS1/PRKAR1A/PRKAR2A/TRIM27/NCK1/PTPN2/WARS1/TSPO/SFN/NF2/SNCA/CRKL/ADAR/HDAC4/YWHAG/YWHAE/DYNLL1/PRKCD/DMTN/PAK2/ROCK1/PPP2R5A/STK38/PPP1R15B/CEP85/ANKLE2/SIRT1/MASTL/ZBED3/PBK/PARK7/TSG101/WWTR1/ADNP/SWAP70/RABGEF1/CORO1C/SNX6/RTRAF/GIT1/IRS2	48
GO:0008154	actin polymerization or depolymerization	29/1501	196/18888	0.147959	1.86186	3.56366	0.000844209	0.0113929	0.00959945	WASL/SPTBN2/SVIL/BAG4/LATS1/NCK1/PFN2/RDX/CAPG/VASP/CORO7/GRB2/CDC42EP1/PRKCD/DMTN/WASHC5/CTTN/KANK1/KANK2/MICAL3/ABI1/ARHGAP18/ENAH/TRIOBP/ARHGAP35/DIAPH3/SWAP70/BAIAP2L1/SNX9	29
GO:0071357	cellular response to type I interferon	16/1501	84/18888	0.190476	2.39688	3.76992	0.000844756	0.0113929	0.00959945	RBM47/ISG15/PTPN2/ADAR/HDAC4/IFITM3/TRIM65/MAVS/YTHDF3/LSM14A/TANK/SIN3A/MYD88/TBK1/CNOT7/YTHDF2	16
GO:0071103	DNA conformation change	17/1501	92/18888	0.184783	2.32523	3.7438	0.000845376	0.0113929	0.00959945	NBN/TOP3B/ERCC2/RECQL/MRE11/DNA2/PURA/G3BP1/GTF2H2/SETX/ASCC3/CHTF18/RAD50/UPF1/WRNIP1/ASCC2/CHD8	17
GO:0032986	protein-DNA complex disassembly	7/1501	21/18888	0.333333	4.19454	4.30354	0.000848274	0.0113929	0.00959945	ARID1A/SMARCA4/SMARCB1/SMARCD3/SMARCC2/SMARCC1/SMARCD2	7
GO:0051988	regulation of attachment of spindle microtubules to kinetochore	7/1501	21/18888	0.333333	4.19454	4.30354	0.000848274	0.0113929	0.00959945	ZW10/CDC42/BECN1/AURKB/SPAG5/ZWILCH/KNSTRN	7
GO:0051261	protein depolymerization	20/1501	117/18888	0.17094	2.15104	3.66945	0.000870074	0.0116564	0.00982141	SPTBN2/MID1/SYNJ1/SVIL/HSPA8/STMN1/RDX/CAPG/DMTN/CAMSAP2/ASPH/CKAP5/MICAL3/CLASP1/KATNB1/TRIOBP/NCKAP5L/DIAPH3/SWAP70/TPX2	20
GO:0018149	peptide cross-linking	8/1501	27/18888	0.296296	3.72848	4.1685	0.000879963	0.0117593	0.00990814	ANXA1/KRT1/KRT10/SPRR2E/TGM1/LORICRIN/KRT2/TGM3	8
GO:0032259	methylation	36/1501	262/18888	0.137405	1.72905	3.49144	0.000886774	0.0118047	0.0099464	SNRPG/PRMT3/MBD3/FOS/PCMT1/DNMT1/ATRX/SNRPE/SNRPD1/SNRPD2/KMT2A/EZH2/FAM98B/BEND3/THADA/CBLL1/NDUFAF7/TRMT1L/METTL16/CMTR1/TRMT61A/EHMT2/NSUN5/TGS1/MPHOSPH8/PRMT1/THUMPD3/SETD2/TFB2M/EHMT1/HELLS/PRMT7/MTRR/FTSJ1/TRMT112/DIMT1	36
GO:0010563	negative regulation of phosphorus metabolic process	48/1501	379/18888	0.126649	1.5937	3.43049	0.000887789	0.0118047	0.0099464	DVL1/IKBKB/ROCK2/NCOR1/TIPRL/HEXIM1/CEP43/LATS1/PRKAR1A/PRKAR2A/TRIM27/NCK1/PTPN2/WARS1/TSPO/SFN/NF2/SNCA/CRKL/ADAR/HDAC4/YWHAG/YWHAE/DYNLL1/PRKCD/DMTN/PAK2/ROCK1/PPP2R5A/STK38/PPP1R15B/CEP85/ANKLE2/SIRT1/MASTL/ZBED3/PBK/PARK7/TSG101/WWTR1/ADNP/SWAP70/RABGEF1/CORO1C/SNX6/RTRAF/GIT1/IRS2	48
GO:0006997	nucleus organization	23/1501	143/18888	0.160839	2.02394	3.61126	0.000894106	0.0118297	0.00996747	RCC1/PML/NUP153/FXR1/AGFG1/UBE2I/ATR/LPIN1/BEND3/ANKLE2/SERBP1/NUP133/CHMP7/SIRT1/SEH1L/PYGO2/CHMP4A/CHMP4B/RTN4/CHMP5/USP36/NSFL1C/CHMP2B	23
GO:1903900	regulation of viral life cycle	23/1501	143/18888	0.160839	2.02394	3.61126	0.000894106	0.0118297	0.00996747	PPIH/SNX3/N4BP1/VAPB/STAU1/ISG15/PABPC1/ADAR/IFITM3/PPID/TRIM28/IFIT5/IFI16/LARP1/ZC3HAV1/MAVS/TRIM11/MPHOSPH8/TSG101/ZNFX1/CNOT7/TASOR/PPIE	23
GO:0030520	intracellular estrogen receptor signaling pathway	12/1501	54/18888	0.222222	2.79636	3.88399	0.000902204	0.0119073	0.0100328	CNOT1/ARID1A/RBFOX2/LATS1/YAP1/MED1/TRIP4/KANK2/CARM1/CNOT9/CNOT2/VPS18	12
GO:0045023	G0 to G1 transition	10/1501	40/18888	0.25	3.1459	3.99178	0.000906042	0.0119284	0.0100507	ARID1A/SMARCA2/SMARCA4/SMARCB1/MED1/SMARCD3/SMARCC2/DPF2/SMARCC1/SMARCD2	10
GO:2001251	negative regulation of chromosome organization	17/1501	93/18888	0.182796	2.30023	3.69318	0.000959325	0.0123781	0.0104295	ZW10/ZNF207/BUB3/BUB1B/NBN/TNKS/HNRNPA1/XRCC1/ATRX/EXOSC10/XRN1/KNL1/RAD50/PINX1/SPDL1/AURKB/ZWILCH	17
GO:0032392	DNA geometric change	16/1501	85/18888	0.188235	2.36868	3.71584	0.000965275	0.0123781	0.0104295	NBN/ERCC2/RECQL/MRE11/DNA2/PURA/G3BP1/GTF2H2/SETX/ASCC3/CHTF18/RAD50/UPF1/WRNIP1/ASCC2/CHD8	16
GO:0000290	deadenylation-dependent decapping of nuclear-transcribed mRNA	5/1501	11/18888	0.454545	5.71982	4.60061	0.000968055	0.0123781	0.0104295	CAPRIN1/PATL1/DCP1A/EIF4ENIF1/CNOT7	5
GO:0000338	protein deneddylation	5/1501	11/18888	0.454545	5.71982	4.60061	0.000968055	0.0123781	0.0104295	COPS2/GPS1/COPS5/COPS8/COPS4	5
GO:0006188	IMP biosynthetic process	5/1501	11/18888	0.454545	5.71982	4.60061	0.000968055	0.0123781	0.0104295	PFAS/HPRT1/PAICS/ATIC/AMPD2	5
GO:0051469	vesicle fusion with vacuole	5/1501	11/18888	0.454545	5.71982	4.60061	0.000968055	0.0123781	0.0104295	CHMP7/CHMP4A/CHMP4B/CHMP5/CHMP2B	5
GO:0061763	multivesicular body-lysosome fusion	5/1501	11/18888	0.454545	5.71982	4.60061	0.000968055	0.0123781	0.0104295	CHMP7/CHMP4A/CHMP4B/CHMP5/CHMP2B	5
GO:0070203	regulation of establishment of protein localization to telomere	5/1501	11/18888	0.454545	5.71982	4.60061	0.000968055	0.0123781	0.0104295	CCT6A/CCT5/CCT8/CCT2/CCT7	5
GO:0071044	histone mRNA catabolic process	5/1501	11/18888	0.454545	5.71982	4.60061	0.000968055	0.0123781	0.0104295	EXOSC10/XRN1/UPF1/EXOSC4/MTPAP	5
GO:0086100	endothelin receptor signaling pathway	5/1501	11/18888	0.454545	5.71982	4.60061	0.000968055	0.0123781	0.0104295	BCAR3/GNA11/CRKL/BCAR1/CDC42	5
GO:1904869	regulation of protein localization to Cajal body	5/1501	11/18888	0.454545	5.71982	4.60061	0.000968055	0.0123781	0.0104295	CCT6A/CCT5/CCT8/CCT2/CCT7	5
GO:1904871	positive regulation of protein localization to Cajal body	5/1501	11/18888	0.454545	5.71982	4.60061	0.000968055	0.0123781	0.0104295	CCT6A/CCT5/CCT8/CCT2/CCT7	5
GO:0031396	regulation of protein ubiquitination	29/1501	198/18888	0.146465	1.84305	3.50383	0.000994151	0.0125375	0.0105638	WASHC1/HDAC3/PRMT3/N4BP1/PSMD10/WFS1/ISG15/TAF1/TSPO/CTNNB1/GCLC/UBE2N/RBX1/SKP1/UBE2L3/MTA1/UBE2V1/SQSTM1/UBE2V2/TICAM1/PINX1/PARK7/TCF25/PHF23/WNK1/FBXO2/FBXO4/PLAA/IVNS1ABP	29
GO:0016074	sno(s)RNA metabolic process	6/1501	16/18888	0.375	4.71885	4.3724	0.000994607	0.0125375	0.0105638	PARN/EXOSC10/EXOSC2/EXOSC6/EXOSC4/EXOSC5	6
GO:0016078	tRNA catabolic process	6/1501	16/18888	0.375	4.71885	4.3724	0.000994607	0.0125375	0.0105638	EXOSC10/EXOSC9/EXOSC2/EXOSC7/EXOSC8/DICER1	6
GO:0036260	RNA capping	6/1501	16/18888	0.375	4.71885	4.3724	0.000994607	0.0125375	0.0105638	SNRPG/SNRPE/SNRPD1/SNRPD2/CMTR1/TGS1	6
GO:1900034	regulation of cellular response to heat	6/1501	16/18888	0.375	4.71885	4.3724	0.000994607	0.0125375	0.0105638	DNAJB1/HSF1/EP300/ATR/CREBBP/SIRT1	6
GO:0051090	regulation of DNA-binding transcription factor activity	48/1501	381/18888	0.125984	1.58534	3.39125	0.000994628	0.0125375	0.0105638	TRAF5/DVL2/IKBKB/KLF4/CCDC22/PEX14/RPS6KA5/RPS6KA4/PSMD10/ZBTB7A/TRIM27/JUP/FLNA/TAF1/KDM5A/BUD31/PRKCI/SMARCA4/HDAC4/PSMA6/UBE2N/SUMO1/HSF1/RELA/EP300/SMARCB1/TRAF2/STK3/UBE2V1/RIPK1/IL18/TFDP1/CRTC3/MAVS/TICAM1/ERC1/JMY/HDAC2/COPS5/USP7/SIRT1/ITCH/RNF2/PARK7/MYD88/EGLN1/CYLD/IKBKG	48
GO:0051653	spindle localization	13/1501	62/18888	0.209677	2.6385	3.79684	0.00100123	0.012591	0.0106089	WASL/HDAC3/ZW10/ITGB1/MAP4/KPNB1/LLGL1/MAPRE1/CLASP1/SPDL1/ZBED3/SPAG5/NSFL1C	13
GO:0006906	vesicle fusion	20/1501	119/18888	0.168067	2.11489	3.58464	0.00108175	0.0135621	0.0114271	SNAP29/ANXA1/SNCA/SAMD9/CHMP7/SEPTIN8/RAB8B/YIPF5/VPS33A/CHMP4A/RAB34/VPS33B/VPS16/SYT4/CHMP4B/VIPAS39/DIAPH3/CHMP5/VPS18/CHMP2B	20
GO:0045104	intermediate filament cytoskeleton organization	17/1501	94/18888	0.180851	2.27576	3.6432	0.00108609	0.0135621	0.0114271	SYNM/PPL/KRT14/KRT6A/RAF1/KRT1/KRT10/KRT13/KRT5/KRT9/KRT2/AGFG1/KRT85/KRT72/INA/KRT80/KRT78	17
GO:0051492	regulation of stress fiber assembly	17/1501	94/18888	0.180851	2.27576	3.6432	0.00108609	0.0135621	0.0114271	ARHGEF10/ROCK2/BAG4/STMN1/PFN2/NF2/CDC42/TJP1/PPFIA1/PAK2/ROCK1/ARHGEF18/CLASP1/PHLDB2/ARAP1/LIMCH1/WASF2	17
GO:0030038	contractile actin filament bundle assembly	19/1501	111/18888	0.171171	2.15395	3.58258	0.00113842	0.0141164	0.0118942	PDLIM1/ARHGEF10/ROCK2/BAG4/STMN1/PFN2/NF2/CDC42/TJP1/PPFIA1/PAK2/ROCK1/ZYX/ARHGEF18/CLASP1/PHLDB2/ARAP1/LIMCH1/WASF2	19
GO:0043149	stress fiber assembly	19/1501	111/18888	0.171171	2.15395	3.58258	0.00113842	0.0141164	0.0118942	PDLIM1/ARHGEF10/ROCK2/BAG4/STMN1/PFN2/NF2/CDC42/TJP1/PPFIA1/PAK2/ROCK1/ZYX/ARHGEF18/CLASP1/PHLDB2/ARAP1/LIMCH1/WASF2	19
GO:0045445	myoblast differentiation	19/1501	111/18888	0.171171	2.15395	3.58258	0.00113842	0.0141164	0.0118942	BCL9/ARID1A/NRAS/ITGB1/DTYMK/SMARCA2/SMARCA4/SMARCB1/IL18/FLOT2/TRIP4/SMARCD3/BCL9L/SMARCC2/SMARCC1/SMARCD2/ANKRD2/MBNL1/MBNL3	19
GO:0071214	cellular response to abiotic stimulus	43/1501	334/18888	0.128743	1.62005	3.35921	0.00115726	0.0141474	0.0119203	N4BP1/NFAT5/ITGB6/TAF1/YY1/POLD1/GNA11/ADSS2/TSPO/SERPINB6/BRCC3/YAP1/GCLC/LIG4/RBX1/GRB2/HSF1/RELB/PRKCD/PPID/EP300/ATR/CUL4B/CASP8/IFI16/NIPBL/RPTOR/RDH11/CREBBP/TANK/SIRT1/AURKB/PBK/CNN2/MYD88/TNKS1BP1/NUCKS1/WNK1/ACTR5/BABAM2/FBXO4/INO80/USP15	43
GO:0104004	cellular response to environmental stimulus	43/1501	334/18888	0.128743	1.62005	3.35921	0.00115726	0.0141474	0.0119203	N4BP1/NFAT5/ITGB6/TAF1/YY1/POLD1/GNA11/ADSS2/TSPO/SERPINB6/BRCC3/YAP1/GCLC/LIG4/RBX1/GRB2/HSF1/RELB/PRKCD/PPID/EP300/ATR/CUL4B/CASP8/IFI16/NIPBL/RPTOR/RDH11/CREBBP/TANK/SIRT1/AURKB/PBK/CNN2/MYD88/TNKS1BP1/NUCKS1/WNK1/ACTR5/BABAM2/FBXO4/INO80/USP15	43
GO:0018394	peptidyl-lysine acetylation	7/1501	22/18888	0.318182	4.00388	4.14203	0.00115949	0.0141474	0.0119203	KAT7/PML/BLOC1S1/EP300/HDAC2/CREBBP/SIRT1	7
GO:0036092	phosphatidylinositol-3-phosphate biosynthetic process	7/1501	22/18888	0.318182	4.00388	4.14203	0.00115949	0.0141474	0.0119203	PIK3C2A/PIK3C2B/SYNJ2/SYNJ1/OCRL/BECN1/PIK3C3	7
GO:0039702	viral budding via host ESCRT complex	7/1501	22/18888	0.318182	4.00388	4.14203	0.00115949	0.0141474	0.0119203	VPS37A/CHMP7/TSG101/CHMP4A/CHMP4B/CHMP5/CHMP2B	7
GO:0140861	DNA repair-dependent chromatin remodeling	7/1501	22/18888	0.318182	4.00388	4.14203	0.00115949	0.0141474	0.0119203	HDAC3/UBR5/BRCC3/HDGFL2/SIRT1/UIMC1/USP3	7
GO:1901673	regulation of mitotic spindle assembly	7/1501	22/18888	0.318182	4.00388	4.14203	0.00115949	0.0141474	0.0119203	CEP97/CHMP7/CHMP4A/CHMP4B/CHMP5/CHMP2B/DRG1	7
GO:0009141	nucleoside triphosphate metabolic process	36/1501	266/18888	0.135338	1.70305	3.39289	0.00116765	0.0142144	0.0119768	NDUFS4/PFKFB2/NDUFS7/NDUFS2/NCOR1/NDUFB4/ZBTB7A/NADK/NDUFB10/PGK1/ATP6/HSPA8/COL6A1/IMPDH2/NDUFV2/IMPDH1/ATP6V1B2/SDHB/DTYMK/TSPO/DUT/PRKAG1/AK2/HDAC4/FOXK2/EP300/BEND3/PARG/RPTOR/ITPA/UCKL1/NDUFA13/NUDT5/GIT1/NME7/NDUFB9	36
GO:0045103	intermediate filament-based process	17/1501	95/18888	0.178947	2.2518	3.59385	0.00122678	0.0149003	0.0125547	SYNM/PPL/KRT14/KRT6A/RAF1/KRT1/KRT10/KRT13/KRT5/KRT9/KRT2/AGFG1/KRT85/KRT72/INA/KRT80/KRT78	17
GO:0048024	regulation of mRNA splicing, via spliceosome	19/1501	112/18888	0.169643	2.13472	3.5388	0.00127099	0.0154021	0.0129774	RBM47/RBFOX2/CELF2/ZBTB7A/HNRNPA1/RBM25/CLNS1A/MAGOH/EXOSC10/SFSWAP/SNW1/SF3B4/METTL16/SRRM1/CELF1/UPF1/RBPMS/THRAP3/RBM8A	19
GO:0010212	response to ionizing radiation	22/1501	138/18888	0.15942	2.00608	3.48524	0.00128809	0.0155739	0.0131222	ITGB6/PML/BRCC3/YAP1/LIG4/GRB2/HSF1/MTA1/ATR/IFI16/NIPBL/BRAT1/TOPBP1/TANK/SIRT1/UIMC1/EYA3/TNKS1BP1/NUCKS1/BABAM2/FBXO4/INO80	22
GO:0031669	cellular response to nutrient levels	33/1501	239/18888	0.138075	1.73749	3.3712	0.00130761	0.0156698	0.013203	PIK3C2B/TRIM24/PLIN3/FOS/HNRNPA1/HSPA8/RXRA/MAPK1/PRKAG1/YWHAG/EP300/SNW1/BECN1/MED1/NCOA1/IFI16/KANK2/TTC5/RPTOR/JMY/PIK3C3/FBXO22/CREBBP/SIRT1/SEH1L/EHMT2/RRAGC/ZFYVE1/MIOS/SH3GLB1/WDR45/TBL2/WIPI2	33
GO:0006346	DNA methylation-dependent heterochromatin formation	9/1501	35/18888	0.257143	3.23579	3.88986	0.00130777	0.0156698	0.013203	MBD3/DNMT1/KMT2A/TRIM28/HDAC1/SIRT1/MPHOSPH8/HELLS/TASOR	9
GO:0033146	regulation of intracellular estrogen receptor signaling pathway	9/1501	35/18888	0.257143	3.23579	3.88986	0.00130777	0.0156698	0.013203	CNOT1/LATS1/YAP1/MED1/KANK2/CARM1/CNOT9/CNOT2/VPS18	9
GO:0045943	positive regulation of transcription by RNA polymerase I	9/1501	35/18888	0.257143	3.23579	3.88986	0.00130777	0.0156698	0.013203	SF3B1/SMARCA4/SMARCB1/WDR43/CARM1/WDR75/UTP15/NOL11/PIH1D1	9
GO:0031333	negative regulation of protein-containing complex assembly	23/1501	147/18888	0.156463	1.96886	3.46485	0.00131101	0.0156733	0.013206	SPTBN2/SVIL/RAF1/HSPA8/STMN1/PFN2/RDX/SNCA/CAPG/PEX5/CDC42/HSF1/PRKCD/DMTN/EP300/KANK1/KIF14/MAPRE1/KANK2/TRIM11/PARK7/TBCD/TRIOBP	23
GO:0031297	replication fork processing	11/1501	49/18888	0.22449	2.82489	3.75808	0.00133668	0.0159089	0.0134045	NBN/RECQL/ATRX/MRE11/CDK9/DNA2/ATR/CARM1/RAD50/TONSL/NUCKS1	11
GO:0044788	modulation by host of viral process	11/1501	49/18888	0.22449	2.82489	3.75808	0.00133668	0.0159089	0.0134045	ROCK2/ZBED1/IGF2R/RAB5A/PI4KA/CDC42/PIK3C3/PAIP1/NUCKS1/YTHDC2/ZFYVE1	11
GO:0051294	establishment of spindle orientation	10/1501	42/18888	0.238095	2.9961	3.80502	0.00135961	0.0161098	0.0135738	HDAC3/ZW10/ITGB1/MAP4/LLGL1/MAPRE1/CLASP1/SPDL1/SPAG5/NSFL1C	10
GO:1990000	amyloid fibril formation	10/1501	42/18888	0.238095	2.9961	3.80502	0.00135961	0.0161098	0.0135738	PFDN6/PFDN1/HNRNPA1/SNCA/USP8/VBP1/RIPK1/CDSN/PFDN4/PFDN2	10
GO:0001892	embryonic placenta development	16/1501	88/18888	0.181818	2.28793	3.55807	0.00141777	0.0167247	0.0140919	CCN1/JUNB/CEBPB/ARNT/MAPK1/GRB2/BPTF/STK3/TRIM28/CASP8/MED1/NCOA1/PHLDA2/SETD2/EGLN1/BIRC6	16
GO:1902369	negative regulation of RNA catabolic process	16/1501	88/18888	0.181818	2.28793	3.55807	0.00141777	0.0167247	0.0140919	RBM47/NBAS/TRAF5/PARN/PABPC1/TRAF2/LARP1B/LARP1/METTL16/LARP4B/MYD88/PAIP1/PHAX/ZCCHC17/EIF4ENIF1/THRAP3	16
GO:0000479	endonucleolytic cleavage of tricistronic rRNA transcript (SSU-rRNA, 5.8S rRNA, LSU-rRNA)	6/1501	17/18888	0.352941	4.44127	4.17067	0.00143444	0.0167728	0.0141325	RPP40/BOP1/TSR1/KRI1/UTP23/ABT1	6
GO:0031054	pre-miRNA processing	6/1501	17/18888	0.352941	4.44127	4.17067	0.00143444	0.0167728	0.0141325	ADAR/TRUB1/AGO3/AGO2/AGO1/DICER1	6
GO:0032510	endosome to lysosome transport via multivesicular body sorting pathway	6/1501	17/18888	0.352941	4.44127	4.17067	0.00143444	0.0167728	0.0141325	CHMP7/CHMP4A/UBXN6/CHMP4B/CHMP5/CHMP2B	6
GO:1905906	regulation of amyloid fibril formation	6/1501	17/18888	0.352941	4.44127	4.17067	0.00143444	0.0167728	0.0141325	PFDN6/PFDN1/USP8/VBP1/PFDN4/PFDN2	6
GO:0019076	viral release from host cell	8/1501	29/18888	0.275862	3.47134	3.9132	0.00147489	0.0171332	0.014436	IST1/PPID/CHMP7/TSG101/CHMP4A/CHMP4B/CHMP5/CHMP2B	8
GO:0035891	exit from host cell	8/1501	29/18888	0.275862	3.47134	3.9132	0.00147489	0.0171332	0.014436	IST1/PPID/CHMP7/TSG101/CHMP4A/CHMP4B/CHMP5/CHMP2B	8
GO:0072344	rescue of stalled ribosome	8/1501	29/18888	0.275862	3.47134	3.9132	0.00147489	0.0171332	0.014436	LTN1/SKIC2/TRIP4/ASCC3/TCF25/ASCC2/ANKZF1/HBS1L	8
GO:0051293	establishment of spindle localization	12/1501	57/18888	0.210526	2.64918	3.66377	0.00149086	0.0172435	0.014529	HDAC3/ZW10/ITGB1/MAP4/KPNB1/LLGL1/MAPRE1/CLASP1/SPDL1/ZBED3/SPAG5/NSFL1C	12
GO:0072698	protein localization to microtubule cytoskeleton	12/1501	57/18888	0.210526	2.64918	3.66377	0.00149086	0.0172435	0.014529	DVL1/MID1/NUP62/STK3/DCTN2/MAPRE2/MAPRE1/CEP350/BICD1/SPAG5/NSFL1C/CEP131	12
GO:2000045	regulation of G1/S transition of mitotic cell cycle	27/1501	185/18888	0.145946	1.83653	3.35946	0.00153668	0.0175495	0.0147869	ARID1A/KLF4/ANKRD17/PML/RDX/SMARCA2/SMARCA4/PSME3/LSM11/SMARCB1/CUL4B/TFDP1/KIF14/EZH2/KANK2/CDC73/SMARCD3/CRLF3/RPTOR/SMARCC2/DPF2/SMARCC1/SMARCD2/WAC/GTSE1/CPSF3/INO80	27
GO:0071383	cellular response to steroid hormone stimulus	30/1501	213/18888	0.140845	1.77234	3.33064	0.00154818	0.0175495	0.0147869	CNOT1/ARID1A/RBFOX2/NCOR1/UBR5/ZBTB7A/LATS1/ANXA1/NR3C1/HSPA8/RXRA/MAPK1/USP8/YAP1/SMARCA4/UBE2L3/DAB2/YWHAH/EP300/HDAC1/MED1/TRIP4/KANK2/CARM1/CNOT9/SIRT1/PARK7/CNOT2/VPS18/NCOR2	30
GO:0009199	ribonucleoside triphosphate metabolic process	34/1501	251/18888	0.135458	1.70455	3.30158	0.00155089	0.0175495	0.0147869	NDUFS4/PFKFB2/NDUFS7/NDUFS2/NCOR1/NDUFB4/ZBTB7A/NADK/NDUFB10/PGK1/ATP6/HSPA8/COL6A1/IMPDH2/NDUFV2/IMPDH1/ATP6V1B2/SDHB/TSPO/PRKAG1/AK2/HDAC4/FOXK2/EP300/BEND3/PARG/RPTOR/ITPA/UCKL1/NDUFA13/NUDT5/GIT1/NME7/NDUFB9	34
GO:0061723	glycophagy	5/1501	12/18888	0.416667	5.24317	4.32002	0.00155131	0.0175495	0.0147869	STBD1/ATG2A/ATG2B/WDR45/WIPI2	5
GO:0070202	regulation of establishment of protein localization to chromosome	5/1501	12/18888	0.416667	5.24317	4.32002	0.00155131	0.0175495	0.0147869	CCT6A/CCT5/CCT8/CCT2/CCT7	5
GO:0070561	vitamin D receptor signaling pathway	5/1501	12/18888	0.416667	5.24317	4.32002	0.00155131	0.0175495	0.0147869	TRIM24/RXRA/SNW1/MED1/KANK2	5
GO:1902946	protein localization to early endosome	5/1501	12/18888	0.416667	5.24317	4.32002	0.00155131	0.0175495	0.0147869	ROCK2/MSN/NF2/RDX/SCRIB	5
GO:1903405	protein localization to nuclear body	5/1501	12/18888	0.416667	5.24317	4.32002	0.00155131	0.0175495	0.0147869	CCT6A/CCT5/CCT8/CCT2/CCT7	5
GO:1904816	positive regulation of protein localization to chromosome, telomeric region	5/1501	12/18888	0.416667	5.24317	4.32002	0.00155131	0.0175495	0.0147869	CCT6A/CCT5/CCT8/CCT2/CCT7	5
GO:1904867	protein localization to Cajal body	5/1501	12/18888	0.416667	5.24317	4.32002	0.00155131	0.0175495	0.0147869	CCT6A/CCT5/CCT8/CCT2/CCT7	5
GO:0046033	AMP metabolic process	7/1501	23/18888	0.304348	3.82979	3.98979	0.00155352	0.0175495	0.0147869	PFAS/HPRT1/PAICS/ADSS2/ATIC/AK2/AMPD2	7
GO:0045088	regulation of innate immune response	53/1501	440/18888	0.120455	1.51575	3.21627	0.00156067	0.017593	0.0148235	RBM47/PPP6C/TRAFD1/IKBKB/MAP3K7/PQBP1/N4BP1/ANKRD17/FLOT1/HEXIM1/ARG1/ISG15/HSPA8/FOSL1/PTPN2/BRCC3/ADAR/YWHAE/OTUD4/RELA/EP300/PAK2/PTPRS/SQSTM1/BECN1/PUM1/CASP8/MED1/IFI16/MAVS/YTHDF3/TICAM1/WDFY1/CGAS/LSM14A/NPLOC4/PSPC1/CREBBP/TRIM11/AURKB/ITCH/SIN3A/MYD88/POLR3F/RTN4/CYLD/ZCCHC3/ZNFX1/TBK1/CNOT7/NAGK/USP15/YTHDF2	53
GO:0033157	regulation of intracellular protein transport	23/1501	149/18888	0.154362	1.94244	3.39337	0.00157571	0.0177251	0.0149348	HDAC3/UBR5/TXN/JUP/FLNA/SFN/RANGAP1/BCAP31/CDC42/YWHAE/SUMO1/PRKCD/EP300/TRIM28/CAMK1/GRIPAP1/MAVS/GCC2/UBAC2/PARK7/NUP58/RBM22/CEP131	23
GO:0072666	establishment of protein localization to vacuole	13/1501	65/18888	0.2	2.51672	3.59897	0.00158411	0.0177821	0.0149828	HGS/HSPA8/SQSTM1/BECN1/ZFYVE16/GCC2/PIK3C3/VPS37A/STAM/VPS13A/TSG101/PTPN23/UBAP1	13
GO:0030521	androgen receptor signaling pathway	11/1501	50/18888	0.22	2.76839	3.6788	0.00159261	0.0178399	0.0150316	ARID1A/NCOR1/ZBTB7A/MAPK1/SMARCA4/DAB2/EP300/HDAC1/SIRT1/PARK7/NCOR2	11
GO:0032232	negative regulation of actin filament bundle assembly	9/1501	36/18888	0.25	3.1459	3.78654	0.00162241	0.0180977	0.0152488	STMN1/TJP1/PPFIA1/PAK2/ARHGEF18/CLASP1/PHLDB2/ARAP1/WASF2	9
GO:0071539	protein localization to centrosome	9/1501	36/18888	0.25	3.1459	3.78654	0.00162241	0.0180977	0.0152488	NUP62/STK3/DCTN2/MAPRE1/CEP350/BICD1/SPAG5/NSFL1C/CEP131	9
GO:0045109	intermediate filament organization	14/1501	73/18888	0.191781	2.4133	3.55469	0.00162703	0.0181101	0.0152592	KRT14/KRT6A/KRT1/KRT10/KRT13/KRT5/KRT9/KRT2/AGFG1/KRT85/KRT72/INA/KRT80/KRT78	14
GO:0051304	chromosome separation	15/1501	81/18888	0.185185	2.3303	3.52526	0.00163032	0.0181101	0.0152592	ZW10/ZNF207/BUB3/BUB1B/CSNK2A2/CDC16/NCAPD2/CENATAC/KNL1/MAPK15/SPDL1/AURKB/ZWILCH/CDC23/ANAPC7	15
GO:0032506	cytokinetic process	10/1501	43/18888	0.232558	2.92642	3.71575	0.00164734	0.0182611	0.0153865	NUP62/CEP55/CHMP7/AURKB/CHMP4A/CHMP4B/BIN3/CHMP5/CHMP2B/SNX9	10
GO:0042147	retrograde transport, endosome to Golgi	17/1501	98/18888	0.173469	2.18287	3.44942	0.00174482	0.0193016	0.0162632	WASHC1/SNX3/TRIM27/SNX1/TBC1D10B/WASHC2A/ERC1/GCC2/VPS52/TBC1D5/USP7/UBE2O/HEATR5B/VPS29/VPS51/SNX6/SNX5	17
GO:0009755	hormone-mediated signaling pathway	28/1501	196/18888	0.142857	1.79766	3.2982	0.00176168	0.0193879	0.0163358	CNOT1/ARID1A/RBFOX2/NCOR1/UBR5/ZBTB7A/LATS1/NR3C1/RXRA/MAPK1/YAP1/SMARCA4/DAB2/RELA/YWHAH/EP300/HDAC1/MED1/TRIP4/NCOA1/KANK2/CARM1/CNOT9/SIRT1/PARK7/CNOT2/VPS18/NCOR2	28
GO:0051650	establishment of vesicle localization	28/1501	196/18888	0.142857	1.79766	3.2982	0.00176168	0.0193879	0.0163358	WASL/EXOC5/PPP6C/HGS/SYNJ1/KIF1C/SNAP29/KIF5B/CTNNB1/SNCA/BLOC1S1/DCTN2/SCRIB/TRIP11/FNBP1L/FAM91A1/CLASP1/CDR2L/MAPK15/AP3S1/TFG/STAM/COPS5/TSG101/SYT4/EXOC1/MYO5B/IKBKG	28
GO:0018105	peptidyl-serine phosphorylation	37/1501	282/18888	0.131206	1.65104	3.23643	0.00176352	0.0193879	0.0163358	IKBKB/ROCK2/RPS6KA5/RPS6KA4/BCAR3/TNKS/BAG4/LATS1/RAF1/TXN/NCK1/CSNK2A2/TAF1/GRK2/MAPK1/PFN2/SNCA/PRKCI/CSNK1E/PRKCD/DMTN/PAK2/ROCK1/ATR/RIPK1/CAMK2D/CAMK1/STK38/RPTOR/CNOT9/MASTL/PBK/SMG1/PARK7/TNKS1BP1/WNK1/TBK1	37
GO:0051648	vesicle localization	30/1501	215/18888	0.139535	1.75585	3.27498	0.00179386	0.0196808	0.0165826	WASL/EXOC5/PPP6C/HGS/SYNJ1/KIF1C/SNAP29/KIF5B/CTNNB1/SNCA/BLOC1S1/DCTN2/SCRIB/TRIP11/FNBP1L/FAM91A1/CLASP1/CDR2L/MAPK15/AP3S1/TFG/STAM/COPS5/VPS33A/TSG101/VPS33B/SYT4/EXOC1/MYO5B/IKBKG	30
GO:0010507	negative regulation of autophagy	16/1501	90/18888	0.177778	2.23709	3.45641	0.00180937	0.0197292	0.0166234	WASHC1/TRIM27/TSPO/SNCA/EIF4G2/FOXK2/EP300/BECN1/RPTOR/EHMT2/RNF5/PHF23/WNK1/RRAGC/NRBP2/USP36	16
GO:0034644	cellular response to UV	16/1501	90/18888	0.177778	2.23709	3.45641	0.00180937	0.0197292	0.0166234	N4BP1/TAF1/YY1/POLD1/RBX1/PRKCD/PPID/EP300/ATR/CUL4B/CREBBP/SIRT1/AURKB/PBK/ACTR5/INO80	16
GO:2000628	regulation of miRNA metabolic process	16/1501	90/18888	0.177778	2.23709	3.45641	0.00180937	0.0197292	0.0166234	NFIB/KLF4/NCOR1/FOS/NR3C1/JUN/FOSL1/YY1/TEAD1/SMARCA4/RELA/SMAD4/KLF5/RC3H2/MRTFB/NCOR2	16
GO:0009205	purine ribonucleoside triphosphate metabolic process	33/1501	244/18888	0.135246	1.70188	3.24227	0.00184962	0.020108	0.0169426	NDUFS4/PFKFB2/NDUFS7/NDUFS2/NCOR1/NDUFB4/ZBTB7A/NADK/NDUFB10/PGK1/ATP6/HSPA8/COL6A1/IMPDH2/NDUFV2/IMPDH1/ATP6V1B2/SDHB/TSPO/PRKAG1/AK2/HDAC4/FOXK2/EP300/BEND3/PARG/RPTOR/ITPA/NDUFA13/NUDT5/GIT1/NME7/NDUFB9	33
GO:0036465	synaptic vesicle recycling	15/1501	82/18888	0.182927	2.30188	3.47128	0.00185166	0.020108	0.0169426	SYNJ2/SYNJ1/RAB5A/SNCA/FCHO2/ROCK1/SCRIB/GIT2/ITSN1/GRIPAP1/AP3S1/ITSN2/PLAA/GIT1/SNX9	15
GO:1905818	regulation of chromosome separation	14/1501	74/18888	0.189189	2.38068	3.49646	0.00186277	0.0201875	0.0170096	ZW10/ZNF207/BUB3/BUB1B/CSNK2A2/CDC16/NCAPD2/KNL1/MAPK15/SPDL1/AURKB/ZWILCH/CDC23/ANAPC7	14
GO:0031334	positive regulation of protein-containing complex assembly	28/1501	197/18888	0.142132	1.78853	3.26886	0.00190171	0.0205678	0.01733	BAG4/ISG15/NCK1/WARS1/MSN/PFN2/SNCA/BRCC3/VASP/GRB2/SUMO1/CDC42EP1/ATR/CKAP5/CTTN/MAPRE1/TRIM65/MED25/MAVS/CLASP1/PARK7/MYD88/SLAIN2/BAIAP2L1/DRG1/GIT1/SH3GLB1/SNX9	28
GO:0035329	hippo signaling	10/1501	44/18888	0.227273	2.85991	3.62904	0.00198244	0.0213975	0.0180291	CIT/LATS1/TEAD1/NF2/YAP1/CORO7/STK3/WWC1/WWTR1/LIMD1	10
GO:0006270	DNA replication initiation	9/1501	37/18888	0.243243	3.06088	3.68677	0.00199493	0.0214151	0.0180439	ORC5/NBN/KAT7/PURA/POLA2/TOPBP1/WRNIP1/ORC3/LRWD1	9
GO:1905508	protein localization to microtubule organizing center	9/1501	37/18888	0.243243	3.06088	3.68677	0.00199493	0.0214151	0.0180439	NUP62/STK3/DCTN2/MAPRE1/CEP350/BICD1/SPAG5/NSFL1C/CEP131	9
GO:0032434	regulation of proteasomal ubiquitin-dependent protein catabolic process	20/1501	125/18888	0.16	2.01338	3.33991	0.00199992	0.0214151	0.0180439	DVL1/EIF3H/N4BP1/PSMD10/TAF1/GCLC/CSNK1E/RBX1/SUMO1/DAB2/TAF9/CCAR2/FBXO22/SMARCC1/USP7/PBK/PARK7/WAC/HECTD1/UCHL5	20
GO:0032239	regulation of nucleobase-containing compound transport	6/1501	18/18888	0.333333	4.19454	3.98399	0.00200817	0.0214151	0.0180439	NUP153/NCBP2/RIPK1/CPSF6/SETD2/WNK1	6
GO:0061952	midbody abscission	6/1501	18/18888	0.333333	4.19454	3.98399	0.00200817	0.0214151	0.0180439	CEP55/CHMP7/CHMP4A/CHMP4B/CHMP5/CHMP2B	6
GO:0072673	lamellipodium morphogenesis	6/1501	18/18888	0.333333	4.19454	3.98399	0.00200817	0.0214151	0.0180439	MYO9B/SNX1/KANK1/ABI1/CORO1C/WASF2	6
GO:0009259	ribonucleotide metabolic process	55/1501	466/18888	0.118026	1.48519	3.11599	0.00203384	0.021543	0.0181517	PFAS/NDUFS4/PAPSS1/PDE8A/PFKFB2/NDUFS7/NDUFS2/NCOR1/NDUFB4/ZBTB7A/NADK/BPNT1/NDUFB10/PNP/HPRT1/PGK1/ATP6/HSPA8/COL6A1/IMPDH2/NDUFV2/IMPDH1/ATP6V1B2/SDHB/PAICS/EPHA2/ADSS2/TSPO/ATIC/DLST/SNCA/NT5C2/HSD17B4/PRKAG1/AK2/HDAC4/MPP1/FOXK2/AMPD2/HMGCS1/EP300/BEND3/ACOT1/PARG/RPTOR/UPRT/ITPA/UCKL1/NUDT4/NDUFA13/NUDT5/GDA/GIT1/NME7/NDUFB9	55
GO:0006400	tRNA modification	16/1501	91/18888	0.175824	2.2125	3.40658	0.00203682	0.021543	0.0181517	AARS1/SARS1/ELP6/THADA/TRMT1L/ELP5/TRUB1/ELP4/TRMT61A/DUS3L/PUS7/THUMPD3/PUS3/ELP3/FTSJ1/TRMT112	16
GO:0051056	regulation of small GTPase mediated signal transduction	39/1501	304/18888	0.128289	1.61434	3.17277	0.00203717	0.021543	0.0181517	ARHGAP10/ARHGEF10/SIPA1L3/FLOT1/TRIO/RAF1/ITGB1/BCR/STMN1/RDX/NUP62/CRKL/ARHGDIA/AKAP13/MYO9B/SQSTM1/GIT2/GNA13/RASA3/KANK1/KIF14/MAPRE2/ITSN1/ARHGAP29/RABL3/KANK2/ARHGAP17/DNMBP/ARHGEF18/ARHGAP18/EPS8L3/FGD4/ARAP1/ARHGEF17/ARHGAP35/SWAP70/RABGEF1/GIT1/CD2AP	39
GO:0042790	nucleolar large rRNA transcription by RNA polymerase I	7/1501	24/18888	0.291667	3.67022	3.84588	0.00204441	0.021543	0.0181517	ERCC2/POLR2E/SMARCA4/SMARCB1/TCOF1/NOL11/PIH1D1	7
GO:0044090	positive regulation of vacuole organization	7/1501	24/18888	0.291667	3.67022	3.84588	0.00204441	0.021543	0.0181517	BECN1/RAB3GAP1/ATG2A/LRSAM1/PIP4K2C/SH3GLB1/WDR45	7
GO:0060339	negative regulation of type I interferon-mediated signaling pathway	7/1501	24/18888	0.291667	3.67022	3.84588	0.00204441	0.021543	0.0181517	ISG15/PTPN2/ADAR/MAVS/YTHDF3/CNOT7/YTHDF2	7
GO:0009150	purine ribonucleotide metabolic process	53/1501	446/18888	0.118834	1.49536	3.11061	0.00209645	0.0220479	0.0185771	PFAS/NDUFS4/PAPSS1/PDE8A/PFKFB2/NDUFS7/NDUFS2/NCOR1/NDUFB4/ZBTB7A/NADK/BPNT1/NDUFB10/PNP/HPRT1/PGK1/ATP6/HSPA8/COL6A1/IMPDH2/NDUFV2/IMPDH1/ATP6V1B2/SDHB/PAICS/EPHA2/ADSS2/TSPO/ATIC/DLST/SNCA/NT5C2/HSD17B4/PRKAG1/AK2/HDAC4/MPP1/FOXK2/AMPD2/HMGCS1/EP300/BEND3/ACOT1/PARG/RPTOR/ITPA/NUDT4/NDUFA13/NUDT5/GDA/GIT1/NME7/NDUFB9	53
GO:1901989	positive regulation of cell cycle phase transition	19/1501	117/18888	0.162393	2.04349	3.32658	0.0021481	0.0225466	0.0189973	BRD4/ANKRD17/RDX/PBX1/LSM11/CDC16/CUL4B/TFDP1/EZH2/CDC73/SMARCD3/RPTOR/PAF1/MAPK15/PPP1R10/SIN3A/CDC23/ANAPC7/CPSF3	19
GO:0003334	keratinocyte development	5/1501	13/18888	0.384615	4.83985	4.06913	0.00235684	0.0244488	0.0206001	FOSL2/SFN/KRT2/CDSN/PALLD	5
GO:0006167	AMP biosynthetic process	5/1501	13/18888	0.384615	4.83985	4.06913	0.00235684	0.0244488	0.0206001	PFAS/HPRT1/PAICS/ADSS2/ATIC	5
GO:0010642	negative regulation of platelet-derived growth factor receptor signaling pathway	5/1501	13/18888	0.384615	4.83985	4.06913	0.00235684	0.0244488	0.0206001	NHERF1/HGS/PHF14/PTPN2/SNCA	5
GO:0090158	endoplasmic reticulum membrane organization	5/1501	13/18888	0.384615	4.83985	4.06913	0.00235684	0.0244488	0.0206001	VAPB/REEP5/VCPIP1/STEEP1/RTN4	5
GO:1905907	negative regulation of amyloid fibril formation	5/1501	13/18888	0.384615	4.83985	4.06913	0.00235684	0.0244488	0.0206001	PFDN6/PFDN1/VBP1/PFDN4/PFDN2	5
GO:2000622	regulation of nuclear-transcribed mRNA catabolic process, nonsense-mediated decay	5/1501	13/18888	0.384615	4.83985	4.06913	0.00235684	0.0244488	0.0206001	NBAS/CASC3/PABPC1/MAGOH/RBM8A	5
GO:0035196	miRNA processing	10/1501	45/18888	0.222222	2.79636	3.54473	0.00237038	0.024494	0.0206381	NCBP2/ADAR/RIPK1/PUM1/ZC3H7A/TRUB1/AGO3/AGO2/AGO1/DICER1	10
GO:0060338	regulation of type I interferon-mediated signaling pathway	10/1501	45/18888	0.222222	2.79636	3.54473	0.00237038	0.024494	0.0206381	RBM47/ISG15/PTPN2/ADAR/MAVS/YTHDF3/LSM14A/TBK1/CNOT7/YTHDF2	10
GO:0007369	gastrulation	28/1501	200/18888	0.14	1.76171	3.18185	0.00238056	0.0245516	0.0206866	DVL1/DVL2/KLF4/ITGB1/PRKAR1A/COL6A1/EPHA2/CTNNB1/NF2/HNF1B/GRB2/SMAD4/TXNRD1/WLS/AHDC1/CDC73/CTR9/CLASP1/PHLDB2/LDB1/PAF1/LEO1/RTF1/KIF16B/RNF2/SETD2/WNK1/TASOR	28
GO:0034250	positive regulation of amide metabolic process	24/1501	163/18888	0.147239	1.8528	3.21285	0.0024178	0.0248414	0.0209308	CCN1/EIF4G3/ROCK2/PABPC1/NCK1/CSNK1E/FXR1/CNBP/EIF5A/EIF4G2/RELA/PRKCD/LARP1B/LARP1/LARP4/YTHDF3/LARP4B/NSUN5/PRMT1/YTHDF1/PAIP1/AGO2/YTHDF2/USP16	24
GO:0048511	rhythmic process	38/1501	297/18888	0.127946	1.61002	3.11339	0.00241798	0.0248414	0.0209308	HDAC3/ROCK2/NCOR1/SGPL1/COL6A1/IMPDH2/CREB1/KDM5A/PML/GNA11/PPP1CC/CSNK1E/FXR1/PPP1CA/PPP1CB/NFKB2/RELB/KMT2A/EP300/CBX3/MTA1/HDAC1/NCOA2/NCOA1/EZH2/SETX/RAI1/CCAR2/PSPC1/HDAC2/CREBBP/USP7/SIRT1/SIN3A/ADNP/PLEKHA1/THRAP3/NCOR2	38
GO:0042542	response to hydrogen peroxide	17/1501	101/18888	0.168317	2.11803	3.31014	0.00243551	0.0249733	0.021042	KLF4/TXN/FOSL1/NQO1/HSF1/RELA/PRKCD/RIPK1/BECN1/EZH2/PPP1R15B/SETX/HDAC2/SIRT1/PARK7/ANKZF1/PLEKHA1	17
GO:0000075	cell cycle checkpoint signaling	27/1501	191/18888	0.141361	1.77884	3.1786	0.00245228	0.0250971	0.0211463	ZW10/ZNF207/BUB3/BUB1B/NBN/TIPRL/PML/BRCC3/MRE11/DNA2/ATR/NAE1/CCAR2/KNL1/TOPBP1/RAD50/SPDL1/AURKB/PPP1R10/UIMC1/WAC/ZWILCH/BABAM2/GTSE1/CAMSAP3/FBXO4/TELO2	27
GO:0051100	negative regulation of binding	18/1501	110/18888	0.163636	2.05914	3.27328	0.00254471	0.0259931	0.0219012	BTAF1/PEX14/TNKS/JUN/CSNK1E/SUMO3/SUMO1/DAB2/PRKCD/TLE5/ROCK1/CAMK1/IFI16/SYMPK/AURKB/RSF1/PARK7/PSME3IP1	18
GO:0009615	response to virus	49/1501	409/18888	0.119804	1.50757	3.04916	0.00256204	0.0261201	0.0220083	IKBKB/DHX16/GSDME/PQBP1/ISG15/TPT1/TRIM27/FOSL1/NCK1/STMN1/ITGB6/PML/CCT5/NT5C2/ADAR/UBE2N/EIF5A/IFITM3/RELA/TRIM28/G3BP1/IFIT5/BECN1/IFI16/TRIM65/ZC3HAV1/MAVS/TICAM1/CGAS/MLKL/LSM14A/TANK/TRIM11/ITCH/SIN3A/MYD88/SETD2/POLR3F/MOV10/EXOSC4/EXOSC5/ZCCHC3/EXOC1/ZNFX1/TBK1/SAP30BP/CNOT7/IKBKG/IVNS1ABP	49
GO:1901799	negative regulation of proteasomal protein catabolic process	11/1501	53/18888	0.207547	2.61169	3.45221	0.00260949	0.026553	0.022373	EIF3H/N4BP1/TAF9/CCAR2/SMARCC1/USP7/PBK/PARK7/WAC/PSME3IP1/UCHL5	11
GO:0032868	response to insulin	35/1501	269/18888	0.130112	1.63727	3.09302	0.00265608	0.026945	0.0227033	PIK3C2A/BCAR3/FOS/RAF1/CTSD/COL6A1/IDE/NCK1/PTPN2/MAPK1/PRKCI/GCLC/BCAR1/YWHAG/GRB2/RELA/PRKCD/KANK1/LPIN1/NCOA2/NCOA1/SLC27A4/PIP4K2C/AP3S1/ZNF592/SMARCC1/SYAP1/UPRT/SIRT1/ZBED3/SLC25A33/NUCKS1/NCOA5/IRS2/SNX5	35
GO:1902806	regulation of cell cycle G1/S phase transition	29/1501	211/18888	0.137441	1.7295	3.13093	0.00265811	0.026945	0.0227033	ARID1A/KLF4/ANKRD17/TAF1/PML/RDX/SMARCA2/SMARCA4/PSME3/LSM11/SMARCB1/CUL4B/TFDP1/KIF14/EZH2/KANK2/CDC73/SMARCD3/CRLF3/RPTOR/PAF1/SMARCC2/DPF2/SMARCC1/SMARCD2/WAC/GTSE1/CPSF3/INO80	29
GO:0007492	endoderm development	15/1501	85/18888	0.176471	2.22064	3.31392	0.00267078	0.0269709	0.0227251	COL6A1/CTNNB1/HNF1B/GRB2/BPTF/SMAD4/HDAC1/CDC73/CTR9/PAF1/LEO1/RTF1/MED12/KIF16B/SETD2	15
GO:2000781	positive regulation of double-strand break repair	15/1501	85/18888	0.176471	2.22064	3.31392	0.00267078	0.0269709	0.0227251	ARID1A/SMARCA2/SMARCA4/UBE2N/SMARCB1/UBE2V2/RIF1/SMARCD3/HDGFL2/SMARCC2/DPF2/SMARCC1/SMARCD2/SIRT1/BRD8	15
GO:0006892	post-Golgi vesicle-mediated transport	17/1501	102/18888	0.166667	2.09727	3.26479	0.00271115	0.0273267	0.0230249	EXOC5/SCAMP3/CCDC22/EPS15/RABIF/CORO7/RABEP1/LLGL1/CCDC93/MON2/VPS52/AP3S1/KIF16B/VPS13A/RAB34/GOPC/EXOC1	17
GO:0044380	protein localization to cytoskeleton	12/1501	61/18888	0.196721	2.47546	3.39127	0.00273539	0.0273801	0.0230699	DVL1/MID1/NUP62/STK3/DCTN2/MAPRE2/MAPRE1/CEP350/BICD1/SPAG5/NSFL1C/CEP131	12
GO:0071709	membrane assembly	12/1501	61/18888	0.196721	2.47546	3.39127	0.00273539	0.0273801	0.0230699	HDAC3/FLOT1/COL6A1/RCC1/UBE2I/ANKLE2/CHMP7/CHMP4A/CHMP4B/CHMP5/NSFL1C/CHMP2B	12
GO:0001829	trophectodermal cell differentiation	6/1501	19/18888	0.315789	3.97377	3.81039	0.00273963	0.0273801	0.0230699	CNOT1/CNOT3/JUNB/YAP1/CTR9/CNOT2	6
GO:2000434	regulation of protein neddylation	6/1501	19/18888	0.315789	3.97377	3.81039	0.00273963	0.0273801	0.0230699	COPS2/GPS1/COPS5/COPS8/COPS4/DCUN1D5	6
GO:0099003	vesicle-mediated transport in synapse	30/1501	221/18888	0.135747	1.70818	3.11146	0.00274251	0.0273801	0.0230699	DVL1/SYNJ2/SYNJ1/AP2A2/SNAP29/RALA/RAB5A/ATP6V1B2/PFN2/CTNNB1/SNCA/EPS15/ARHGDIA/CTBP2/VAC14/FCHO2/ROCK1/SCRIB/GIT2/RAB3GAP1/ITSN1/AAK1/GRIPAP1/AP3S1/SYT4/ITSN2/VPS18/PLAA/GIT1/SNX9	30
GO:0009144	purine nucleoside triphosphate metabolic process	33/1501	250/18888	0.132	1.66104	3.0914	0.00274725	0.0273801	0.0230699	NDUFS4/PFKFB2/NDUFS7/NDUFS2/NCOR1/NDUFB4/ZBTB7A/NADK/NDUFB10/PGK1/ATP6/HSPA8/COL6A1/IMPDH2/NDUFV2/IMPDH1/ATP6V1B2/SDHB/TSPO/PRKAG1/AK2/HDAC4/FOXK2/EP300/BEND3/PARG/RPTOR/ITPA/NDUFA13/NUDT5/GIT1/NME7/NDUFB9	33
GO:0006414	translational elongation	13/1501	69/18888	0.188406	2.37083	3.35172	0.00277324	0.0275876	0.0232447	LTN1/TSFM/AARS1/SARS1/EIF5A/SKIC2/TRIP4/ASCC3/TCF25/ASCC2/ANKZF1/HBS1L/USP16	13
GO:0070849	response to epidermal growth factor	10/1501	46/18888	0.217391	2.73557	3.46271	0.00281694	0.0279701	0.023567	PDE8A/BAG4/FOS/MAPK1/DAB2/BECN1/MED1/SYAP1/SNX6/KNSTRN	10
GO:0042594	response to starvation	29/1501	212/18888	0.136792	1.72134	3.10333	0.00285168	0.0282624	0.0238133	PIK3C2B/PLIN3/FOS/HNRNPA1/HSPA8/MAPK1/YWHAG/FOXK2/BECN1/IFI16/LARP1/TTC5/RPTOR/JMY/PIK3C3/FBXO22/TBC1D5/SIRT1/SEH1L/EHMT2/EIF2A/BCAS3/RRAGC/ZFYVE1/MIOS/SH3GLB1/WDR45/TBL2/WIPI2	29
GO:0048384	retinoic acid receptor signaling pathway	8/1501	32/18888	0.25	3.1459	3.5696	0.00291945	0.0288803	0.024334	CNOT1/TRIM16/RXRA/PML/CRKL/CTBP2/SNW1/EZH2	8
GO:0016233	telomere capping	9/1501	39/18888	0.230769	2.90391	3.49699	0.0029431	0.0290604	0.0244857	NBN/TNKS/XRCC1/MAPK1/MRE11/MAPK15/RAD50/USP7/AURKB	9
GO:0150115	cell-substrate junction organization	17/1501	103/18888	0.165049	2.07691	3.21996	0.00301224	0.0296345	0.0249694	DAPK3/ROCK2/BCR/PTK2/DMTN/ROCK1/CTTN/MAPRE2/TRIP6/CLASP1/PHLDB2/LDB1/RAB8B/TNS1/CAMSAP3/CORO1C/LIMCH1	17
GO:1903008	organelle disassembly	25/1501	175/18888	0.142857	1.79766	3.11476	0.00301236	0.0296345	0.0249694	PLIN3/LTN1/SLC25A4/CSNK2A2/MAP4/TSPO/KIF5B/ARFIP2/SQSTM1/CTTN/BECN1/SKIC2/TRIP4/ATG2A/ASCC3/ATG2B/PARK7/TCF25/ASCC2/ANKZF1/KIF9/USP36/HBS1L/WDR45/WIPI2	25
GO:0046626	regulation of insulin receptor signaling pathway	13/1501	70/18888	0.185714	2.33696	3.2926	0.0031632	0.0310611	0.0261715	CTSD/NCK1/PTPN2/RELA/PRKCD/KANK1/SLC27A4/PIP4K2C/ZNF592/SIRT1/NUCKS1/NCOA5/SNX5	13
GO:1905037	autophagosome organization	19/1501	121/18888	0.157025	1.97594	3.1643	0.0031747	0.0311167	0.0262183	PIK3C2B/STBD1/CTSD/RAB5A/ARFIP2/BECN1/RAB3GAP1/ATG2A/LRSAM1/PIK3C3/PIP4K2C/ATG2B/EHMT2/RNF5/PHF23/NSFL1C/SH3GLB1/WDR45/WIPI2	19
GO:0045292	mRNA cis splicing, via spliceosome	10/1501	47/18888	0.212766	2.67736	3.38286	0.00332819	0.0325613	0.0274354	SNRPC/NCBP2/CLNS1A/EXOSC10/SFSWAP/SF3A1/UPF1/RBM17/RBM22/CWC15	10
GO:0030041	actin filament polymerization	24/1501	167/18888	0.143713	1.80842	3.08313	0.0033351	0.0325692	0.0274421	WASL/SPTBN2/SVIL/BAG4/LATS1/NCK1/PFN2/RDX/CAPG/VASP/CORO7/GRB2/CDC42EP1/PRKCD/DMTN/WASHC5/CTTN/KANK1/KANK2/ARHGAP18/TRIOBP/DIAPH3/BAIAP2L1/SNX9	24
GO:0008298	intracellular mRNA localization	5/1501	14/18888	0.357143	4.49415	3.84267	0.00342818	0.0329519	0.0277646	CASC3/STAU1/BICD1/FUBP3/STAU2	5
GO:0035542	regulation of SNARE complex assembly	5/1501	14/18888	0.357143	4.49415	3.84267	0.00342818	0.0329519	0.0277646	SNCA/SEPTIN8/VPS33A/VPS16/VPS18	5
GO:0046500	S-adenosylmethionine metabolic process	5/1501	14/18888	0.357143	4.49415	3.84267	0.00342818	0.0329519	0.0277646	AHCYL1/AHCY/METTL16/MAT2B/MTRR	5
GO:0046761	viral budding from plasma membrane	5/1501	14/18888	0.357143	4.49415	3.84267	0.00342818	0.0329519	0.0277646	CHMP7/CHMP4A/CHMP4B/CHMP5/CHMP2B	5
GO:0070262	peptidyl-serine dephosphorylation	5/1501	14/18888	0.357143	4.49415	3.84267	0.00342818	0.0329519	0.0277646	NCK1/YWHAE/PPP3CA/PPP1R15B/SWAP70	5
GO:0097212	lysosomal membrane organization	5/1501	14/18888	0.357143	4.49415	3.84267	0.00342818	0.0329519	0.0277646	CHMP7/CHMP4A/CHMP4B/CHMP5/CHMP2B	5
GO:1904814	regulation of protein localization to chromosome, telomeric region	5/1501	14/18888	0.357143	4.49415	3.84267	0.00342818	0.0329519	0.0277646	CCT6A/CCT5/CCT8/CCT2/CCT7	5
GO:1990173	protein localization to nucleoplasm	5/1501	14/18888	0.357143	4.49415	3.84267	0.00342818	0.0329519	0.0277646	CCT6A/CCT5/CCT8/CCT2/CCT7	5
GO:0007033	vacuole organization	31/1501	234/18888	0.132479	1.66706	3.0168	0.00342991	0.0329519	0.0277646	PIK3C2B/STBD1/CTSD/RAB5A/ARFIP2/WASHC5/BECN1/RAB3GAP1/ATG2A/LRSAM1/PIK3C3/PIP4K2C/CHMP7/VPS33A/ATG2B/EHMT2/RNF5/PHF23/CHMP4A/RAB34/VPS33B/VPS16/CHMP4B/VIPAS39/CHMP5/VPS18/NSFL1C/CHMP2B/SH3GLB1/WDR45/WIPI2	31
GO:0016239	positive regulation of macroautophagy	14/1501	79/18888	0.177215	2.23001	3.21883	0.00350589	0.0336212	0.0283285	MAP3K7/SLC25A4/BECN1/RAB3GAP1/ATG2A/LARP1/LRSAM1/PIP4K2C/SIRT1/WAC/TBK1/SH3GLB1/WDR45/IKBKG	14
GO:0009303	rRNA transcription	9/1501	40/18888	0.225	2.83131	3.40659	0.0035345	0.0336442	0.0283479	NPM3/ERCC2/POLR2E/SMARCA4/SMARCB1/TCOF1/NOL11/PIH1D1/GTF3C3	9
GO:0042307	positive regulation of protein import into nucleus	9/1501	40/18888	0.225	2.83131	3.40659	0.0035345	0.0336442	0.0283479	HDAC3/UBR5/JUP/FLNA/PRKCD/EP300/TRIM28/MAVS/RBM22	9
GO:0000381	regulation of alternative mRNA splicing, via spliceosome	11/1501	55/18888	0.2	2.51672	3.30969	0.00353984	0.0336442	0.0283479	RBM47/RBFOX2/CELF2/ZBTB7A/HNRNPA1/RBM25/MAGOH/CELF1/RBPMS/THRAP3/RBM8A	11
GO:0006998	nuclear envelope organization	11/1501	55/18888	0.2	2.51672	3.30969	0.00353984	0.0336442	0.0283479	RCC1/UBE2I/ATR/LPIN1/ANKLE2/CHMP7/CHMP4A/CHMP4B/CHMP5/NSFL1C/CHMP2B	11
GO:0045071	negative regulation of viral genome replication	11/1501	55/18888	0.2	2.51672	3.30969	0.00353984	0.0336442	0.0283479	N4BP1/ISG15/IFITM3/TRIM28/IFIT5/IFI16/ZC3HAV1/MAVS/MPHOSPH8/ZNFX1/TASOR	11
GO:0016556	mRNA modification	8/1501	33/18888	0.242424	3.05057	3.464	0.00358957	0.0339355	0.0285933	BAG4/CBLL1/METTL16/CMTR1/TRUB1/TRMT61A/PUS7/PUS3	8
GO:0060795	cell fate commitment involved in formation of primary germ layer	8/1501	33/18888	0.242424	3.05057	3.464	0.00358957	0.0339355	0.0285933	KLF4/CTNNB1/HNF1B/CDC73/CTR9/PAF1/LEO1/RTF1	8
GO:0061436	establishment of skin barrier	8/1501	33/18888	0.242424	3.05057	3.464	0.00358957	0.0339355	0.0285933	HDAC3/KLF4/KRT1/STMN1/SFN/IL18/FLG2/HRNR	8
GO:1901880	negative regulation of protein depolymerization	13/1501	71/18888	0.183099	2.30404	3.23448	0.00359663	0.033942	0.0285988	SPTBN2/MID1/SVIL/RDX/CAPG/DMTN/CAMSAP2/CLASP1/KATNB1/TRIOBP/DIAPH3/SWAP70/TPX2	13
GO:0097352	autophagosome maturation	12/1501	63/18888	0.190476	2.39688	3.26303	0.00361753	0.0340214	0.0286657	SNAP29/BECN1/PIK3C3/CHMP7/VPS33A/TSG101/PHF23/CHMP4A/VPS16/CHMP4B/CHMP5/CHMP2B	12
GO:0018209	peptidyl-serine modification	37/1501	294/18888	0.12585	1.58365	2.96347	0.0036178	0.0340214	0.0286657	IKBKB/ROCK2/RPS6KA5/RPS6KA4/BCAR3/TNKS/BAG4/LATS1/RAF1/TXN/NCK1/CSNK2A2/TAF1/GRK2/MAPK1/PFN2/SNCA/PRKCI/CSNK1E/PRKCD/DMTN/PAK2/ROCK1/ATR/RIPK1/CAMK2D/CAMK1/STK38/RPTOR/CNOT9/MASTL/PBK/SMG1/PARK7/TNKS1BP1/WNK1/TBK1	37
GO:0044794	positive regulation by host of viral process	6/1501	20/18888	0.3	3.77508	3.64828	0.00365367	0.0342982	0.0288989	IGF2R/PIK3C3/PAIP1/NUCKS1/YTHDC2/ZFYVE1	6
GO:0071496	cellular response to external stimulus	41/1501	335/18888	0.122388	1.54008	2.93046	0.00377088	0.0353363	0.0297736	PIK3C2B/TRIM24/PLIN3/FOS/HNRNPA1/HSPA8/FOSL1/RXRA/MAPK1/GCLC/PRKAG1/YWHAG/TLE5/EP300/SNW1/BECN1/CASP8/MED1/NCOA1/IFI16/KANK2/TTC5/RPTOR/JMY/PIK3C3/FBXO22/CREBBP/SIRT1/SEH1L/EHMT2/CNN2/MYD88/ADNP/RRAGC/ZFYVE1/ARHGAP35/MIOS/SH3GLB1/WDR45/TBL2/WIPI2	41
GO:0000045	autophagosome assembly	18/1501	114/18888	0.157895	1.98689	3.10528	0.00378282	0.0353859	0.0298154	STBD1/CTSD/RAB5A/ARFIP2/BECN1/RAB3GAP1/ATG2A/LRSAM1/PIK3C3/PIP4K2C/ATG2B/EHMT2/RNF5/PHF23/NSFL1C/SH3GLB1/WDR45/WIPI2	18
GO:0019693	ribose phosphate metabolic process	55/1501	480/18888	0.114583	1.44187	2.8812	0.00384104	0.0358676	0.0302213	PFAS/NDUFS4/PAPSS1/PDE8A/PFKFB2/NDUFS7/NDUFS2/NCOR1/NDUFB4/ZBTB7A/NADK/BPNT1/NDUFB10/PNP/HPRT1/PGK1/ATP6/HSPA8/COL6A1/IMPDH2/NDUFV2/IMPDH1/ATP6V1B2/SDHB/PAICS/EPHA2/ADSS2/TSPO/ATIC/DLST/SNCA/NT5C2/HSD17B4/PRKAG1/AK2/HDAC4/MPP1/FOXK2/AMPD2/HMGCS1/EP300/BEND3/ACOT1/PARG/RPTOR/UPRT/ITPA/UCKL1/NUDT4/NDUFA13/NUDT5/GDA/GIT1/NME7/NDUFB9	55
GO:0032272	negative regulation of protein polymerization	14/1501	80/18888	0.175	2.20213	3.16581	0.0039459	0.0367824	0.0309921	SPTBN2/SVIL/STMN1/PFN2/RDX/SNCA/CAPG/PRKCD/DMTN/KANK1/MAPRE1/KANK2/TBCD/TRIOBP	14
GO:0030099	myeloid cell differentiation	51/1501	439/18888	0.116173	1.46188	2.87695	0.00398785	0.0371086	0.0312669	MITF/ZBTB7A/PTBP3/FOS/NR3C1/ISG15/FOSL2/CREB1/JUNB/CEBPB/PTPN2/ERCC2/ITGB6/FLNA/ARNT/EPHA2/PML/CTNNB1/STAT5A/ADAR/CDC42/SRP54/HSF1/RELB/GLO1/PPP3CA/DMTN/EP300/PABPC4/RIPK1/NCOA6/CASP8/MED1/IFI16/DHRS7B/CDC73/CTR9/LDB1/ABI1/RPTOR/PAF1/LEO1/VPS33A/SIRT1/MYD88/PRMT1/VPS33B/DIAPH3/CHMP5/RCOR1/WASF2	51
GO:0010761	fibroblast migration	11/1501	56/18888	0.196429	2.47178	3.24077	0.0040954	0.0379768	0.0319985	PDLIM1/NHERF1/BAG4/SGPL1/ITGB1/PML/PTK2/DMTN/GNA13/TNS1/CORO1C	11
GO:1902895	positive regulation of miRNA transcription	11/1501	56/18888	0.196429	2.47178	3.24077	0.0040954	0.0379768	0.0319985	KLF4/FOS/NR3C1/JUN/FOSL1/TEAD1/SMARCA4/RELA/SMAD4/KLF5/MRTFB	11
GO:0048524	positive regulation of viral process	12/1501	64/18888	0.1875	2.35943	3.20073	0.0041374	0.0382996	0.0322705	PPIH/VAPB/STAU1/PABPC1/ADAR/PPID/LARP1/TRIM11/RSF1/TSG101/CNOT7/PPIE	12
GO:0043123	positive regulation of canonical NF-kappaB signal transduction	28/1501	208/18888	0.134615	1.69395	2.95685	0.00418735	0.0386407	0.0325578	TRAF5/IKBKB/MAP3K7/CCDC22/BRD4/ANKRD17/FLOT1/NFAT5/FLNA/NUP62/UBE2N/RBX1/RELA/AKAP13/TRAF2/IFIT5/UBE2V1/RIPK1/FLOT2/CASP8/WLS/CC2D1A/MAVS/TICAM1/TFG/MYD88/TBK1/IKBKG	28
GO:0043244	regulation of protein-containing complex disassembly	19/1501	124/18888	0.153226	1.92813	3.04662	0.00418873	0.0386407	0.0325578	SPTBN2/MID1/SVIL/RDX/CAPG/EIF5A/DMTN/CAMSAP2/ASPH/SETX/CLASP1/UPF1/PHF23/KATNB1/TRIOBP/WNK1/DIAPH3/SWAP70/TPX2	19
GO:0032570	response to progesterone	9/1501	41/18888	0.219512	2.76226	3.31894	0.00421524	0.0387511	0.0326509	FOS/FOSL1/TSPO/YAP1/FOSB/DSG1/RELA/NCOA2/NCOA1	9
GO:0045454	cell redox homeostasis	9/1501	41/18888	0.219512	2.76226	3.31894	0.00421524	0.0387511	0.0326509	GLRX3/GSR/TXN/NQO1/GCLC/PRDX4/TXNRD1/ERP44/GIT1	9
GO:0060759	regulation of response to cytokine stimulus	26/1501	189/18888	0.137566	1.73108	2.96787	0.00423082	0.0388275	0.0327152	RBM47/IKBKB/KLF4/ARG1/ISG15/PTPN2/CASP4/ADAR/OTUD4/TLE5/TRAF2/RIPK1/CASP8/MED1/TAF9/MAVS/YTHDF3/LSM14A/TANK/CYLD/TBK1/CNOT7/RABGEF1/SPATA2/DICER1/YTHDF2	26
GO:1902410	mitotic cytokinetic process	7/1501	27/18888	0.259259	3.26242	3.45646	0.00425133	0.0389486	0.0328173	NUP62/CEP55/CHMP7/CHMP4A/CHMP4B/CHMP5/CHMP2B	7
GO:0051607	defense response to virus	38/1501	307/18888	0.123779	1.55758	2.89402	0.00426946	0.0390476	0.0329007	DHX16/PQBP1/ISG15/TRIM27/NCK1/PML/NT5C2/ADAR/UBE2N/IFITM3/RELA/TRIM28/G3BP1/IFIT5/BECN1/IFI16/TRIM65/ZC3HAV1/MAVS/TICAM1/CGAS/MLKL/LSM14A/TANK/TRIM11/ITCH/SIN3A/MYD88/SETD2/POLR3F/MOV10/EXOSC4/EXOSC5/ZCCHC3/EXOC1/ZNFX1/TBK1/CNOT7	38
GO:0019068	virion assembly	8/1501	34/18888	0.235294	2.96085	3.36234	0.00437277	0.039924	0.0336391	LRSAM1/VPS37A/CHMP7/TSG101/CHMP4A/CHMP4B/CHMP5/CHMP2B	8
GO:0010508	positive regulation of autophagy	22/1501	152/18888	0.144737	1.82131	2.98711	0.00441846	0.0401691	0.0338457	PIK3C2A/MAP3K7/SLC25A4/ROCK1/SQSTM1/BECN1/RAB3GAP1/ATG2A/TRIM65/LARP1/LRSAM1/TICAM1/PIP4K2C/SIRT1/PARK7/WAC/SETD2/SH3BP4/TBK1/SH3GLB1/WDR45/IKBKG	22
GO:0031023	microtubule organizing center organization	22/1501	152/18888	0.144737	1.82131	2.98711	0.00441846	0.0401691	0.0338457	PPP1R12A/ARHGEF10/ROCK2/CTNNB1/NUP62/RANBP1/CKAP5/CEP85/CLASP1/HAUS6/CENATAC/GCC2/SIRT1/HAUS7/HAUS8/CHMP4B/HAUS4/HAUS2/CHMP5/NSFL1C/CEP131/CHMP2B	22
GO:0051098	regulation of binding	31/1501	238/18888	0.130252	1.63904	2.91499	0.00442388	0.0401691	0.0338457	BTAF1/EDF1/PEX14/FLOT1/TNKS/ZBTB7A/JUN/TXN/IDE/STMN1/TAF1/CSNK1E/SUMO3/HDAC4/SUMO1/DAB2/PRKCD/TLE5/STK3/ROCK1/CAMK1/IFI16/MED25/SYMPK/PINX1/AURKB/RSF1/PARK7/PSME3IP1/NUCKS1/PRMT7	31
GO:0043242	negative regulation of protein-containing complex disassembly	14/1501	81/18888	0.17284	2.17495	3.11358	0.00442975	0.0401691	0.0338457	SPTBN2/MID1/SVIL/RDX/CAPG/DMTN/CAMSAP2/CLASP1/PHF23/KATNB1/TRIOBP/DIAPH3/SWAP70/TPX2	14
GO:0051489	regulation of filopodium assembly	10/1501	49/18888	0.204082	2.56808	3.22922	0.00457042	0.0413744	0.0348612	WASL/RALA/RAB5A/CDC42/PRKCD/DMTN/FNBP1L/ARAP1/MYO10/STAU2	10
GO:0045661	regulation of myoblast differentiation	13/1501	73/18888	0.178082	2.24092	3.12113	0.00460778	0.0416419	0.0350866	ARID1A/SMARCA2/SMARCA4/SMARCB1/IL18/FLOT2/TRIP4/SMARCD3/SMARCC2/SMARCC1/SMARCD2/ANKRD2/MBNL3	13
GO:0032456	endocytic recycling	15/1501	90/18888	0.166667	2.09727	3.06576	0.00468668	0.0422118	0.0355668	WASHC1/HGS/SNX3/CCDC22/EPS15/SCRIB/SNX17/GRIPAP1/CCDC93/VPS52/RAB8B/SNX27/PTPN23/VPS29/VPS51	15
GO:1903321	negative regulation of protein modification by small protein conjugation or removal	15/1501	90/18888	0.166667	2.09727	3.06576	0.00468668	0.0422118	0.0355668	PRMT3/N4BP1/ISG15/TAF1/TSPO/CTNNB1/GCLC/RELA/SQSTM1/PINX1/PARK7/WNK1/HMG20A/PLAA/IVNS1ABP	15
GO:0044091	membrane biogenesis	12/1501	65/18888	0.184615	2.32313	3.1396	0.0047155	0.0422816	0.0356256	HDAC3/FLOT1/COL6A1/RCC1/UBE2I/ANKLE2/CHMP7/CHMP4A/CHMP4B/CHMP5/NSFL1C/CHMP2B	12
GO:0070059	intrinsic apoptotic signaling pathway in response to endoplasmic reticulum stress	12/1501	65/18888	0.184615	2.32313	3.1396	0.0047155	0.0422816	0.0356256	WFS1/NCK1/CEBPB/PTPN2/PML/ERP29/CASP4/TRAF2/ITPR1/QRICH1/SIRT1/PARK7	12
GO:0044088	regulation of vacuole organization	11/1501	57/18888	0.192982	2.42842	3.17333	0.00471822	0.0422816	0.0356256	RAB5A/BECN1/RAB3GAP1/ATG2A/LRSAM1/PIP4K2C/EHMT2/RNF5/PHF23/SH3GLB1/WDR45	11
GO:0000729	DNA double-strand break processing	6/1501	21/18888	0.285714	3.59532	3.4963	0.00477582	0.0423143	0.0356531	NBN/MRE11/DNA2/UBE2N/UBE2V2/RAD50	6
GO:2000001	regulation of DNA damage checkpoint	6/1501	21/18888	0.285714	3.59532	3.4963	0.00477582	0.0423143	0.0356531	BRCC3/CCAR2/PPP1R10/BABAM2/FBXO4/TELO2	6
GO:0006898	receptor-mediated endocytosis	33/1501	259/18888	0.127413	1.60332	2.8725	0.00478039	0.0423143	0.0356531	WASL/HGS/FLOT1/AP2A2/ITGB1/RALA/IGF2R/RAB5A/GRK2/SNCA/EPS15/GRB2/DAB2/CAP1/VAC14/FCHO2/SNX1/GTF2H2/SCRIB/CTTN/SNX17/ITSN1/AAK1/FNBP1L/SCYL2/TBC1D5/BICD1/ITCH/ATXN2/PDLIM7/ITSN2/RABGEF1/SNX9	33
GO:0006470	protein dephosphorylation	28/1501	210/18888	0.133333	1.67781	2.90212	0.00478674	0.0423143	0.0356531	PPP6C/IKBKB/PPP1R12A/ROCK2/TIPRL/NCK1/PTPN2/PPP1CC/PPP1CA/PPP1CB/YWHAE/PRKCD/PPP3CA/PTPRS/ROCK1/PPP2R5A/PPP1R7/PPP6R3/PPP1R15B/PPP4R3A/ANKLE2/PPP4R1/MASTL/ILKAP/PHPT1/SWAP70/PPP6R1/MTMR6	28
GO:0034976	response to endoplasmic reticulum stress	34/1501	269/18888	0.126394	1.59049	2.86598	0.00479708	0.0423143	0.0356531	FLOT1/WFS1/VAPB/JUN/NCK1/CEBPB/PTPN2/PML/MARCKS/ERP29/CASP4/BCAP31/TMEM33/SEC61B/TRAF2/UBE4A/ITPR1/QRICH1/PPP1R15B/UBAC2/NPLOC4/COPS5/SIRT1/NRBF2/PARK7/RNF5/ERP44/UBXN6/ANKZF1/SDF2L1/UGGT1/AFF4/FBXO2/TBL2	34
GO:0006999	nuclear pore organization	5/1501	15/18888	0.333333	4.19454	3.63658	0.00480916	0.0423143	0.0356531	NUP153/FXR1/NUP133/SEH1L/RTN4	5
GO:0033147	negative regulation of intracellular estrogen receptor signaling pathway	5/1501	15/18888	0.333333	4.19454	3.63658	0.00480916	0.0423143	0.0356531	CNOT1/KANK2/CNOT9/CNOT2/VPS18	5
GO:0046753	non-lytic viral release	5/1501	15/18888	0.333333	4.19454	3.63658	0.00480916	0.0423143	0.0356531	CHMP7/CHMP4A/CHMP4B/CHMP5/CHMP2B	5
GO:0046831	regulation of RNA export from nucleus	5/1501	15/18888	0.333333	4.19454	3.63658	0.00480916	0.0423143	0.0356531	NUP153/NCBP2/CPSF6/SETD2/WNK1	5
GO:1900153	positive regulation of nuclear-transcribed mRNA catabolic process, deadenylation-dependent decay	5/1501	15/18888	0.333333	4.19454	3.63658	0.00480916	0.0423143	0.0356531	CNOT1/PABPC1/CNOT7/AGO2/TNRC6B	5
GO:1904874	positive regulation of telomerase RNA localization to Cajal body	5/1501	15/18888	0.333333	4.19454	3.63658	0.00480916	0.0423143	0.0356531	CCT6A/CCT5/CCT8/CCT2/CCT7	5
GO:0009267	cellular response to starvation	24/1501	172/18888	0.139535	1.75585	2.92587	0.00487795	0.0427798	0.0360453	PIK3C2B/PLIN3/FOS/HNRNPA1/HSPA8/MAPK1/YWHAG/BECN1/IFI16/TTC5/RPTOR/JMY/PIK3C3/FBXO22/SIRT1/SEH1L/EHMT2/RRAGC/ZFYVE1/MIOS/SH3GLB1/WDR45/TBL2/WIPI2	24
GO:0046034	ATP metabolic process	29/1501	220/18888	0.131818	1.65875	2.88763	0.00487811	0.0427798	0.0360453	NDUFS4/PFKFB2/NDUFS7/NDUFS2/NCOR1/NDUFB4/ZBTB7A/NADK/NDUFB10/PGK1/ATP6/HSPA8/COL6A1/NDUFV2/ATP6V1B2/SDHB/TSPO/PRKAG1/AK2/HDAC4/FOXK2/EP300/BEND3/PARG/RPTOR/NDUFA13/NUDT5/GIT1/NDUFB9	29
GO:0046627	negative regulation of insulin receptor signaling pathway	9/1501	42/18888	0.214286	2.69649	3.23389	0.00499405	0.0435814	0.0367208	NCK1/PTPN2/RELA/PRKCD/KANK1/SLC27A4/PIP4K2C/ZNF592/NCOA5	9
GO:0060236	regulation of mitotic spindle organization	9/1501	42/18888	0.214286	2.69649	3.23389	0.00499405	0.0435814	0.0367208	NUP62/CEP97/CHMP7/CHMP4A/CHMP4B/CHMP5/TPX2/CHMP2B/DRG1	9
GO:0071364	cellular response to epidermal growth factor stimulus	9/1501	42/18888	0.214286	2.69649	3.23389	0.00499405	0.0435814	0.0367208	PDE8A/BAG4/FOS/DAB2/BECN1/MED1/SYAP1/SNX6/KNSTRN	9
GO:0030307	positive regulation of cell growth	23/1501	163/18888	0.141104	1.7756	2.92201	0.00503277	0.0438476	0.0369451	SHTN1/PSMD10/CEP43/TEAD1/SFN/YAP1/IST1/CDC42/EIF4G2/EXOSC9/EXOSC2/BRAT1/HDGFL2/RPTOR/KDM2B/SLC25A33/SYT4/ADNP/EXOSC4/CDKN2AIP/ITSN2/INO80/PLAA	23
GO:0008064	regulation of actin polymerization or depolymerization	22/1501	154/18888	0.142857	1.79766	2.92026	0.00517343	0.0449995	0.0379157	SPTBN2/SVIL/BAG4/LATS1/NCK1/PFN2/RDX/CAPG/VASP/GRB2/CDC42EP1/PRKCD/DMTN/CTTN/KANK1/KANK2/ARHGAP18/TRIOBP/ARHGAP35/SWAP70/BAIAP2L1/SNX9	22
GO:0042273	ribosomal large subunit biogenesis	13/1501	74/18888	0.175676	2.21063	3.06583	0.00519279	0.0450944	0.0379956	BOP1/TRAF7/WDR74/MAK16/WDR12/RPF1/PPAN/NLE1/PAK1IP1/RSL24D1/MRTO4/RRP15/LAS1L	13
GO:0032273	positive regulation of protein polymerization	15/1501	91/18888	0.164835	2.07422	3.01807	0.00520968	0.0451675	0.0380572	BAG4/NCK1/PFN2/VASP/GRB2/CDC42EP1/CKAP5/CTTN/MAPRE1/CLASP1/SLAIN2/BAIAP2L1/DRG1/GIT1/SNX9	15
GO:0035308	negative regulation of protein dephosphorylation	7/1501	28/18888	0.25	3.1459	3.3387	0.0052861	0.0456111	0.0384309	IKBKB/ROCK2/TIPRL/YWHAE/ROCK1/MASTL/SWAP70	7
GO:0070199	establishment of protein localization to chromosome	7/1501	28/18888	0.25	3.1459	3.3387	0.0052861	0.0456111	0.0384309	CCT6A/CCT5/CCT8/CCT2/NIPBL/CCT7/LRWD1	7
GO:0062197	cellular response to chemical stress	38/1501	311/18888	0.122186	1.53755	2.80846	0.00529232	0.0456111	0.0384309	KLF4/PEX14/NFAT5/STAU1/GSR/FOS/JUN/TXN/NQO1/ARNT/MAPK1/TSPO/ABCC1/SERPINB6/SNCA/PRKCI/PEX5/RBX1/HSF1/RELB/RELA/PRKCD/RIPK1/BECN1/EZH2/CHCHD2/SETX/RPTOR/GPX8/HDAC2/SIRT1/PAWR/PARK7/WNK1/ANKZF1/PLEKHA1/STAU2/USP15	38
GO:0007266	Rho protein signal transduction	21/1501	145/18888	0.144828	1.82245	2.92103	0.00529506	0.0456111	0.0384309	SHTN1/ROCK2/FLOT1/RAF1/ITGB1/BCR/STMN1/ARHGDIA/CDC42/CDC42EP1/AKAP13/MYO9B/ROCK1/GNA13/KANK1/ARHGAP29/KANK2/ARHGEF18/PHACTR4/EPS8L3/ARHGAP35	21
GO:0048255	mRNA stabilization	12/1501	66/18888	0.181818	2.28793	3.07957	0.00535631	0.0460643	0.0388128	RBM47/TRAF5/PABPC1/TRAF2/LARP1B/LARP1/METTL16/LARP4B/MYD88/PAIP1/EIF4ENIF1/THRAP3	12
GO:0030833	regulation of actin filament polymerization	20/1501	136/18888	0.147059	1.85053	2.92479	0.00539184	0.0462952	0.0390073	SPTBN2/SVIL/BAG4/LATS1/NCK1/PFN2/RDX/CAPG/VASP/GRB2/CDC42EP1/PRKCD/DMTN/CTTN/KANK1/KANK2/ARHGAP18/TRIOBP/BAIAP2L1/SNX9	20
GO:0030111	regulation of Wnt signaling pathway	41/1501	342/18888	0.119883	1.50856	2.78863	0.0054052	0.0463344	0.0390404	NHERF1/DAPK3/SNX3/TBL1X/UBR5/TNKS/LATS1/JUP/CTNNB1/HNF1B/USP8/YAP1/CSNK1E/SMARCA4/PPP1CA/RBX1/DAB2/TLE3/TLE4/TLE5/STK3/G3BP1/SMAD4/HDAC1/KANK1/WLS/CDC73/SCYL2/USP34/CCAR2/UBAC2/ZBED3/TBL1XR1/WWTR1/ADNP/WNK1/BICC1/CHD8/CYLD/NLE1/LIMD1	41
GO:0042306	regulation of protein import into nucleus	11/1501	58/18888	0.189655	2.38655	3.1073	0.00541379	0.0463344	0.0390404	HDAC3/UBR5/JUP/FLNA/SUMO1/PRKCD/EP300/TRIM28/MAVS/NUP58/RBM22	11
GO:0009128	purine nucleoside monophosphate catabolic process	4/1501	10/18888	0.4	5.03344	3.7485	0.00564833	0.0477289	0.0402153	PNP/HPRT1/NT5C2/GDA	4
GO:0009169	purine ribonucleoside monophosphate catabolic process	4/1501	10/18888	0.4	5.03344	3.7485	0.00564833	0.0477289	0.0402153	PNP/HPRT1/NT5C2/GDA	4
GO:0031440	regulation of mRNA 3'-end processing	4/1501	10/18888	0.4	5.03344	3.7485	0.00564833	0.0477289	0.0402153	AHCYL1/CDK9/NCBP2/CDC73	4
GO:0090085	regulation of protein deubiquitination	4/1501	10/18888	0.4	5.03344	3.7485	0.00564833	0.0477289	0.0402153	OTUD4/TANK/ITCH/PARK7	4
GO:1900246	positive regulation of RIG-I signaling pathway	4/1501	10/18888	0.4	5.03344	3.7485	0.00564833	0.0477289	0.0402153	ANKRD17/PUM1/ZCCHC3/USP15	4
GO:1901838	positive regulation of transcription of nucleolar large rRNA by RNA polymerase I	4/1501	10/18888	0.4	5.03344	3.7485	0.00564833	0.0477289	0.0402153	SMARCA4/SMARCB1/NOL11/PIH1D1	4
GO:1904896	ESCRT complex disassembly	4/1501	10/18888	0.4	5.03344	3.7485	0.00564833	0.0477289	0.0402153	IST1/CHMP7/CHMP5/CHMP2B	4
GO:1904903	ESCRT III complex disassembly	4/1501	10/18888	0.4	5.03344	3.7485	0.00564833	0.0477289	0.0402153	IST1/CHMP7/CHMP5/CHMP2B	4
GO:0006476	protein deacetylation	9/1501	43/18888	0.209302	2.63378	3.15129	0.00587994	0.049529	0.0417321	HDAC3/FLNA/HDAC4/WDR5/EP300/HDAC1/CCAR2/HDAC7/SIRT1	9
GO:1900077	negative regulation of cellular response to insulin stimulus	9/1501	43/18888	0.209302	2.63378	3.15129	0.00587994	0.049529	0.0417321	NCK1/PTPN2/RELA/PRKCD/KANK1/SLC27A4/PIP4K2C/ZNF592/NCOA5	9
