# Supplementary material for: Splicing-dependent restriction of the HBZ gene by Tax underlies biphasic HTLV-1 infection
Source: PLoS Pathog. 2025 Jul 28;21(7):e1013381. doi: 10.1371/journal.ppat.1013381 (PMC12313066; doi:10.1371/journal.ppat.1013381)
Supplement: S3 Table — (XLSX) [file ppat.1013381.s008.xlsx]

## Sheet: S3 Table
S3 Table. KEGG Pathway enrichment of Tax-interacting proteins
ID	category	subcategory	Description	GeneRatio	BgRatio	RichFactor	FoldEnrichment	zScore	pvalue	p.adjust	qvalue	geneID	Count
hsa03015	Genetic Information Processing	Translation	mRNA surveillance pathway	34/801	103/8865	0.330097	3.65332	8.53616	7.4141e-12	2.32803e-09	2.00571e-09	CASC3/PCF11/CPSF4/PABPC1/CSTF2/PPP1CC/PAPOLA/NCBP2/MAGOH/PPP1CA/PPP1CB/CSTF1/CPSF1/CSTF3/PABPC4/PPP2R5A/CPSF6/FIP1L1/WDR82/SRRM1/GSPT2/CPSF7/SMG7/SYMPK/UPF1/CLP1/SMG1/WDR33/CSTF2T/UPF2/CPSF3/NXT1/HBS1L/RBM8A	34
hsa03040	Genetic Information Processing	Transcription	Spliceosome	52/801	217/8865	0.239631	2.6521	7.76541	2.8767e-11	4.51642e-09	3.89111e-09	SNRPG/PRPF4/PRPF3/PPIH/DHX16/PQBP1/SF3B1/BCAS2/SLU7/SNRPC/HNRNPA1/HSPA8/BUD31/RBM25/HNRNPM/NCBP2/MAGOH/SNRPE/LSM6/SNRPD1/SNRPD2/SF3A3/SRSF5/SF3B2/SNW1/EFTUD2/SF3B3/SF3B4/SF3A2/SF3A1/PRPF8/DDX46/DDX42/CHERP/PRPF38A/DHX38/SNRNP40/RBM17/ZMAT2/SF3B5/CRNKL1/XAB2/RBM22/CWC15/LSM7/ISY1/ISY1-RAB43/PPIE/WBP11/SF3B6/PPIL1/RBM8A	52
hsa03018	Genetic Information Processing	Folding, sorting and degradation	RNA degradation	26/801	78/8865	0.333333	3.68914	7.51789	1.7541e-09	1.83596e-07	1.58177e-07	CNOT1/CNOT3/PARN/PABPC1/LSM6/EXOSC10/EXOSC9/PABPC4/EXOSC2/EXOSC7/SKIC2/EXOSC6/EDC4/PATL1/XRN1/CNOT9/EXOSC8/EDC3/CNOT10/EXOSC4/DCP1A/EXOSC5/CNOT2/CNOT7/LSM7/EXOSC1	26
hsa05132	Human Diseases	Infectious disease: bacterial	Salmonella infection	53/801	251/8865	0.211155	2.33694	6.77179	2.60296e-09	2.04333e-07	1.76043e-07	WASL/PIK3C2A/EXOC5/KPNA3/PODXL/KPNA4/PIK3C2B/IKBKB/DYNC1LI2/MAP3K7/ROCK2/DCTN3/FOS/RAF1/JUN/TXN/RALA/RAB5A/FLNA/MAPK1/KIF5B/PFN2/CTNNB1/CASP4/DYNLT3/CDC42/DYNLL1/SKP1/RELA/AHNAK/TRAF2/DYNC1I2/RIPK1/DCTN2/IL18/CASP8/TAB1/AHNAK2/GCC2/ABI1/MLKL/PIK3C3/FBXO22/VPS33A/MYD88/VPS16/ACBD3/DYNLRB1/KLC4/VPS18/DCTN4/SNX9/IKBKG	53
hsa05131	Human Diseases	Infectious disease: bacterial	Shigellosis	52/801	250/8865	0.208	2.30202	6.58138	6.38787e-09	4.01158e-07	3.45617e-07	WASL/TRAF5/IKBKB/MAP3K7/ROCK2/RPS6KA5/CAPNS1/JUN/ITGB1/MAPK1/PFN2/CRKL/CASP4/BCAR1/CDC42/UBE2N/RBX1/SKP1/RELA/PTK2/PRKCD/PPID/TRAF2/CBX3/UBE2V1/ROCK1/SQSTM1/RIPK1/IL18/SEPTIN6/CTTN/BECN1/ITPR1/SEPTIN2/NFKBIB/TAB1/UBE2V2/SEPTIN7/FNBP1L/RPTOR/CGAS/PIK3C3/SEPTIN8/FNBP1/MYD88/RRAGC/SEPTIN11/TBK1/SEPTIN9/WIPI2/IKBKG/WASF2	52
hsa03013	Genetic Information Processing	Translation	Nucleocytoplasmic transport	30/801	108/8865	0.277778	3.07428	6.83531	1.30959e-08	6.85353e-07	5.90465e-07	KPNA3/KPNA4/CASC3/NUP42/NUP214/NUP62/RANGAP1/NUP153/RANBP2/NCBP2/SUMO3/TMEM33/MAGOH/SUMO1/UBE2I/KPNB1/SRRM1/IPO4/NUP133/UPF1/TNPO1/SEH1L/NUP88/NUP58/NUP85/PHAX/UPF2/NXT1/NUP50/RBM8A	30
hsa03083	Genetic Information Processing	Chromosome	Polycomb repressive complex	22/801	83/8865	0.26506	2.93353	5.57763	2.69683e-06	0.000120972	0.000104223	CBX4/YY1/HCFC1/WDR5/SKP1/FOXK2/RING1/EP300/CBX3/HDAC1/TFDP1/EZH2/BCOR/PHC2/KDM2B/HDAC2/CREBBP/USP7/AURKB/RNF2/SCML2/USP16	22
hsa04144	Cellular Processes	Transport and catabolism	Endocytosis	45/801	252/8865	0.178571	1.97632	4.95533	5.91815e-06	0.000232287	0.000200127	WASHC1/LOC124908102/WASL/HGS/SNX3/AP2A2/HLA-C/HSPA8/IGF2R/RAB5A/GRK2/PML/KIF5B/USP8/PRKCI/EPS15/IST1/CDC42/DAB2/WASHC5/SNX1/GIT2/RABEP1/WASHC4/WASHC2A/ZFYVE16/SPART/VPS37A/SMAP2/CHMP7/STAM/ITCH/ARAP1/RUFY1/TSG101/CHMP4A/CHMP4B/CHMP5/EPS15L1/VPS29/SNX6/CHMP2B/GIT1/SH3GLB1/SNX5	45
hsa03250	Genetic Information Processing	Information processing in viruses	Viral life cycle - HIV-1	18/801	64/8865	0.28125	3.11271	5.34589	8.82541e-06	0.000307909	0.000265278	HGS/CCNT1/NELFE/NUP153/RANBP2/CDK9/MLLT1/EP300/SMARCB1/CPSF6/CPSF7/CREBBP/BICD1/TSG101/CHMP4A/NELFA/CHMP4B/AFF4	18
hsa04120	Genetic Information Processing	Folding, sorting and degradation	Ubiquitin mediated proteolysis	29/801	142/8865	0.204225	2.26025	4.77115	2.14189e-05	0.000672554	0.000579438	MID1/UBR5/UBA1/PML/CDC27/UBE2N/RBX1/SKP1/UBE2I/UBE2L3/CDC16/PPIL2/CUL4B/UBE4A/HERC4/UBE2Q1/UBA3/CUL5/ITCH/UBE2O/BIRC6/KLHL13/SAE1/RNF7/CDC23/ANAPC7/ANAPC4/FBXO2/FBXO4	29
hsa04919	Organismal Systems	Endocrine system	Thyroid hormone signaling pathway	26/801	122/8865	0.213115	2.35863	4.76219	2.61065e-05	0.000745223	0.000642046	HDAC3/MED14/PFKFB2/NCOR1/MED24/NRAS/RAF1/RXRA/MAPK1/CTNNB1/EP300/HDAC1/NCOA2/MED1/NCOA1/MED27/HDAC2/CREBBP/MED12/MED30/SIN3A/MED4/MED17/MED13/MED16/NCOA3	26
hsa05203	Human Diseases	Cancer: overview	Viral carcinogenesis	36/801	205/8865	0.17561	1.94355	4.30762	7.21916e-05	0.00188901	0.00162748	TRAF5/HDAC3/NRAS/JUN/HLA-C/CREB1/YWHAQ/MAPK1/GTF2E2/STAT5A/RANBP1/GTF2A1/GTF2A2/HDAC4/CDC42/YWHAG/YWHAE/GRB2/NFKB2/RELA/YWHAH/VAC14/EP300/TRAF2/HDAC1/SNW1/GTF2H2/GTF2H2C/SCRIB/CASP8/CHD4/HDAC7/HDAC2/CREBBP/USP7/IKBKG	36
hsa04623	Organismal Systems	Immune system	Cytosolic DNA-sensing pathway	19/801	83/8865	0.228916	2.5335	4.42368	0.000115136	0.00278097	0.00239594	IKBKB/POLR1C/GSDME/POLR2E/ADAR/RELA/G3BP1/RIPK1/IL18/CASP8/NFKBIB/IFI16/MAVS/CGAS/MLKL/POLR3F/ZCCHC3/TBK1/IKBKG	19
hsa04392	Environmental Information Processing	Signal transduction	Hippo signaling pathway - multiple species	10/801	29/8865	0.344828	3.81635	4.78755	0.000139505	0.0031289	0.0026957	LATS1/TEAD1/NF2/YAP1/CSNK1E/TPTEP2-CSNK1E/STK3/WWC1/WWTR1/LIMD1	10
hsa04110	Cellular Processes	Cell growth and death	Cell cycle	29/801	158/8865	0.183544	2.03136	4.1225	0.000162339	0.00339829	0.00292779	BUB3/ORC5/BUB1B/YWHAQ/CDC27/SFN/ATRX/YWHAG/YWHAE/RBX1/SKP1/YWHAH/EP300/CDC16/SMAD4/ATR/HDAC1/TFDP1/PPP2R5A/NIPBL/KNL1/HDAC2/CREBBP/AURKB/PDS5B/ORC3/CDC23/ANAPC7/ANAPC4	29
hsa04330	Environmental Information Processing	Signal transduction	Notch signaling pathway	15/801	62/8865	0.241935	2.6776	4.17758	0.000312395	0.00613076	0.00528195	DVL1/DVL2/ATXN1L/CTBP2/TLE3/TLE4/EP300/HDAC1/SNW1/HDAC2/CREBBP/DVL3/ITCH/NCOR2/NUMBL	15
hsa03022	Genetic Information Processing	Transcription	Basal transcription factors	12/801	44/8865	0.272727	3.01839	4.22988	0.000379608	0.00701159	0.00604083	TAF4/GTF2F2/ERCC2/TAF1/GTF2E2/TAF6/GTF2A1/GTF2A2/GTF2H2/GTF2H2C/TAF5/TAF9	12
hsa05100	Human Diseases	Infectious disease: bacterial	Bacterial invasion of epithelial cells	17/801	78/8865	0.217949	2.41213	3.94782	0.000481946	0.00840727	0.00724327	ARHGAP10/WASL/ITGB1/CTNNA1/CTNNB1/CRKL/BCAR1/CDC42/PTK2/SEPTIN6/CTTN/SEPTIN2/SEPTIN8/SEPTIN11/SEPTIN9/CD2AP/WASF2	17
hsa04140	Cellular Processes	Transport and catabolism	Autophagy - animal	29/801	169/8865	0.171598	1.89914	3.71936	0.000527538	0.00871826	0.0075112	DAPK3/MAP3K7/SNAP29/NRAS/RAF1/CTSD/MAPK1/IGBP1/PRKCD/SQSTM1/BECN1/ITPR1/ATG2A/RPTOR/PIK3C3/TANK/VPS33A/ATG2B/NRBF2/VPS16/RRAGC/ZFYVE1/BIRC6/VPS18/TBK1/SH3GLB1/WDR45/IRS2/WIPI2	29
hsa05130	Human Diseases	Infectious disease: bacterial	Pathogenic Escherichia coli infection	33/801	203/8865	0.162562	1.79914	3.63008	0.000614493	0.00964754	0.00831182	WASL/NHERF1/IKBKB/MAP3K7/ROCK2/SEC24A/FOS/JUN/ITGB1/NCK1/MAPK1/CASP4/SEC24C/CDC42/RELA/TJP1/TRAF2/PAK2/ROCK1/RIPK1/IL18/CTTN/GNA13/CASP8/NFKBIB/TAB1/ABI1/MYD88/MYO10/BAIAP2L1/MYO5B/IKBKG/WASF2	33
hsa04390	Environmental Information Processing	Signal transduction	Hippo signaling pathway	27/801	157/8865	0.171975	1.90331	3.59903	0.000782865	0.0117057	0.010085	DVL1/DVL2/LATS1/YWHAQ/TEAD1/CTNNA1/CTNNB1/NF2/PPP1CC/PRKCI/YAP1/CSNK1E/TPTEP2-CSNK1E/YWHAG/PPP1CA/PPP1CB/YWHAE/YWHAH/STK3/SMAD4/TP53BP2/SCRIB/LLGL1/WWC1/DVL3/WWTR1/LIMD1	27
hsa05014	Human Diseases	Neurodegenerative disease	Amyotrophic lateral sclerosis	51/801	371/8865	0.137466	1.5214	3.23337	0.00147321	0.0210268	0.0181156	PSMD9/NDUFS4/NDUFS7/NDUFS2/DCTN3/NDUFB4/VAPB/NDUFB10/ATP6/HNRNPA1/NDUFV2/RAB5A/SDHB/UQCRC1/KIF5B/PFN2/NUP214/NUP62/PSMB3/NUP153/RANBP2/PSMA6/PPP3CA/TRAF2/SQSTM1/DCTN2/BECN1/ATG2A/SETX/PIK3C3/GPX8/NUP133/ATXN2L/TANK/ATG2B/SEH1L/NRBF2/PSMB7/NUP88/ATXN2/NUP58/NUP85/KLC4/NDUFA13/TBK1/DCTN4/NXT1/NUP50/CHMP2B/WIPI2/NDUFB9	51
hsa04622	Organismal Systems	Immune system	RIG-I-like receptor signaling pathway	15/801	72/8865	0.208333	2.30571	3.50591	0.00165398	0.02192	0.0188852	IKBKB/MAP3K7/ISG15/ADAR/RELA/TRAF2/RIPK1/CASP8/NFKBIB/MAVS/TANK/CYLD/ZNFX1/TBK1/IKBKG	15
hsa03082	Genetic Information Processing	Chromosome	ATP-dependent chromatin remodeling	21/801	117/8865	0.179487	1.98646	3.38512	0.00167541	0.02192	0.0188852	ARID1A/MBD3/YY1/SMARCA2/SMARCA4/SMARCB1/BPTF/MTA1/HDAC1/CHD4/SMARCD3/SMARCC2/HDAC2/DPF2/SMARCC1/SMARCD2/RSF1/BRD8/ACTR5/INO80/UCHL5	21
hsa04668	Environmental Information Processing	Signal transduction	TNF signaling pathway	21/801	119/8865	0.176471	1.95307	3.29876	0.00208254	0.0261567	0.0225352	TRAF5/IKBKB/MAP3K7/RPS6KA5/RPS6KA4/BAG4/FOS/JUN/CREB1/JUNB/CEBPB/MAPK1/RELA/TRAF2/RIPK1/CASP8/TAB1/MLKL/ITCH/CYLD/IKBKG	21
hsa05135	Human Diseases	Infectious disease: bacterial	Yersinia infection	23/801	138/8865	0.166667	1.84457	3.15136	0.00283048	0.0335195	0.0288787	WASL/IKBKB/MAP3K7/ROCK2/FOS/JUN/ITGB1/MAPK1/CRKL/BCAR1/CDC42/RELA/PTK2/TRAF2/ROCK1/IL18/GIT2/TAB1/TICAM1/MYD88/TBK1/IKBKG/WASF2	23
hsa03440	Genetic Information Processing	Replication and repair	Homologous recombination	10/801	41/8865	0.243902	2.69937	3.43719	0.00288225	0.0335195	0.0288787	NBN/TOP3B/POLD1/RPA3/BRCC3/MRE11/TOPBP1/RAD50/UIMC1/BABAM2	10
hsa05016	Human Diseases	Neurodegenerative disease	Huntington disease	43/801	311/8865	0.138264	1.53022	2.99991	0.00302327	0.0339038	0.0292098	PSMD9/TAF4/NDUFS4/NDUFS7/NDUFS2/DCTN3/AP2A2/NDUFB4/NDUFB10/ATP6/SLC25A4/CREB1/POLR2C/POLR2E/NDUFV2/SDHB/POLR2A/UQCRC1/KIF5B/PSMB3/PSMA6/EP300/TRAF2/HDAC1/DCTN2/BECN1/ITPR1/CASP8/ATG2A/PIK3C3/GPX8/HDAC2/CREBBP/ATG2B/NRBF2/SIN3A/PSMB7/KLC4/NDUFA13/DCTN4/RCOR1/WIPI2/NDUFB9	43
hsa05211	Human Diseases	Cancer: specific types	Renal cell carcinoma	14/801	70/8865	0.2	2.21348	3.21233	0.00347423	0.0376176	0.0324094	NRAS/RAF1/JUN/ARNT/MAPK1/CRKL/CDC42/RBX1/GRB2/EP300/PAK2/PRCC/CREBBP/EGLN1	14
hsa04380	Organismal Systems	Development and regeneration	Osteoclast differentiation	23/801	143/8865	0.160839	1.78007	2.96382	0.00447667	0.0466194	0.0401649	IKBKB/MAP3K7/MITF/FOS/JUN/FOSL1/FOSL2/CREB1/JUNB/JUND/MAPK1/FOSB/GRB2/NFKB2/RELB/RELA/PPP3CA/TRAF2/SQSTM1/ITPR1/TAB1/CYLD/IKBKG	23
hsa04657	Organismal Systems	Immune system	IL-17 signaling pathway	17/801	95/8865	0.178947	1.98048	3.02802	0.00460256	0.0466194	0.0401649	TRAF5/IKBKB/MAP3K7/FOS/JUN/FOSL1/JUND/CEBPB/MAPK1/FOSB/RELA/TRAF2/CASP8/MAPK15/TRAF4/TBK1/IKBKG	17
hsa05170	Human Diseases	Infectious disease: viral	Human immunodeficiency virus 1 infection	31/801	213/8865	0.14554	1.61075	2.84349	0.00519018	0.0496909	0.0428111	TRAF5/IKBKB/TAPBP/MAP3K7/FOS/NRAS/RAF1/JUN/HLA-C/MAPK1/GNA11/CRKL/RBX1/SKP1/RELA/PTK2/PPP3CA/TRAF2/PAK2/ATR/RIPK1/CUL4B/ITPR1/CASP8/TAB1/CGAS/CUL5/MYD88/RNF7/TBK1/IKBKG	31
hsa04141	Genetic Information Processing	Folding, sorting and degradation	Protein processing in endoplasmic reticulum	26/801	170/8865	0.152941	1.69266	2.87388	0.00522229	0.0496909	0.0428111	WFS1/SEC31A/SEC24A/HSPA4L/HSPA8/DNAJB1/ERP29/BCAP31/SEC24C/SEC61B/RBX1/SKP1/TRAF2/SEC23A/SEC23B/TXNDC5/NPLOC4/HSPH1/RNF5/UBXN6/MAGT1/OSTC/UGGT1/FBXO2/NSFL1C/PLAA	26
