# Supplementary material for: Splicing-dependent restriction of the HBZ gene by Tax underlies biphasic HTLV-1 infection
Source: PLoS Pathog. 2025 Jul 28;21(7):e1013381. doi: 10.1371/journal.ppat.1013381 (PMC12313066; doi:10.1371/journal.ppat.1013381)
Supplement: S4 Table — (XLSX) [file ppat.1013381.s009.xlsx]

## Sheet: S4 Table
S4 Table. Identification of Proximity Labeling Proteins of HBZ pre-RNA via DIA-LC/MS
Accession	Symbol	HBZ-pre-RNA-1	HBZ-pre-RNA-2	NC-RNA-1	NC-RNA-2	log2(FoldChange)
Q14571	ITPR2	3.48286	0	0	0	10.7661
Q6NXR4	TTI2	2.89109	0	0	0	10.4974
Q7Z3B3	KANSL1	2.60635	0	0	0	10.3478
P78357	CNTNAP1	2.57165	0	0	0	10.3285
Q9H6R6	ZDHHC6	2.40635	0	0	0	10.2326
Q96AH0	NABP1	2.37932	0	0	0	10.2163
Q9UHL9	GTF2IRD1	2.36321	0	0	0	10.2065
O75665	OFD1	2.36173	0	0	0	10.2056
Q9HCU9	BRMS1	2.34217	0	0	0	10.1936
Q9H9Q2	COPS7B	2.27946	0	0	0	10.1545
Q6ZRS2	SRCAP	2.23511	0	0	0	10.1261
Q7Z5G4	GOLGA7	2.20425	0	0	0	10.1061
P32780	GTF2H1	2.18244	0	0	0	10.0917
Q9HC21	SLC25A19	2.1649	0	0	0	10.0801
Q9Y2K1	ZBTB1	2.06621	0	0	0	10.0128
Q9HCG8	CWC22	2.04705	0	0	0	9.99933
O75151	PHF2	1.95696	0	0	0	9.9344
Q8WXE1	ATRIP	1.93015	0	0	0	9.9145
Q7Z589	EMSY	1.91871	0	0	0	9.90592
Q7L590	MCM10	1.89578	0	0	0	9.88858
P56556	NDUFA6	1.89066	0	0	0	9.88467
Q9NZ08	ERAP1	1.75373	0	0	0	9.77621
O95169	NDUFB8	1.74881	0	0	0	9.77216
Q03188	CENPC	1.71326	0	0	0	9.74253
O15439	ABCC4	1.66899	0	0	0	9.70476
Q8N108	MIER1	1.59959	0	0	0	9.64348
Q6UB99	ANKRD11	1.59498	0	0	0	9.63932
P54198	HIRA	1.54108	0	0	0	9.58973
A6NFI3	ZNF316	1.53898	0	0	0	9.58776
Q86Y91	KIF18B	1.44453	0	0	0	9.49638
Q9P2K3	RCOR3	1.42975	0	0	0	9.48154
Q9NWS8	RMND1	1.39213	0	0	0	9.44307
Q6P1L8	MRPL14	1.38611	0	0	0	9.43682
Q9H7L9	SUDS3	1.37166	0	0	0	9.4217
P08579	SNRPB2	1.37119	0	0	0	9.42121
P08047	SP1	1.35916	0	0	0	9.4085
Q15293	RCN1	0	1.35432	0	0	9.40336
O94762	RECQL5	1.30139	0	0	0	9.34584
Q14978	NOLC1	1.29141	0	0	0	9.33473
Q86SE9	PCGF5	1.28287	0	0	0	9.32516
Q5T5X7	BEND3	1.25974	0	0	0	9.29892
Q9UJV9	DDX41	1.17402	0	0	0	9.19724
Q8N8A6	DDX51	1.13937	0	0	0	9.15402
P42575	CASP2	1.11555	0	0	0	9.12353
Q08170	SRSF4	1.09451	0	0	0	9.09607
Q9BTT4	MED10	0.96473	0	0	0	8.91398
Q9BUB4	ADAT1	0.939238	0	0	0	8.87535
Q969L4	LSM10	0.937664	0	0	0	8.87293
O43298	ZBTB43	0.668648	0	0	0	8.3851
O43818	RRP9	0.552065	0	0	0	8.10869
P27797	CALR	0	0.26548	0	0	7.05246
Q08431	MFGE8	0.233222	0	0	0	6.86556
P20930	FLG	0	0.170168	0	0	6.41082
Q96QA5	GSDMA	0.136593	0	0	0	6.09374
Q14CN4	KRT72	0.100617	0	0	0	5.65273
P0CG39	POTEJ	0	0.0873982	0	0	5.44953
P05089	ARG1	0.0672711	0	0	0	5.07192
P31944	CASP14	0	0.0463896	0	0	4.53573
Q9Y4I1	MYO5A	2.19756	0.11828	0	0.117068	4.30612
Q9H9J2	MRPL44	2.8504	0.60989	0	0.410739	3.0746
Q15751	HERC1	3.80995	0	0.653042	0	2.54452
O60287	URB1	1.54446	0	0.332576	0	2.21534
Q15050	RRS1	1.37886	0.310649	0	0.376124	2.16732
Q96A35	MRPL24	0.826664	0.235681	0	0.23903	2.15199
Q9P2D1	CHD7	1.6211	0	0.389241	0	2.05824
Q9NP92	MRPS30	1.33846	0.214514	0	0.404003	1.94259
Q15154	PCM1	1.93024	0	0.524239	0	1.88048
Q6AI12	ANKRD40	3.68572	0	1.00175	0	1.87942
Q9BYC9	MRPL20	1.71498	0	0.467338	0	1.87565
Q86T24	ZBTB33	1.76737	1.22494	0	0.826392	1.85636
P07199	CENPB	1.64403	0	0.455211	0	1.85263
Q8IXM3	MRPL41	0.626719	0.265172	0	0.254195	1.81093
Q9H9L4	KANSL2	2.20213	0	0.645617	0	1.77015
O15111	CHUK	2.0096	0	0.612492	0	1.71414
Q08379	GOLGA2	4.06304	0	1.2511	0	1.69937
P41162	ETV3	1.89357	0	0.586912	0	1.68989
Q14678	KANK1	1.84907	0	0.59905	0	1.62605
P46020	PHKA1	3.61652	0	1.19082	0	1.60264
Q96L91	EP400	2.20765	0	0.732288	0	1.59203
Q8IXZ2	ZC3H3	2.52727	0	0.841818	0	1.586
O75448	MED24	1.03589	0.394565	0	0.47722	1.58375
Q9ULD2	MTUS1	3.06024	0	1.03152	0	1.56887
Q5VT06	CEP350	3.13327	0.412209	0.895585	0.319021	1.54549
O15360	FANCA	2.50648	0	0.866658	0	1.53213
P05166	PCCB	0.161537	0.0208656	0.0496612	0.0137977	1.52323
Q9BYD3	MRPL4	2.05806	0	0.718823	0	1.51757
Q6P4R8	NFRKB	1.93951	0	0.691898	0	1.48706
Q9H799	CPLANE1	0.731686	0	0.262284	0	1.48009
Q6W2J9	BCOR	1.11889	0.566369	0	0.619094	1.44474
Q92552	MRPS27	1.9193	0	0.708178	0	1.4384
Q15007	WTAP	1.45539	0	0.5427	0	1.42318
Q12830	BPTF	1.64279	0	0.620886	0	1.40374
P21675	TAF1	2.34858	0.845919	0	1.21032	1.4002
O75385	ULK1	3.11592	0	1.1885	0	1.39052
Q96C00	ZBTB9	1.46352	0	0.566296	0	1.36982
Q6IE81	JADE1	1.78923	0	0.692465	0	1.36952
Q96CP6	GRAMD1A	3.20993	0	1.24806	0	1.36286
Q13415	ORC1	1.61863	0	0.63614	0	1.34736
Q9GZR1	SENP6	2.58192	0	1.03341	0	1.32103
O60675	MAFK	1.62137	0.831077	0	0.982912	1.31909
Q12988	HSPB3	2.00605	0	0.812693	0	1.30357
P58005	SESN3	1.79764	0	0.728886	0	1.30234
Q86SQ7	SDCCAG8	1.46711	0	0.595635	0	1.30048
P22735	TGM1	0	0.261882	0	0.106362	1.29993
Q9Y4B5	MTCL1	2.38275	0	0.982969	0	1.27741
Q15629	TRAM1	2.43337	0	1.01092	0	1.26729
Q12947	FOXF2	1.7441	0	0.726793	0	1.26287
Q96T59	CDRT15	2.12795	0	0.89272	0	1.25318
Q9Y4A5	TRRAP	2.37264	0	0.997459	0	1.25016
Q13557	CAMK2D	2.43226	0	1.02521	0	1.24638
Q96LT9	RNPC3	1.10377	0	0.46557	0	1.24537
Q8N2Y8	RUSC2	2.37391	0	1.00349	0	1.24224
Q9NQS7	INCENP	1.58719	0	0.671056	0	1.24197
Q8NHZ8	CDC26	2.02201	0	0.855841	0	1.24037
Q9H0R8	GABARAPL1	1.4567	0	0.617092	0	1.23915
P05165	PCCA	0.223985	0.0225237	0.0867457	0.017698	1.23891
Q96QS3	ARX	1.76423	0	0.750734	0	1.23266
Q9BV19	C1orf50	2.43107	0	1.03995	0	1.22508
Q96EZ8	MCRS1	1.85675	0	0.795353	0	1.22311
O95466	FMNL1	2.82888	0	1.21455	0	1.21982
Q9P2R6	RERE	2.13737	0	0.929909	0	1.20068
Q9BWE0	REPIN1	1.95705	0	0.857063	0	1.19121
Q9HCC0	MCCC2	0.166794	0.0576304	0.0627382	0.0356319	1.18994
P04350	TUBB4A	2.32126	0	1.01931	0	1.18731
P23490	LORICRIN	0.454596	0	0.199942	0	1.18501
A7E2V4	ZSWIM8	3.04647	0	1.34052	0	1.18435
Q96RQ3	MCCC1	0.24266	0.0376016	0.0935936	0.0302723	1.17799
A6NHR9	SMCHD1	1.97165	0	0.874121	0	1.1735
Q9UJX4	ANAPC5	2.14251	0	0.951573	0	1.17092
P62699	YPEL5	2.06329	0	0.933969	0	1.1435
Q8N157	AHI1	2.69601	0	1.22243	0	1.14107
Q96BN2	TADA1	1.50535	0	0.682767	0	1.14063
Q8IY63	AMOTL1	3.13802	0	1.42658	0	1.1373
Q6P1L5	FAM117B	2.54349	0	1.1591	0	1.1338
O60293	ZFC3H1	1.45633	0	0.668271	0	1.12383
Q86YR5	GPSM1	2.45813	0	1.14353	0	1.10407
P17931	LGALS3	0	0.246224	0	0.114964	1.09879
Q14573	ITPR3	2.41362	0.246334	0.979368	0.265221	1.09573
Q8IZW8	TNS4	0.510416	0	0.238987	0	1.09474
O60216	RAD21	2.3285	0	1.09241	0	1.09189
Q86X10	RALGAPB	2.73904	0	1.29406	0	1.08177
Q8NB25	FAM184A	3.11753	0	1.47929	0	1.0755
Q9P2Y5	UVRAG	3.12923	0	1.5091	0	1.05212
Q8N7C3	TRIML2	2.03713	0	0.984403	0	1.04922
O95819	MAP4K4	3.24704	0	1.56982	0	1.04852
Q9P1Z0	ZBTB4	1.82363	0	0.882208	0	1.04762
Q9HCH0	NCKAP5L	2.07773	1.23365	0.878441	0.724807	1.04644
O00268	TAF4	1.0531	0.886072	0.473065	0.483468	1.01956
Q8IYB7	DIS3L2	1.65454	0	0.824643	0	1.00459
Q92619	ARHGAP45	3.52861	0	1.75875	0	1.00455
Q8WUW1	BRK1	3.20285	0	1.59946	0	1.00177
Q9HBG6	IFT122	2.08507	0	1.04587	0	0.995388
Q13439	GOLGA4	2.9974	0	1.50479	0	0.994146
Q08554	DSC1	0.429497	0.10943	0.142114	0.128762	0.99246
Q9Y5Z9	UBIAD1	1.7066	0	0.858519	0	0.991207
Q13555	CAMK2G	2.81422	0.221194	1.35078	0.178783	0.98877
Q14202	ZMYM3	1.58685	0	0.801118	0	0.986083
Q9H0B6	KLC2	1.11954	0	0.567635	0	0.979875
O14867	BACH1	2.28529	0.167671	1.16869	0.078105	0.976305
Q9P209	CEP72	1.47212	0	0.748901	0	0.975045
Q9UHV7	MED13	0.481078	0.439892	0.259556	0.209103	0.974614
Q8NFH8	REPS2	2.97162	0	1.51229	0	0.974519
P78563	ADARB1	1.29274	0.927888	0	1.13145	0.972801
O60437	PPL	3.2686	1.76383	1.56071	1.00778	0.970341
Q9Y6D9	MAD1L1	1.80539	0	0.924293	0	0.965886
Q96AY4	TTC28	2.54546	0	1.30452	0	0.96441
Q96EL2	MRPS24	0.689763	0	0.35418	0	0.961619
Q15652	JMJD1C	1.85144	0.117835	0.899302	0.112271	0.961064
Q9Y2X0	MED16	0.548793	0	0.282467	0	0.95818
Q8NFC6	BOD1L1	1.80521	0	0.934925	0	0.949245
Q13405	MRPL49	0.536758	0.889409	0.245198	0.498375	0.939596
P07910	HNRNPC	0.644104	0	0.336714	0	0.935769
Q92614	MYO18A	0.93317	0.0547915	0.481986	0.0362516	0.930841
Q8NAF0	ZNF579	1.06131	0	0.560502	0	0.921055
Q9NVR2	INTS10	0.52487	0	0.277198	0	0.921043
Q16514	TAF12	1.564	0	0.826772	0	0.919677
P54278	PMS2	1.80787	0	0.956186	0	0.918929
Q8WYQ9	ZCCHC14	2.27671	0	1.20473	0	0.918234
Q5M775	SPECC1	2.78781	0	1.4764	0	0.917049
O94782	USP1	2.25894	0	1.19741	0	0.915734
Q7Z5J4	RAI1	1.46646	0	0.778227	0	0.914072
P78524	DENND2B	0.658758	0	0.349906	0	0.912783
Q9BPZ7	MAPKAP1	2.48402	0	1.32089	0	0.911161
P49711	CTCF	1.34313	0	0.715954	0	0.907658
P15407	FOSL1	2.40785	0	1.28486	0	0.906132
P04908	H2AC8	0.866038	0.158021	0.441822	0.105572	0.903648
P04908	H2AC4	0.866038	0.158021	0.441822	0.105572	0.903648
P53701	HCCS	2.54172	0	1.36194	0	0.900141
Q9H5N1	RABEP2	3.10468	0	1.66495	0	0.898966
P51531	SMARCA2	1.49176	0	0.800856	0	0.897398
O94964	MTCL2	3.00496	0	1.61391	0	0.89679
P48634	PRRC2A	2.0995	1.00936	0.941457	0.729895	0.89537
O43149	ZZEF1	3.03462	0	1.63181	0	0.89504
O00763	ACACB	0.211863	0.0358653	0.106636	0.0267564	0.893081
Q6KB66	KRT80	1.51488	0.974748	0.742426	0.601424	0.889556
P42345	MTOR	2.40693	0	1.3062	0	0.881813
Q8WWQ0	PHIP	1.36569	0.0664886	0.690092	0.0877573	0.880645
P46019	PHKA2	2.17862	0	1.18982	0	0.872666
Q9BYD2	MRPL9	0.656398	0	0.358939	0	0.870834
Q8WVM7	STAG1	1.57311	0	0.862661	0	0.866758
Q9P2K8	EIF2AK4	1.53665	0	0.845384	0	0.862112
O00291	HIP1	1.82542	0	1.00542	0	0.860436
Q6WCQ1	MPRIP	1.82755	0	1.00736	0	0.859322
Q15697	ZNF174	1.75869	0	0.970663	0	0.857458
Q92574	TSC1	2.60395	0	1.43804	0	0.856599
Q15067	ACOX1	2.75075	0.166406	1.49589	0.115397	0.856343
Q09472	EP300	0.824196	0.29743	0.316643	0.303425	0.855093
Q96BD5	PHF21A	1.55112	1.54245	0.846969	0.863511	0.854869
Q9UN86	G3BP2	1.63701	0	0.905739	0	0.853893
Q15643	TRIP11	2.2344	0	1.23743	0	0.852543
Q8WXG6	MADD	2.43411	0	1.35048	0	0.849925
Q9ULJ8	PPP1R9A	3.12225	0	1.73338	0	0.849002
Q9UPU9	SAMD4A	2.40115	0	1.33386	0	0.84812
Q9Y3A2	UTP11	1.00931	1.09705	0	1.17023	0.847953
Q92585	MAML1	1.90084	0	1.05782	0	0.84555
Q9UQ84	EXO1	1.86689	0	1.03896	0	0.8455
Q9NX47	MARCHF5	2.13187	0	1.18662	0	0.845259
P56589	PEX3	2.60141	0	1.45202	0	0.841229
Q8TDM6	DLG5	2.61363	0.459246	1.30298	0.41651	0.837607
P02794	FTH1	1.73872	2.17966	0.840902	1.3546	0.835704
Q96PU5	NEDD4L	2.41164	0	1.35414	0	0.832639
Q15723	ELF2	2.60092	0	1.46346	0	0.829644
Q96FV9	THOC1	1.70051	0	0.959748	0	0.82524
Q03001	DST	3.12835	0	1.76773	0	0.823504
Q9BZL4	PPP1R12C	3.46468	0	1.96259	0	0.819967
Q9H1I8	ASCC2	2.8357	1.50404	1.17098	1.28881	0.819075
Q9Y5S2	CDC42BPB	2.79448	0.829362	1.31181	0.742808	0.818649
Q13576	IQGAP2	2.48667	0	1.41082	0	0.81768
Q5HYK3	COQ5	1.96584	0	1.11786	0	0.814406
Q9Y3C7	MED31	1.00662	0.505857	0.33183	0.530009	0.811418
Q86V48	LUZP1	1.98918	0.933521	0.964131	0.701752	0.811015
Q15345	LRRC41	1.93987	0	1.1063	0	0.810212
P82921	MRPS21	1.53151	0	0.874205	0	0.80891
P46527	CDKN1B	1.9737	0	1.12677	0	0.808708
Q13155	AIMP2	2.29874	0.763749	1.09027	0.659576	0.80748
Q86X53	ERICH1	1.60565	0	0.918036	0	0.806536
Q96JB2	COG3	2.68092	0	1.53336	0	0.806028
Q9NWF9	RNF216	1.78456	0	1.0217	0	0.804591
Q6T4R5	NHS	2.17989	0	1.25554	0	0.795945
O15287	FANCG	2.43306	0	1.40327	0	0.793982
Q96EP0	RNF31	2.88287	0	1.66407	0	0.792793
Q8N0Z3	SPICE1	2.29272	0	1.32552	0	0.790501
Q96HA1	POM121	1.42834	0	0.826593	0	0.789086
Q9NU22	MDN1	2.49578	0	1.44497	0	0.788454
Q9H4L7	SMARCAD1	2.46833	0	1.43362	0	0.783877
Q13813	SPTAN1	2.20936	0.498912	1.14458	0.430838	0.781636
Q01804	OTUD4	1.55823	0.750787	0.748556	0.596976	0.779103
Q9NV56	MRGBP	1.41056	0	0.823453	0	0.776512
Q9Y6D5	ARFGEF2	2.41497	0	1.4102	0	0.776103
Q96CV9	OPTN	2.69967	0	1.57683	0	0.775757
Q9P227	ARHGAP23	2.71759	0	1.5892	0	0.77403
O95071	UBR5	1.20706	0.704746	0.547857	0.571944	0.77169
Q8IX01	SUGP2	1.16234	0.534942	0.531991	0.464437	0.768391
O95625	ZBTB11	0.510934	0	0.300499	0	0.765776
O15047	SETD1A	1.85979	0	1.09394	0	0.765606
P41252	IARS1	2.12552	0.631545	0.91216	0.710403	0.764858
Q8N556	AFAP1	3.25897	0	1.91804	0	0.764785
A1L390	PLEKHG3	2.9463	0.538539	1.57165	0.480781	0.763758
Q5SWA1	PPP1R15B	1.44897	0.97268	0.903775	0.523351	0.762875
O75380	NDUFS6	1.55015	0.546176	0.794043	0.441856	0.7623
Q14152	EIF3A	2.45313	1.1501	1.12516	0.999594	0.761995
O94901	SUN1	1.94179	0.283751	0.996251	0.317639	0.760314
Q9UPT9	USP22	1.66981	0	0.986005	0	0.76002
Q6ZNB6	NFXL1	2.5351	0.696974	1.16527	0.74459	0.758993
Q9BW19	KIFC1	0.785398	0	0.464267	0	0.75847
Q5T200	ZC3H13	1.2677	0	0.75066	0	0.755977
Q5JSL3	DOCK11	3.13603	0	1.85713	0	0.755863
O00287	RFXAP	1.27842	0	0.75749	0	0.755062
O15020	SPTBN2	2.64054	1.05095	1.19497	0.994392	0.753692
O95365	ZBTB7A	1.1925	1.12829	0	1.37676	0.753336
Q9BZQ6	EDEM3	2.91298	0	1.72932	0	0.752288
P58107	EPPK1	1.60587	0.203128	0.865145	0.209364	0.751511
Q9BY89	KIAA1671	2.07277	0.947111	1.1832	0.613264	0.749328
Q5GLZ8	HERC4	2.99994	1.1561	1.13739	1.33923	0.746841
Q8N3F8	MICALL1	2.30017	0	1.37227	0	0.745178
P07996	THBS1	2.80954	0	1.67637	0	0.744996
Q9H2D6	TRIOBP	3.10336	1.35061	1.50357	1.16351	0.739829
Q9Y2X7	GIT1	2.98337	1.29397	1.32055	1.24133	0.739512
Q9GZS3	SKIC8	1.4251	0	0.856172	0	0.735091
Q9Y520	PRRC2C	1.78414	0.830669	0.969415	0.601986	0.734656
P49815	TSC2	2.3614	0	1.41928	0	0.734486
Q96SZ6	CDK5RAP1	2.43712	0	1.46732	0	0.731991
P15328	FOLR1	0.84725	0.240473	0.512263	0.142732	0.731754
O75116	ROCK2	2.66145	1.09965	1.2864	0.978458	0.731733
A0A494C1R9	TSPY9	2.11299	0	1.27254	0	0.731571
A0A494C1R9	LOC124905627	2.11299	0	1.27254	0	0.731571
A0A494C1R9	LOC124909317	2.11299	0	1.27254	0	0.731571
A0A494C1R9	LOC128966591	2.11299	0	1.27254	0	0.731571
Q8IW35	CEP97	2.48247	0.605196	1.27315	0.587136	0.730993
Q9Y2D4	EXOC6B	2.68956	0	1.62082	0	0.730649
Q8IWT6	LRRC8A	2.24211	0	1.35158	0	0.730207
P15822	HIVEP1	1.15624	0	0.697695	0	0.728779
Q86YV5	PRAG1	2.35365	0	1.42073	0	0.728265
Q12904	AIMP1	1.79478	0.740964	0.806833	0.725276	0.726889
Q9BUZ4	TRAF4	0.256881	0	0.155392	0	0.725193
Q15032	R3HDM1	2.31833	1.02253	1.05259	0.968729	0.724921
Q14204	DYNC1H1	1.8781	0.520129	0.91256	0.538454	0.724904
Q96GM5	SMARCD1	1.64015	0	0.993631	0	0.723048
Q96RY7	IFT140	2.24377	0	1.36236	0	0.719815
Q5SYE7	NHSL1	2.80185	0	1.70297	0	0.718326
O14802	POLR3A	1.81249	0	1.10256	0	0.717114
Q86W92	PPFIBP1	2.22542	1.4834	1.03321	1.22388	0.716496
Q9BRR8	GPATCH1	1.83701	0.79059	0.979061	0.622005	0.714715
Q9BRU9	UTP23	1.31391	0	0.801597	0	0.712917
P14868	DARS1	1.80171	0.69457	0.840824	0.682895	0.712182
Q6Y7W6	GIGYF2	1.80038	0.513566	1.05453	0.35848	0.711585
Q92766	RREB1	1.7354	0	1.06028	0	0.710816
Q9P107	GMIP	2.82179	0	1.72442	0	0.710504
Q9UKJ3	GPATCH8	1.70301	0.883144	0.749884	0.831916	0.709239
O00189	AP4M1	2.35896	0	1.444	0	0.70808
Q5T5Y3	CAMSAP1	2.04476	0.17398	1.21244	0.146792	0.706948
Q96F44	TRIM11	1.52085	0.783242	0.70618	0.70554	0.706742
O60343	TBC1D4	3.21502	0	1.97097	0	0.705921
Q9Y6G9	DYNC1LI1	2.28548	0.665669	0.999927	0.809299	0.705904
Q8WY36	BBX	1.8658	0.459355	1.17298	0.254287	0.704076
Q3LXA3	TKFC	1.84826	0	1.13556	0	0.702765
Q9P0M9	MRPL27	1.43484	0.988371	0.929529	0.56299	0.699169
P51532	SMARCA4	1.6465	0.657428	0.781185	0.639253	0.697757
Q9UPN6	SCAF8	1.52284	0	0.939296	0	0.697117
Q8WXD5	GEMIN6	1.76025	0	1.08696	0	0.695482
Q00537	CDK17	2.42307	0	1.49685	0	0.694904
Q9H1C7	CYSTM1	1.86743	0	1.1537	0	0.694783
Q96II8	LRCH3	2.0784	0	1.28441	0	0.694362
Q9BYK8	HELZ2	1.25775	0	0.778632	0	0.691832
Q8TF72	SHROOM3	2.17919	0.5365	1.31331	0.369274	0.690646
Q5TAQ9	DCAF8	1.68406	0	1.04427	0	0.689444
P54136	RARS1	2.11042	0.721124	0.96335	0.793129	0.688902
Q76FK4	NOL8	1.17243	0	0.728187	0	0.687123
P35227	PCGF2	1.23643	0	0.767975	0	0.687054
P35611	ADD1	2.28055	0	1.41763	0	0.685904
Q9BVG8	KIFC3	2.52199	0	1.56874	0	0.684958
Q9P2I0	CPSF2	1.34872	0.196098	0.762421	0.199661	0.683202
Q09666	AHNAK	1.16703	0.444309	0.591332	0.414366	0.680063
Q12802	AKAP13	2.47439	1.32874	1.15672	1.21831	0.679239
Q15646	OASL	1.60683	0	1.00435	0	0.677963
P47897	QARS1	2.03421	0.663476	0.985733	0.700966	0.677521
O75362	ZNF217	1.7071	0	1.06752	0	0.67729
Q9UNS1	TIMELESS	1.50611	0	0.942522	0	0.676231
P26358	DNMT1	1.88446	1.42771	0.568907	1.50583	0.674843
Q9HCK8	CHD8	1.79422	1.16086	1.08576	0.765641	0.674577
P14859	POU2F1	1.45021	0	0.908786	0	0.674254
Q8N961	ABTB2	2.65383	1.77272	1.67185	1.10526	0.672598
Q3SY84	KRT71	0	0.288574	0	0.181094	0.672204
Q96T21	SECISBP2	1.94956	0	1.22494	0	0.670445
Q5T5U3	ARHGAP21	2.37849	0	1.49474	0	0.670151
Q14674	ESPL1	2.14217	0	1.34843	0	0.667793
Q13085	ACACA	0.27675	0.0798445	0.14376	0.0807761	0.667337
Q96MG7	NSMCE3	2.01736	0	1.2744	0	0.662656
Q8N5C6	SRBD1	1.60154	0	1.01249	0	0.661557
Q96SB3	PPP1R9B	2.38212	0	1.5064	0	0.661146
Q86UP2	KTN1	1.83427	0.800558	0.892385	0.774037	0.660957
Q92625	ANKS1A	2.46761	0	1.56114	0	0.660512
Q9P242	NYAP2	2.13536	0	1.352	0	0.659379
Q9UM82	SPATA2	0.972976	0.595703	0.692144	0.301939	0.658113
Q9H4I3	TRABD	1.84505	1.29036	0	1.98831	0.657111
Q8IVF2	AHNAK2	1.03776	0.359036	0.569763	0.316791	0.655836
Q9NP66	HMG20A	1.05592	0.883099	0.479109	0.752905	0.654306
Q9Y2R9	MRPS7	0.529469	0.987191	0.330675	0.633438	0.653624
Q9BYD1	MRPL13	0.711372	0	0.452718	0	0.651994
Q92576	PHF3	1.23575	0	0.786963	0	0.651024
Q9H7Z3	NRDE2	1.44759	0	0.92196	0	0.650872
Q9HBM0	VEZT	2.74952	0	1.75248	0	0.649777
P82650	MRPS22	0.883867	0.585763	0.416755	0.520034	0.649657
Q69YQ0	SPECC1L	2.80637	0	1.78942	0	0.649213
Q9NRA8	EIF4ENIF1	2.12149	1.39509	1.16503	1.07877	0.648235
Q9H1H9	KIF13A	2.63182	0	1.6803	0	0.64734
Q9P0K7	RAI14	1.75779	0.332364	0.988873	0.346943	0.645888
Q15149	PLEC	0.96627	0.219222	0.538408	0.21927	0.645827
Q5VW36	FOCAD	3.24764	1.25703	1.62104	1.26015	0.644757
Q5VYS8	TUT7	2.3094	0.371854	1.36934	0.346612	0.643895
Q3V6T2	CCDC88A	2.04831	0	1.31126	0	0.643481
Q5T4S7	UBR4	1.97734	0.669813	0.993234	0.702797	0.642279
Q12913	PTPRJ	2.29215	0	1.47007	0	0.640816
P82663	MRPS25	1.08318	0	0.696265	0	0.637565
Q658Y4	FAM91A1	2.64806	1.1458	1.17443	1.26574	0.636691
Q9UBW7	ZMYM2	1.56605	0	1.00787	0	0.635818
A1A4S6	ARHGAP10	2.87792	1.49206	1.43047	1.38691	0.633271
O15083	ERC2	2.36775	0	1.52785	0	0.632016
Q14146	URB2	1.19076	0	0.769231	0	0.63039
P14373	TRIM27	2.10008	1.4691	0.988089	1.31788	0.630218
Q9H7D0	DOCK5	2.60296	0.164152	1.64946	0.139731	0.629079
Q01201	RELB	1.74713	0.963757	0.86478	0.889275	0.628072
Q9Y618	NCOR2	1.05244	0.361629	0.636368	0.279298	0.626956
P18074	ERCC2	1.56424	0	1.01314	0	0.62663
Q56P03	EAPP	1.20753	0	0.78222	0	0.626417
Q13608	PEX6	2.33556	0	1.51307	0	0.626287
Q9BRV8	SIKE1	0	0.135638	0	0.0879581	0.624873
Q03135	CAV1	1.83209	1.38593	1.01048	1.07648	0.624766
Q6R327	RICTOR	2.28896	0.759862	1.29894	0.680202	0.623374
Q9NR09	BIRC6	2.07375	0.540474	1.13275	0.565029	0.622734
Q96KQ4	PPP1R13B	2.52613	0	1.64176	0	0.621687
Q96BY6	DOCK10	2.09394	0	1.36101	0	0.621537
Q9H2X3	CLEC4M	1.80898	0	1.17633	0	0.62089
P38398	BRCA1	1.84794	0	1.20415	0	0.617909
Q00577	PURA	1.7924	0	1.1713	0	0.613784
Q9NVU0	POLR3E	1.74639	0	1.14186	0	0.612988
Q9HD67	MYO10	2.05639	0.700585	1.2162	0.587879	0.61182
Q8IVH2	FOXP4	1.48805	0	0.973926	0	0.61154
Q14134	TRIM29	1.37876	0.743301	0.923666	0.465713	0.611027
Q8TDB6	DTX3L	1.91385	0	1.25339	0	0.610644
O75691	UTP20	1.23287	0.729428	0.512098	0.77309	0.610568
Q14686	NCOA6	1.29179	0	0.848423	0	0.606514
Q5VZ89	DENND4C	2.26751	0	1.49008	0	0.605724
Q7Z2W9	MRPL21	0.642064	0	0.422057	0	0.605279
A2RRP1	NBAS	2.53039	0.985764	1.33309	0.979296	0.604615
P25054	APC	1.98281	0	1.30703	0	0.601256
Q7L5Y9	MAEA	2.0837	0	1.37574	0	0.598936
Q5T3J3	LRIF1	1.90661	0	1.2592	0	0.598499
Q659C4	LARP1B	1.27723	0	0.843776	0	0.598085
O75381	PEX14	1.84925	0	1.22263	0	0.596954
A4D1E9	GTPBP10	1.84983	0	1.22384	0	0.595973
P42858	HTT	2.74982	0	1.82002	0	0.595384
Q15283	RASA2	1.88872	0	1.25093	0	0.594411
Q53EP0	FNDC3B	2.22686	0	1.47516	0	0.594143
P12270	TPR	1.97844	0.868805	1.43616	0.451005	0.593344
Q16352	INA	1.43152	0.981255	1.08501	0.514578	0.592994
Q9NRX2	MRPL17	0.54146	0	0.358998	0	0.59288
O15056	SYNJ2	1.10366	0	0.732453	0	0.591487
Q9UKA4	AKAP11	2.6546	0	1.7625	0	0.590873
Q9H147	DNTTIP1	1.10381	0.465114	0.619972	0.422182	0.590206
P21359	NF1	2.181	0	1.44927	0	0.589663
Q9UIQ6	LNPEP	2.70929	0	1.80451	0	0.586302
Q13459	MYO9B	2.55543	1.39151	1.43282	1.19755	0.585466
P98174	FGD1	2.75309	0	1.83681	0	0.583851
Q8TEX9	IPO4	1.75386	0	1.17127	0	0.582453
O14579	COPE	1.33212	0.407822	0.90244	0.26008	0.581779
Q5JTD0	TJAP1	2.52444	0	1.68791	0	0.580727
Q96N67	DOCK7	2.1454	0.38243	1.34487	0.345417	0.580633
Q96T52	IMMP2L	2.39831	0	1.60416	0	0.580201
Q3B726	POLR1F	1.09549	0	0.733384	0	0.578934
O60232	ZNRD2	2.02111	1.47333	0.861013	1.48005	0.577897
P07814	EPRS1	2.00818	0.727832	1.06025	0.773901	0.576966
Q15397	PUM3	0.540636	0.240372	0.280887	0.242944	0.576236
Q9BRZ2	TRIM56	2.41927	1.02459	1.3194	0.991058	0.575849
Q9UI10	EIF2B4	1.93409	0	1.29786	0	0.575514
P11498	PC	0.204501	0.0445548	0.139944	0.0272562	0.57489
Q8N5N7	MRPL50	0.872794	0	0.585995	0	0.574753
Q93074	MED12	0.971472	0.708535	0.607304	0.520881	0.574464
Q92504	SLC39A7	0.642081	0	0.431434	0	0.573616
Q9UPP1	PHF8	1.42464	0	0.958899	0	0.57115
Q9NUK0	MBNL3	2.2388	1.00969	1.13814	1.04889	0.570794
Q9UGU0	TCF20	1.329	0	0.894984	0	0.570402
Q12789	GTF3C1	1.58584	0.786243	0.903757	0.694542	0.569617
Q9Y4F5	CEP170B	2.32249	0	1.56607	0	0.56852
Q13506	NAB1	1.24865	0.54127	0.775696	0.431712	0.567985
Q14966	ZNF638	1.19833	1.19751	0.684785	0.932245	0.567188
Q14160	SCRIB	2.06792	0	1.39618	0	0.566693
Q12873	CHD3	0.848387	0	0.573397	0	0.565188
Q6KC79	NIPBL	1.40832	1.01448	0.696054	0.94299	0.563819
O75427	LRCH4	2.84553	0	1.92548	0	0.563484
Q9H307	PNN	0.790694	0.315148	0.442844	0.305588	0.563202
Q53LP3	SOWAHC	2.86071	1.12158	1.63819	1.05949	0.561878
Q32MZ4	LRRFIP1	2.37807	1.56205	1.149	1.5211	0.561346
O43432	EIF4G3	1.91151	1.25065	1.17851	0.965301	0.560734
A6ND36	FAM83G	2.83525	0	1.92219	0	0.560725
P02538	KRT6A	0.114453	0.273366	0.113052	0.149962	0.560247
Q8IZP0	ABI1	2.40763	1.61599	1.46401	1.26643	0.55936
P12814	ACTN1	2.96846	0.371225	1.83912	0.428434	0.558572
Q6PD62	CTR9	1.15682	1.06543	0.517261	0.992262	0.557925
P49006	MARCKSL1	2.4107	0	1.63858	0	0.557004
Q6P1M9	ARMCX5	2.35732	0	1.6024	0	0.556916
Q9Y4Z0	LSM4	0.48827	0	0.33207	0	0.556191
Q96PE2	ARHGEF17	2.20978	1.49302	1.38122	1.13931	0.554889
Q6PCB5	RSBN1L	1.30331	0	0.887303	0	0.554683
O75147	OBSL1	2.71069	0	1.8462	0	0.554101
Q9UJX5	ANAPC4	2.04321	1.64296	1.08709	1.42559	0.552896
Q3KP66	INAVA	2.57969	0	1.76094	0	0.550851
Q9UI09	NDUFA12	1.44716	0	0.987969	0	0.550686
Q96MY1	NOL4L	1.47271	0	1.00565	0	0.550353
P10586	PTPRF	2.13694	0	1.46073	0	0.548863
Q9UPW5	AGTPBP1	2.01758	0	1.38041	0	0.547523
Q9UQ13	SHOC2	1.94003	0	1.32768	0	0.547175
Q6IA86	ELP2	2.49944	0	1.7112	0	0.546593
Q14004	CDK13	1.13496	0.887484	0.59323	0.791533	0.546459
Q93100	PHKB	2.01151	0	1.37774	0	0.545974
Q9UP83	COG5	2.36316	0	1.61871	0	0.545869
Q6ICG6	KIAA0930	2.17704	0	1.49177	0	0.545339
P56377	AP1S2	2.13707	0	1.4644	0	0.545318
Q9NRR4	DROSHA	1.05527	0	0.723217	0	0.545112
O60573	EIF4E2	2.18743	0.955358	1.34319	0.811324	0.544683
Q8WTW3	COG1	1.81792	0	1.24695	0	0.543887
Q9UQ35	SRRM2	0.923709	0.386845	0.511303	0.387909	0.543444
Q92859	NEO1	2.18235	0	1.49742	0	0.543404
Q15022	SUZ12	1.33956	0	0.919206	0	0.543295
Q8WWC4	MAIP1	2.0178	0	1.38472	0	0.54318
Q8NCD3	HJURP	1.41317	0	0.970068	0	0.542778
O94864	SUPT7L	1.24145	0	0.85233	0	0.542539
P36957	DLST	1.27718	0.378489	0.748999	0.387851	0.542374
Q92870	APBB2	2.76123	0	1.89608	0	0.542296
Q969X6	UTP4	1.41496	0.0993995	0.932518	0.108418	0.540825
Q02241	KIF23	1.14226	0.538351	0.678018	0.477256	0.540752
Q9BTC0	DIDO1	1.22638	0.845199	0.620651	0.803515	0.540617
Q12824	SMARCB1	1.19038	0.811703	0.651245	0.727749	0.537882
O15042	U2SURP	1.2669	0.474225	0.71576	0.483971	0.537308
Q7Z333	SETX	1.3728	0.485489	0.892638	0.38828	0.536795
Q7RTP6	MICAL3	1.79417	1.37506	1.06302	1.12217	0.536372
Q9UIF9	BAZ2A	1.64019	0	1.13092	0	0.536368
Q5U3C3	TMEM164	1.36415	0	0.941014	0	0.535719
Q86U44	METTL3	1.32912	0	0.917817	0	0.534192
Q7Z6Z7	HUWE1	1.94401	0.702968	1.12076	0.707737	0.533688
Q9NRL2	BAZ1A	1.7852	0.904356	0.915455	0.942916	0.533332
Q99700	ATXN2	2.04487	1.42668	1.21126	1.18803	0.532974
Q8NFJ5	GPRC5A	1.83587	0	1.26889	0	0.532903
Q8IXM2	C17orf49	1.42694	0	0.987009	0	0.531787
Q13322	GRB10	1.72071	0	1.19065	0	0.531258
Q9Y2A7	NCKAP1	2.32434	0.846952	1.3792	0.815964	0.530743
Q9UKY1	ZHX1	1.59869	0	1.10692	0	0.53034
Q9UKK6	NXT1	0.746269	1.87185	0.735717	1.07741	0.530048
O15014	ZNF609	1.17712	0.622157	0.634083	0.61381	0.527924
Q9C0C2	TNKS1BP1	2.25663	1.20337	1.47688	0.924182	0.527104
Q7Z4S6	KIF21A	2.63223	0	1.8271	0	0.526728
P51398	DAP3	0.842484	0.948065	0.343289	0.899903	0.526353
Q8NI27	THOC2	1.18503	0.717095	0.698205	0.622757	0.526023
Q5C9Z4	NOM1	0.391969	0	0.272279	0	0.525651
Q15788	NCOA1	0	0.458734	0	0.318688	0.525513
P46379	BAG6	2.50676	1.55886	1.33604	1.49554	0.521867
Q92925	SMARCD2	1.53611	1.26089	0.781331	1.16849	0.520543
Q9P2E9	RRBP1	0.503228	0.116524	0.432041	0	0.520524
P62891	RPL39	0.317783	0.113293	0.231814	0.0690944	0.518619
Q9NV70	EXOC1	1.94598	0.508421	1.214	0.499652	0.518303
Q96HP0	DOCK6	2.80263	0	1.95684	0	0.518256
Q92844	TANK	2.06855	1.01939	1.22541	0.931569	0.517628
O15446	POLR1G	0.96782	0	0.676191	0	0.517307
P57678	GEMIN4	0.98333	0.71115	0.508558	0.677235	0.51499
Q96SK2	TMEM209	1.4549	0	1.01835	0	0.514682
O75376	NCOR1	1.1683	0.710715	0.736535	0.579201	0.514104
P46013	MKI67	1.11462	0.625258	0.585366	0.633226	0.513766
Q9C005	DPY30	1.16504	0	0.816076	0	0.513601
Q460N5	PARP14	2.07152	0.264758	1.41121	0.226155	0.512838
Q9UN79	SOX13	1.60424	0	1.12477	0	0.51226
O14920	IKBKB	2.99662	1.19308	1.67692	1.26211	0.511501
Q8NEJ9	NGDN	1.20299	0	0.844075	0	0.511183
P10412	H1-4	0.333591	0.115662	0.226211	0.0891252	0.510639
Q13347	EIF3I	2.12558	1.15783	1.16818	1.13782	0.509799
P62861	FAU	0.412439	0.147854	0.268	0.125777	0.508803
P82094	TMF1	2.26629	0	1.5938	0	0.507861
Q9NW08	POLR3B	1.7218	0	1.2112	0	0.507476
Q9Y3U8	RPL36	0.392966	0.131224	0.263921	0.105128	0.506277
Q16656	NRF1	1.7715	0	1.24737	0	0.506082
Q96L93	KIF16B	1.51168	1.33491	0.77588	1.2285	0.506073
Q9UI38	PRSS50	1.1816	0	0.832345	0	0.505492
O75157	TSC22D2	2.80998	0	1.98054	0	0.504662
Q9H7P9	PLEKHG2	2.30192	0	1.62246	0	0.504653
Q86YP4	GATAD2A	1.13681	0.931067	0.693339	0.764821	0.504001
Q6PJG2	MIDEAS	0.904583	1.04512	0.481187	0.893841	0.503792
Q70CQ2	USP34	1.6186	0.847029	0.77923	0.960073	0.503446
Q9BUT9	MCRIP2	2.31891	1.2922	1.33065	1.21787	0.50278
Q6NSW5	DENND10	2.18966	0	1.54689	0	0.501338
Q9H425	C1orf198	1.92272	1.98463	2.10283	0.657824	0.501181
Q9Y2K2	SIK3	0	1.01291	0	0.715752	0.500968
O60518	RANBP6	1.80488	0	1.27551	0	0.500826
Q9H4A3	WNK1	1.83702	1.23977	1.10112	1.0742	0.500202
Q01082	SPTBN1	2.39281	0.62897	1.51028	0.626398	0.500032
O14974	PPP1R12A	2.22153	1.5437	1.33952	1.32285	0.500023
Q9BQA1	WDR77	1.59287	1.10396	1.06185	0.845342	0.499815
Q6P2E9	EDC4	2.04618	0.593262	1.28762	0.579014	0.499794
Q08378	GOLGA3	2.08222	1.16349	1.22331	1.07368	0.498786
Q03518	TAP1	1.60468	1.25	0.889213	1.13114	0.498722
Q5TGY3	AHDC1	1.13135	0.534462	0.683945	0.495316	0.498339
Q9UQE7	SMC3	1.38238	0.516605	0.85577	0.488781	0.498102
Q5SW79	CEP170	1.43988	1.53385	0.9295	1.17749	0.497088
O95049	TJP3	3.00109	0	2.12648	0	0.497023
O95271	TNKS	2.87858	1.43262	1.76254	1.29422	0.496089
O75410	TACC1	2.33948	1.63657	1.55874	1.26229	0.495118
Q9P0K8	FOXJ2	1.6146	0	1.14702	0	0.493276
Q53SF7	COBLL1	2.33187	0	1.65689	0	0.493011
Q92600	CNOT9	2.18423	1.53843	1.18328	1.46236	0.492716
Q6ZRI6	C15orf39	1.58489	1.14032	1.1985	0.739008	0.492165
Q6PJI9	WDR59	2.35203	0	1.67307	0	0.491415
Q14683	SMC1A	1.32685	0.414404	0.8184	0.420868	0.49064
O60469	DSCAM	0.603831	0	0.429928	0	0.49005
Q14161	GIT2	2.23141	1.79877	1.31387	1.55582	0.489952
Q03468	ERCC6	1.43139	0	1.01998	0	0.488872
Q12774	ARHGEF5	2.38616	0	1.70156	0	0.487837
Q96SZ5	ADO	2.24412	0	1.6005	0	0.487632
Q93096	PTP4A1	2.00076	0	1.42716	0	0.487404
Q92997	DVL3	1.86104	1.27555	1.31005	0.927645	0.487184
O95602	POLR1A	1.77724	0	1.26809	0	0.486983
Q9Y262	EIF3L	1.57414	1.07213	0.934385	0.955535	0.485635
Q14676	MDC1	1.13463	0.644475	0.671365	0.599442	0.48541
O95714	HERC2	2.17457	0	1.5535	0	0.48521
P83436	COG7	2.19591	0	1.56942	0	0.484587
Q6STE5	SMARCD3	1.2439	0.561282	0.646116	0.644091	0.48454
Q9H9A7	RMI1	1.11936	0	0.800886	0	0.483003
Q9Y4H2	IRS2	2.18303	1.21551	1.54295	0.88988	0.48228
Q9P2J5	LARS1	1.82509	0.635889	1.08487	0.6773	0.481883
P49792	RANBP2	1.49256	0.598982	0.921656	0.576167	0.481703
P83916	CBX1	1.61788	0.868446	0.988987	0.794084	0.479653
Q7Z569	BRAP	1.99858	0	1.4348	0	0.478132
Q9HC35	EML4	2.80917	1.66561	1.49282	1.72299	0.476635
Q68DK7	MSL1	1.75061	0	1.25856	0	0.476084
Q12962	TAF10	1.9787	0	1.42348	0	0.475133
Q9ULM3	YEATS2	1.92903	0	1.38813	0	0.474729
Q9BXB4	OSBPL11	2.9569	1.58963	1.57623	1.69585	0.474556
Q96HW7	INTS4	1.58129	0	1.13873	0	0.473677
P0DI83	RAB34	1.83124	0	1.31893	0	0.473456
P35658	NUP214	1.72893	0.729508	1.1498	0.621506	0.472931
O94776	MTA2	1.19875	0.917586	0.656571	0.868753	0.472454
O43491	EPB41L2	2.32165	0	1.67332	0	0.472436
A8CG34	POM121	1.30015	0.730828	0.776519	0.687386	0.472352
Q14149	MORC3	1.93084	0	1.39191	0	0.472162
Q14008	CKAP5	2.8224	1.32207	1.63435	1.35551	0.471108
Q8N726	CDKN2A	1.82552	0	1.31725	0	0.470776
Q8TAE8	GADD45GIP1	1.10049	0	0.794409	0	0.470196
Q8WXI9	GATAD2B	1.2362	0.873737	0.733832	0.789398	0.470068
P05423	POLR3D	1.46047	0	1.05454	0	0.469825
P08779	KRT16	0.11188	0.200804	0.126351	0.0994249	0.469816
Q14667	BLTP2	2.8041	0	2.02515	0	0.469515
Q8WUH6	TMEM263	0.608802	0	0.439756	0	0.46927
Q9Y672	ALG6	1.84999	0	1.33634	0	0.469237
Q9P1Y5	CAMSAP3	2.47732	1.51678	1.62425	1.26099	0.469176
O95793	STAU1	1.54457	1.64115	1.01851	1.28417	0.4683
Q9UKL0	RCOR1	1.02101	0	0.738009	0	0.46829
Q9NQT4	EXOSC5	1.18951	1.44621	0.519394	1.38613	0.46801
Q9ULJ3	ZBTB21	1.70232	1.23612	0.998014	1.12718	0.467452
Q9P215	POGK	1.55283	0	1.12378	0	0.466535
Q9HCD6	TANC2	1.96453	0	1.42196	0	0.466301
Q13243	SRSF5	1.25508	1.37137	0.772382	1.12982	0.465444
Q92522	H1-10	0.63828	0.151762	0.392557	0.1797	0.465265
O60885	BRD4	1.12756	0.909442	0.726959	0.748676	0.465112
Q5VT52	RPRD2	1.3043	0.961901	0.873088	0.768776	0.464941
Q9NSV4	DIAPH3	1.99911	1.5806	1.26699	1.32711	0.46461
A6NIZ1	RAP1B	0	0.874425	0	0.633746	0.46443
O75330	HMMR	2.21151	0	1.60296	0	0.464296
Q9UHI6	DDX20	1.30216	1.06087	0.719715	0.993182	0.464197
Q9UIV1	CNOT7	2.07713	1.41494	1.15675	1.3758	0.463491
Q6ZUT9	DENND5B	2.72857	0	1.97909	0	0.463307
Q14203	DCTN1	2.64403	0.724551	1.63176	0.812675	0.46264
Q14839	CHD4	1.31577	1.03857	0.722135	0.987078	0.461988
Q9Y6D6	ARFGEF1	1.05133	0	0.763679	0	0.461171
Q9UKZ1	CNOT11	2.54488	0.878187	1.6659	0.821242	0.460798
Q9NZN5	ARHGEF12	3.03876	0	2.20798	0	0.460752
Q9NZN8	CNOT2	2.10447	1.4313	1.16813	1.40116	0.460656
Q8NEY1	NAV1	2.33267	0	1.69579	0	0.460024
Q16637	SMN1	1.76907	0.57688	1.01157	0.693966	0.459949
Q16637	SMN2	1.76907	0.57688	1.01157	0.693966	0.459949
Q32NC0	C18orf21	1.04143	0	0.757623	0	0.459014
Q9NUY8	TBC1D23	1.99147	0	1.44897	0	0.458809
O15235	MRPS12	1.8345	0	1.33629	0	0.45715
P55209	NAP1L1	1.93343	0	1.40841	0	0.457094
Q9H869	YY1AP1	1.75227	0	1.27705	0	0.456413
P33981	TTK	1.91766	0	1.39812	0	0.455858
O00566	MPHOSPH10	0.850412	0	0.62008	0	0.455706
Q9BSD7	NTPCR	2.21164	0.678799	1.46651	0.641271	0.455563
Q8TBA6	GOLGA5	2.57663	1.07918	1.70755	0.959056	0.455189
Q5SY16	NOL9	1.09208	0	0.796771	0	0.454842
O43674	NDUFB5	1.46259	0	1.06709	0	0.454838
Q9Y4F1	FARP1	2.28853	1.54506	1.39266	1.40496	0.454495
Q15633	TARBP2	1.88741	0	1.37787	0	0.453972
Q13627	DYRK1A	1.84659	0	1.34818	0	0.453854
Q6BDS2	BLTP3A	1.77921	1.64466	1.30761	1.19337	0.453138
P78527	PRKDC	1.32033	0.518237	0.802336	0.541094	0.452665
P62995	TRA2B	0.871523	0.63929	0.487437	0.616777	0.452306
Q6XZF7	DNMBP	1.88058	0.888678	1.17324	0.851389	0.451841
O15040	TECPR2	2.23132	0	1.63276	0	0.450582
Q14129	DGCR6	2.09739	0	1.53503	0	0.450331
Q9UKG1	APPL1	2.91542	0	2.1345	0	0.449804
Q9NTJ3	SMC4	1.88283	0.827185	1.1674	0.817501	0.449234
Q8IXQ6	PARP9	1.81414	0	1.32879	0	0.44917
Q16795	NDUFA9	0.845267	0.652223	0.602822	0.494836	0.448119
P16401	H1-5	0.267539	0.0935897	0.207665	0.0570955	0.447824
Q15287	RNPS1	0.87845	0.407667	0.497463	0.445455	0.447818
Q5JSZ5	PRRC2B	1.39874	0.20941	1.02468	0.154431	0.447695
O60244	MED14	0.597524	0.320904	0.353051	0.320375	0.447647
Q9UNL2	SSR3	1.51727	0.823739	1.11046	0.606309	0.44744
Q9ULL5	PRR12	0	0.717723	0	0.526367	0.44736
Q7LBC6	KDM3B	1.58089	1.42326	1.00213	1.20115	0.4473
Q8IWC1	MAP7D3	2.23146	0	1.63677	0	0.447136
P05783	KRT18	1.30117	0.480779	0.845699	0.461696	0.446757
O14641	DVL2	1.57814	0.674499	1.13038	0.52295	0.446237
Q8WWM7	ATXN2L	1.59082	1.06519	1.11021	0.842158	0.444035
Q9H9J4	USP42	1.0219	0	0.751692	0	0.443045
Q92759	GTF2H4	1.40765	0	1.03547	0	0.442998
O60610	DIAPH1	0.836073	1.0434	0.409679	0.973201	0.442648
P43686	PSMC4	1.68097	0.750436	1.03978	0.749576	0.442351
Q01974	ROR2	1.93016	0	1.42052	0	0.4423
O43707	ACTN4	1.63909	0.0789336	1.1747	0.0900656	0.441879
P08729	KRT7	1.73585	0.677748	1.12982	0.647444	0.441525
O15084	ANKRD28	1.64297	1.57868	1.07297	1.29956	0.44137
O75530	EED	1.46316	0	1.07788	0	0.440898
O75175	CNOT3	2.1185	1.38279	1.29084	1.28869	0.440772
Q15276	RABEP1	1.15611	0.412321	0.757958	0.397619	0.440704
Q13887	KLF5	1.54027	1.11552	1.17618	0.781129	0.440266
O00221	NFKBIE	2.14701	0	1.58293	0	0.439726
Q9BV38	WDR18	1.21492	0	0.895856	0	0.439526
Q5T1M5	FKBP15	2.13072	1.167	1.34006	1.0949	0.437572
P63279	UBE2I	1.26785	0.979946	0.884957	0.774774	0.437561
Q9NYJ8	TAB2	2.33857	0	1.72775	0	0.436735
Q9UI26	IPO11	1.79425	0	1.32572	0	0.436602
O00257	CBX4	1.31184	1.57019	0.817173	1.31479	0.434905
Q9Y6H1	CHCHD2	1.33231	0	0.98572	0	0.434679
P62241	RPS8	1.00761	0.601273	0.673976	0.516542	0.434466
Q9HCN8	SDF2L1	0	1.18419	0	0.876284	0.434428
P62191	PSMC1	1.77286	0.874185	1.12558	0.834142	0.433735
Q86YZ3	HRNR	0.203054	0.124366	0.142636	0.0998138	0.433459
Q9UPQ9	TNRC6B	1.30195	0.45742	0.938195	0.364705	0.433336
O75150	RNF40	1.41348	1.25501	0.834762	1.14208	0.432823
Q9NUP9	LIN7C	2.42932	0	1.80024	0	0.432366
Q9H0E3	SAP130	1.25615	0	0.931448	0	0.431456
Q9UPQ0	LIMCH1	2.06738	0	1.53326	0	0.431197
P49674	CSNK1E	2.00148	1.77016	1.46505	1.33298	0.43078
P49674	TPTEP2-CSNK1E	2.00148	1.77016	1.46505	1.33298	0.43078
Q92785	DPF2	1.1844	1.28391	0.724201	1.1072	0.430575
Q92734	TFG	2.33954	1.6338	1.37558	1.57268	0.430491
P10155	RO60	1.45372	1.33793	0.818243	1.25342	0.430329
O14640	DVL1	2.09225	1.80005	1.5247	1.36462	0.429894
Q14687	GSE1	1.64809	0.981928	1.1372	0.815487	0.42961
P82930	MRPS34	0.707712	0.394608	0.440311	0.378605	0.428757
Q13470	TNK1	1.54395	1.05277	0.916417	1.01342	0.428213
O43156	TTI1	2.1312	0.825292	1.36513	0.833351	0.427376
Q8N3U4	STAG2	1.53231	0.549797	1.0038	0.544991	0.426903
Q96ME7	ZNF512	1.12191	0.593075	0.717165	0.558598	0.426839
Q9UHP3	USP25	2.40973	0	1.79292	0	0.426565
Q13136	PPFIA1	2.5074	1.04823	1.61601	1.02959	0.426509
Q9ULJ7	ANKRD50	2.44472	0	1.81944	0	0.426173
Q9NWK9	ZNHIT6	1.53914	0	1.14567	0	0.425925
Q7Z3U7	MON2	2.40262	1.49703	1.2869	1.61789	0.424914
Q9UK53	ING1	1.73181	0	1.29024	0	0.424639
Q9BTW9	TBCD	1.90025	0.679294	1.19444	0.727532	0.42453
Q02543	RPL18A	0.943406	0.772079	0.595032	0.683229	0.424434
Q9H8M2	BRD9	1.93789	0	1.44403	0	0.42439
Q02218	OGDH	2.22276	0.534993	1.5434	0.512668	0.423604
Q6NZI2	CAVIN1	1.09864	0.563307	0.751243	0.488288	0.423079
Q13586	STIM1	1.93162	1.80528	1.4069	1.38175	0.422281
Q86X02	CDR2L	2.38464	1.48018	1.7166	1.16867	0.421693
Q9NQ38	SPINK5	2.08554	0	1.55743	0	0.421255
O15234	CASC3	1.65858	0	1.23893	0	0.420857
P54709	ATP1B3	2.03651	0.702305	1.45646	0.589419	0.420828
P28370	SMARCA1	1.43185	0	1.06962	0	0.420788
P56180	TPTE	1.37187	0	1.025	0	0.42052
O15169	AXIN1	2.40924	0	1.80014	0	0.42047
Q63ZY3	KANK2	0	1.14247	0	0.853848	0.420104
Q14C86	GAPVD1	2.12012	1.27436	1.36673	1.17057	0.419897
Q8N3C0	ASCC3	1.73127	0.942584	1.12057	0.879026	0.419216
Q9HAP2	MLXIP	2.12515	0	1.5894	0	0.419076
Q96HS1	PGAM5	0.997795	0.873578	0.659793	0.739944	0.418942
Q9P2E3	ZNFX1	2.12979	1.16438	1.00298	1.46274	0.417908
Q15058	KIF14	1.42177	0.789508	0.999522	0.655729	0.417828
A5YKK6	CNOT1	2.29438	1.0497	1.40524	1.09875	0.417384
Q9Y6J9	TAF6L	1.41199	0	1.05777	0	0.416699
Q96RT1	ERBIN	1.70912	0.227185	1.23679	0.214731	0.415739
Q92688	ANP32B	1.45489	0.455936	0.911851	0.520751	0.415555
Q08AD1	CAMSAP2	2.00678	1.63407	1.393	1.33886	0.414397
Q3KQU3	MAP7D1	2.48316	1.04922	1.59401	1.05651	0.414367
O43896	KIF1C	2.19577	1.65909	1.55537	1.33796	0.413948
O60826	CCDC22	2.75248	1.80371	1.83043	1.58945	0.413883
Q9HAU0	PLEKHA5	2.11985	1.16686	1.31881	1.14843	0.413745
Q7Z3T8	ZFYVE16	1.67629	0.759601	1.15414	0.674845	0.413412
Q5VZK9	CARMIL1	1.99284	1.01293	1.34654	0.911185	0.412865
Q92817	EVPL	2.30811	0	1.73424	0	0.412411
Q9UIG0	BAZ1B	1.07679	0.701669	0.63278	0.703606	0.412288
Q96SU4	OSBPL9	2.66839	0	2.00525	0	0.412188
P27708	CAD	1.7113	0.600228	1.1182	0.61897	0.41211
Q9Y6B7	AP4B1	2.09999	1.06424	1.33809	1.04025	0.411902
Q8N3X1	FNBP4	1.43144	1.23236	0.836732	1.16763	0.410344
Q969V6	MRTFA	2.17625	0	1.638	0	0.409909
Q9UBQ5	EIF3K	2.08431	1.8325	1.58792	1.36116	0.409417
Q9NPJ6	MED4	0.73315	0.681956	0.542626	0.523225	0.408905
Q15906	VPS72	1.46787	0	1.10563	0	0.408852
Q01664	TFAP4	1.32191	0	0.995937	0	0.408493
Q08AM6	VAC14	2.39292	1.4187	1.70835	1.16431	0.408016
Q9Y478	PRKAB1	1.86936	0	1.4089	0	0.407977
Q9NQ86	TRIM36	1.94951	0	1.46948	0	0.407808
Q96I25	RBM17	1.08289	1.27286	0.62208	1.15393	0.407551
P46940	IQGAP1	1.37029	0.27105	0.974931	0.262502	0.407526
Q16186	ADRM1	1.57815	0.836635	0.967048	0.853782	0.407298
Q14432	PDE3A	1.98193	1.00975	1.39782	0.858098	0.407238
Q15477	SKIC2	2.43	1.47051	1.63135	1.3117	0.40635
O15228	GNPAT	1.93347	0	1.45951	0	0.405704
Q9Y6N7	ROBO1	2.07535	0	1.56695	0	0.405399
Q8IUD2	ERC1	2.52553	1.23304	1.69829	1.13967	0.405331
P08708	RPS17	0.871337	0.90584	0.611836	0.731144	0.404149
Q5T447	HECTD3	2.03937	0	1.54113	0	0.404134
Q96A65	EXOC4	1.98571	0.818845	1.39329	0.726632	0.403756
Q99547	MPHOSPH6	0.893924	0	0.675831	0	0.403489
P35908	KRT2	0.158512	0.165858	0.117856	0.127477	0.402899
Q9UBB5	MBD2	1.16141	0.828828	0.798564	0.707265	0.402381
P62269	RPS18	0.572983	0.162257	0.410154	0.146172	0.402285
Q9P2B4	CTTNBP2NL	2.62706	0	1.9893	0	0.40119
Q14974	KPNB1	1.5852	0.949713	1.08694	0.8332	0.400726
P51808	DYNLT3	1.81103	1.47763	0.817371	1.67401	0.400552
O75449	KATNA1	1.84409	0	1.39706	0	0.400518
Q93008	USP9X	1.62058	0.970992	0.998873	0.964818	0.400261
Q96DV4	MRPL38	0.835056	0.939227	0.54443	0.80109	0.399072
O60264	SMARCA5	1.24085	0.74994	0.739169	0.770627	0.398988
Q5D862	FLG2	0.213787	0.107084	0.103439	0.140005	0.398408
Q14457	BECN1	1.4745	0	1.11887	0	0.398178
Q12797	ASPH	1.48244	1.3864	1.21923	0.957699	0.39817
Q4V328	GRIPAP1	2.60331	1.56009	1.79125	1.3709	0.39686
O43379	WDR62	2.54293	0	1.93149	0	0.39678
Q6ZRV2	FAM83H	2.15727	0	1.63858	0	0.396757
P24928	POLR2A	1.71625	1.56629	1.17854	1.31547	0.396349
Q8IUC6	TICAM1	0	1.2912	0	0.981207	0.396084
Q9UHB7	AFF4	0.851962	1.43576	0.488657	1.25091	0.395179
Q9H1A4	ANAPC1	1.81307	0.968042	1.1349	0.979868	0.395163
O95202	LETM1	2.43445	0	1.85182	0	0.394648
P62273	RPS29	0.819248	0.950513	0.640828	0.705649	0.394365
Q9H4L4	SENP3	1.23554	0	0.940556	0	0.393556
Q8NEU8	APPL2	1.98512	0	1.51126	0	0.393476
P05787	KRT8	1.22999	0.465338	0.844736	0.446264	0.393072
Q6P2C8	MED27	0.693154	0.468443	0.413591	0.471053	0.39294
Q9H5I5	PIEZO2	0.890827	0	0.679422	0	0.390838
Q9UKI8	TLK1	1.28228	0	0.978274	0	0.390396
O75179	ANKRD17	1.85056	1.14097	1.28582	0.996582	0.390335
Q92974	ARHGEF2	1.43926	0.834226	1.01127	0.723605	0.39007
Q9UFG5	C19orf25	2.83922	0	2.16694	0	0.389835
Q15061	WDR43	0.982212	1.29799	0.512206	1.22827	0.389683
Q56NI9	ESCO2	1.48341	0	1.13248	0	0.38943
Q96S55	WRNIP1	1.18436	0.996792	0.774303	0.891601	0.388785
Q76N89	HECW1	1.93602	0	1.4791	0	0.388372
Q86X55	CARM1	1.72211	1.12334	1.13683	1.03884	0.3872
O60341	KDM1A	0.903529	1.02871	0.610059	0.868119	0.386456
Q9H967	WDR76	1.51879	0	1.16223	0	0.386026
Q00610	CLTC	1.21917	0.432772	0.628926	0.635429	0.385764
Q8N4C8	MINK1	0.993413	1.60815	0.761049	1.23082	0.385254
Q5XKP0	MICOS13	1.90655	0	1.46012	0	0.38487
Q63HR2	TNS2	0.446761	0	0.342219	0	0.384582
P05387	RPLP2	0.573744	0.133745	0.286068	0.256053	0.384093
P61513	RPL37A	0.955397	1.17037	0.684688	0.944511	0.383822
Q8WYP5	AHCTF1	1.04409	0.678117	0.646859	0.673208	0.383651
Q86TB9	PATL1	1.76119	0.917115	1.21982	0.833734	0.383198
Q9ULH1	ASAP1	1.89973	0	1.45681	0	0.382981
Q14644	RASA3	2.59938	1.41249	1.445	1.63451	0.38157
Q9H6R7	WDCP	1.44668	0.382629	0.945778	0.458838	0.381124
P21333	FLNA	2.18042	1.14803	1.48633	1.0713	0.380046
O43294	TGFB1I1	2.31437	1.75426	1.70281	1.42483	0.379466
Q8TD19	NEK9	2.08052	1.22341	1.39046	1.14956	0.379343
P07305	H1-0	0.278275	0.162177	0.232969	0.105769	0.378812
Q5RI15	COX20	0	1.15306	0	0.886986	0.378481
P12273	PIP	0	0.459069	0	0.353278	0.377907
Q5R3I4	TTC38	1.86836	0	1.43799	0	0.377714
Q6ZW49	PAXIP1	1.72302	0	1.32682	0	0.376965
O75306	NDUFS2	0.862461	1.17988	0.725169	0.848136	0.376425
Q8WWK9	CKAP2	2.0501	0	1.57947	0	0.376258
P35232	PHB1	1.18359	0.628662	0.832662	0.563621	0.376191
Q9ULH7	MRTFB	2.70537	1.66005	1.82015	1.54382	0.375958
P35251	RFC1	1.29378	0.679959	0.87714	0.644707	0.37511
Q86U86	PBRM1	1.12635	0	0.868542	0	0.374993
Q9GZR7	DDX24	1.12173	0.636098	0.772014	0.584721	0.373652
P28072	PSMB6	1.58208	0.212174	1.1908	0.194218	0.37348
O00622	CCN1	0.971475	0.927011	0.659899	0.805626	0.373432
O00471	EXOC5	2.68566	0.470889	1.93119	0.506155	0.37304
O00750	PIK3C2B	1.7461	1.79325	1.5272	1.20688	0.372431
Q07864	POLE	1.76521	0	1.36369	0	0.372323
Q9C0D5	TANC1	1.60728	1.35625	1.26529	1.02437	0.372188
Q96JM7	L3MBTL3	1.11617	0	0.862398	0	0.37213
Q16851	UGP2	2.51864	0	1.94609	0	0.37207
O00629	KPNA4	1.7837	1.19923	1.03697	1.26886	0.371441
Q6NYC1	JMJD6	1.27727	0	0.987536	0	0.371161
Q8N163	CCAR2	1.12891	0.996855	0.682144	0.962174	0.370492
Q8NDX5	PHC3	1.42446	0	1.10192	0	0.370402
Q9NYZ3	GTSE1	1.84626	1.5798	1.22936	1.42123	0.370241
Q86W42	THOC6	1.92445	0.252048	1.38048	0.303889	0.369805
Q9H0H5	RACGAP1	1.02834	0.44569	0.695172	0.446076	0.369153
Q5VTR2	RNF20	1.50089	1.17986	0.918501	1.15782	0.36861
Q9NSY0	NRBP2	1.20321	0	0.932261	0	0.368084
Q9NWW5	CLN6	1.30364	0	1.01008	0	0.36807
Q9NXV6	CDKN2AIP	1.46406	1.43638	1.05148	1.19642	0.367695
Q8NG31	KNL1	1.4134	0.776108	0.8754	0.821988	0.367292
Q9NXR5	ANKRD10	1.81087	0	1.40457	0	0.366549
Q9BZH6	WDR11	2.61357	0	2.028	0	0.365965
Q9NQX6	ZNF331	1.32958	0	1.03266	0	0.364607
Q6P4A7	SFXN4	1.95734	0	1.52138	0	0.363514
Q7L5N1	COPS6	1.71193	0	1.33215	0	0.361869
Q7L576	CYFIP1	1.76036	0.973168	1.14476	0.982787	0.361572
Q9ULK4	MED23	0.970475	0.557172	0.636143	0.55287	0.361546
Q8TAQ2	SMARCC2	1.17998	1.17384	0.670785	1.16194	0.36101
Q14980	NUMA1	0.622333	0.403592	0.388537	0.410349	0.360865
P78537	BLOC1S1	2.35881	0	1.83692	0	0.36077
Q9Y6K1	DNMT3A	1.38708	0	1.08045	0	0.360423
Q68E01	INTS3	1.36821	0	1.06579	0	0.360359
Q709C8	VPS13C	0.86074	0	0.670571	0	0.360188
Q96MH2	HEXIM2	0.845457	0	0.659046	0	0.359352
Q96HE9	PRR11	0.734318	0	0.572546	0	0.359013
Q6ZW76	ANKS3	2.24011	1.58333	1.63169	1.34991	0.358785
Q9H0S4	DDX47	1.3421	0.596407	0.931525	0.580882	0.358099
Q9Y2H6	FNDC3A	2.71852	1.51338	1.73269	1.56989	0.35771
Q8N3E9	PLCD3	0.866553	0	0.676327	0	0.357567
Q5BJH7	YIF1B	1.44896	0	1.13114	0	0.357248
Q15773	MLF2	1.32012	0.861791	1.06816	0.636122	0.356427
Q8N3V7	SYNPO	0	1.38038	0	1.07853	0.355996
Q5T653	MRPL2	0.71133	1.24745	0.607305	0.923198	0.355951
Q8IWX8	CHERP	1.12623	0.701472	0.681555	0.746858	0.355616
O14497	ARID1A	1.74179	1.1222	0.955278	1.28338	0.355394
Q7Z4H7	HAUS6	1.61379	0.916257	1.26304	0.715485	0.354736
Q92616	GCN1	1.98786	1.0474	1.21386	1.1616	0.35361
Q9NUL7	DDX28	0.987207	0	0.772858	0	0.353149
Q9UEG4	ZNF629	1.34255	0	1.05122	0	0.352911
Q9P1Y6	PHRF1	0.572489	0	0.448495	0	0.352155
O95104	SCAF4	1.12174	0	0.879466	0	0.351038
Q6UUV7	CRTC3	1.00896	0.459433	0.90754	0.243976	0.350699
P20700	LMNB1	0.759988	0.248639	0.543441	0.247537	0.350684
Q9UBZ9	REV1	0.993378	1.3715	0.782084	1.07253	0.350651
Q9NS91	RAD18	1.34958	0	1.05872	0	0.350189
P48382	RFX5	0.745951	0	0.585251	0	0.350024
Q9H2P0	ADNP	1.2466	0.881638	0.844625	0.825456	0.349744
Q9NYB9	ABI2	2.1164	0	1.66176	0	0.3489
Q92665	MRPS31	1.22104	0.742073	0.684652	0.856856	0.348801
P18621	RPL17	0.82747	0.423471	0.583571	0.398833	0.348626
Q2KHR3	QSER1	1.29268	0.731462	0.918075	0.671656	0.34853
O75419	CDC45	1.63756	0	1.28622	0	0.348412
Q7L273	KCTD9	2.23056	0	1.75418	0	0.346615
Q9NX14	NDUFB11	1.39105	0	1.09436	0	0.346089
P11387	TOP1	0.673902	0.329186	0.474811	0.314496	0.345789
P41214	EIF2D	2.13183	0.757994	1.60929	0.664664	0.345778
Q86VS8	HOOK3	2.14693	0	1.68944	0	0.345726
P52732	KIF11	2.17307	1.23233	1.45057	1.22927	0.345677
Q96RS0	TGS1	1.64968	1.21176	1.04388	1.20836	0.345387
Q9Y2X9	ZNF281	0	0.345925	0	0.272289	0.345321
Q9C0J8	WDR33	1.20437	1.17537	0.663001	1.21024	0.345261
O75128	COBL	2.27724	0.411178	1.80104	0.315527	0.345031
Q96T23	RSF1	1.6685	1.26052	0.940949	1.36533	0.344852
Q8NI60	COQ8A	1.49618	0	1.1783	0	0.344575
P36969	GPX4	1.9307	0	1.52105	0	0.344057
Q08945	SSRP1	1.01567	1.04143	0.731197	0.88947	0.344029
Q12888	TP53BP1	1.35421	0.560323	0.803368	0.705007	0.343999
Q92538	GBF1	2.0726	0.874732	1.47196	0.850158	0.343973
O95425	SVIL	2.48736	1.59915	1.81634	1.40433	0.343512
Q9H4L5	OSBPL3	1.569	1.10558	1.09621	1.01237	0.343034
O60306	AQR	1.23693	0.317979	0.876049	0.349921	0.34291
Q8N3D4	EHBP1L1	2.58702	1.25418	1.89846	1.13028	0.342839
Q13889	GTF2H3	1.3719	0	1.0826	0	0.341672
Q13464	ROCK1	2.74697	1.27278	1.81947	1.35291	0.341542
O43159	RRP8	1.01728	0.804321	0.678081	0.759555	0.341507
O75962	TRIO	1.98478	1.46852	1.25716	1.46853	0.341353
Q0VG06	FAAP100	1.85062	0	1.46106	0	0.340995
O14734	ACOT8	1.25883	0	0.993852	0	0.340985
O43583	DENR	2.37912	0	1.87841	0	0.340919
Q8NFD5	ARID1B	1.58196	0	1.24931	0	0.340581
Q6NW34	NEPRO	1.56298	0	1.23435	0	0.340545
Q00587	CDC42EP1	2.18278	1.32636	1.81129	0.960362	0.340376
Q9Y6W5	WASF2	2.21759	0	1.75162	0	0.3403
Q9NWZ5	UCKL1	1.97293	0.888326	1.56502	0.696704	0.339224
Q96EB1	ELP4	1.47301	1.20128	1.03437	1.07995	0.338966
Q9NZM5	NOP53	0.344837	0.209172	0.220851	0.217216	0.338757
P62906	RPL10A	0.351677	0.205871	0.265867	0.175021	0.338686
Q96JM3	CHAMP1	0.964017	0.38123	0.758417	0.305585	0.338371
Q4LE39	ARID4B	1.4643	0	1.15829	0	0.338207
Q9BT25	HAUS8	1.53703	1.14081	1.07952	1.0391	0.337936
Q8IX90	SKA3	1.73832	1.56716	1.3357	1.27952	0.33793
O94927	HAUS5	2.32671	0	1.84118	0	0.33766
Q96PM9	ZNF385A	1.01682	0	0.804675	0	0.337584
Q5T6F2	UBAP2	1.48046	0.96649	1.19528	0.741791	0.337105
Q8WUM0	NUP133	1.41069	1.33468	0.928826	1.24473	0.336944
O14976	GAK	2.15358	0.269688	1.69469	0.223867	0.336936
O43474	KLF4	1.64271	1.33499	1.34601	1.01157	0.336888
P27635	RPL10	0.956636	0.622369	0.662137	0.588233	0.33666
Q07021	C1QBP	0.779268	0.739459	0.596114	0.607243	0.335798
Q9UJX3	ANAPC7	1.53808	1.30652	0.896543	1.3575	0.33571
Q13625	TP53BP2	2.17568	1.63625	1.73615	1.28486	0.33549
P62249	RPS16	0.971412	0.607449	0.743089	0.509453	0.334026
Q9BZL1	UBL5	1.06496	0	0.845116	0	0.333583
Q9H0A0	NAT10	0.944536	0.683779	0.590201	0.702679	0.332792
Q14592	ZNF460	1.09598	0	0.870249	0	0.332726
Q92947	GCDH	1.78997	0	1.42147	0	0.332558
P28715	ERCC5	1.58088	1.17274	0.804114	1.38348	0.33198
O75592	MYCBP2	2.19611	0	1.74494	0	0.33177
Q9Y3Q8	TSC22D4	2.25308	1.65511	1.64526	1.46046	0.33157
P0DP91	ERCC6	1.50496	0	1.19669	0	0.330677
Q9NRM2	ZNF277	1.60183	0	1.2738	0	0.330585
Q8NET6	CHST13	1.50313	0	1.19557	0	0.330273
Q9UKS6	PACSIN3	2.0936	1.58722	1.55001	1.37802	0.330095
Q969G3	SMARCE1	1.50002	0.33734	1.00303	0.45903	0.329626
Q86VQ1	GLCCI1	1.99104	0	1.58453	0	0.329469
P04049	RAF1	2.08238	1.26224	1.51314	1.149	0.329257
Q9UPT5	EXOC7	1.32529	0	1.05496	0	0.329115
P49821	NDUFV1	0.864475	0.322344	0.590962	0.354016	0.328748
Q5T280	SPOUT1	1.6668	0	1.32716	0	0.328738
P16989	YBX3	0.826412	0.361254	0.587336	0.358993	0.327713
Q96Q15	SMG1	2.45377	1.29761	1.5953	1.39383	0.3277
P78344	EIF4G2	1.54996	1.13864	1.17937	0.962943	0.327689
O14744	PRMT5	1.27082	1.07758	0.898208	0.974286	0.326717
P26641	EEF1G	1.9634	1.18782	1.35513	1.15904	0.325832
Q8TAD8	SNIP1	1.49067	0	1.18976	0	0.325297
Q15021	NCAPD2	1.42864	0.848544	0.987265	0.831668	0.324159
Q99459	CDC5L	1.1356	0.868994	0.679047	0.922156	0.324154
Q9NUQ2	AGPAT5	0.974634	0	0.778519	0	0.32413
O14874	BCKDK	1.74353	0	1.39303	0	0.323782
Q96RN5	MED15	0.971246	0.319755	0.713708	0.317771	0.323776
Q9NPF5	DMAP1	0.660992	0.167847	0.494917	0.167498	0.323355
Q8IZD4	DCP1B	2.13971	0	1.71025	0	0.323213
P41223	BUD31	1.31773	1.53164	0.841814	1.43583	0.323097
Q96FJ2	DYNLL2	1.37491	0.820164	0.996638	0.758182	0.322948
Q9Y2X3	NOP58	0.889721	0.62247	0.568902	0.640013	0.322927
Q8NB78	KDM1B	1.3308	0	1.06392	0	0.3229
Q8IWJ2	GCC2	0.18197	0	0.145489	0	0.322791
Q86TC9	MYPN	1.83208	0.553937	1.37391	0.53385	0.322722
Q9H7D7	WDR26	1.90147	1.65314	1.25155	1.59181	0.322092
Q9NQG5	RPRD1B	1.18212	0.935434	0.804606	0.890241	0.321242
Q9Y5Q0	FADS3	1.0733	0	0.859177	0	0.321021
O43837	IDH3B	1.5719	0.795424	1.07328	0.8225	0.32047
Q12768	WASHC5	2.17407	1.56733	1.53199	1.46495	0.320084
P24534	EEF1B2	2.13734	1.57099	1.53271	1.43847	0.319733
Q9BYX2	TBC1D2	2.45541	1.36552	1.49501	1.56718	0.319354
O95239	KIF4A	1.17912	1.20833	0.721862	1.19154	0.31933
Q32MK0	MYLK3	1.12101	0	0.89848	0	0.319246
Q9BSK2	SLC25A33	0	1.73768	0	1.3928	0.319173
Q9BUH8	BEGAIN	1.20095	0.798871	1.10512	0.498529	0.31852
A3KN83	SBNO1	1.44828	1.17181	0.980044	1.12117	0.318393
P62854	RPS26	0.928342	0.602084	0.699516	0.528267	0.317879
O43181	NDUFS4	1.29296	1.24102	0.882348	1.15061	0.317824
O95402	MED26	0.918163	0.148874	0.719283	0.136893	0.317631
Q14197	MRPL58	0.783152	0	0.628447	0	0.317503
O00567	NOP56	0.68862	0.419844	0.432624	0.457	0.317294
Q9NRP0	OSTC	0	0.511768	0	0.410788	0.317096
Q92599	SEPTIN8	2.54874	1.93434	1.91128	1.69019	0.315902
P82675	MRPS5	1.05863	0.627913	0.746337	0.608981	0.315438
Q13330	MTA1	1.24308	0.955684	0.797075	0.969907	0.315404
Q9GZS1	POLR1E	1.29143	0	1.03831	0	0.314726
Q99623	PHB2	1.14835	0.907015	0.771774	0.880856	0.314627
Q13200	PSMD2	1.6545	0.950769	1.13806	0.956733	0.314626
Q96C36	PYCR2	1.01584	0.603406	0.864713	0.43728	0.314603
Q8N122	RPTOR	2.40792	0.775558	1.72161	0.838368	0.314472
O95816	BAG2	1.42027	0.88712	1.00903	0.847216	0.313875
Q7KZ85	SUPT6H	1.03471	0.191867	0.805721	0.181283	0.313509
Q9NXF1	TEX10	0.839461	0	0.675557	0	0.313386
Q6P5Z2	PKN3	1.76012	0	1.41683	0	0.313009
Q53HL2	CDCA8	0.960788	1.20006	0.664946	1.07458	0.312906
Q9H9G7	AGO3	1.19431	0.737566	0.821443	0.734007	0.312671
O75110	ATP9A	1.72618	0	1.38987	0	0.312634
O95347	SMC2	1.7575	0.813388	1.21388	0.856546	0.312335
Q6DKI1	RPL7L1	0.756752	0.558948	0.607281	0.452532	0.31202
Q96ST3	SIN3A	1.47968	1.23567	0.779335	1.40812	0.31189
Q8TCC3	MRPL30	1.15144	0	0.927904	0	0.311394
Q9NTU7	CBLN4	0.797754	0.516239	0.560664	0.498267	0.311349
Q9H8H2	DDX31	0.896417	0	0.722513	0	0.311146
Q14165	MLEC	1.39451	0	1.12403	0	0.311074
E9PRG8	C11orf98	0.308686	0.157234	0.221028	0.154594	0.310803
Q6UXV4	APOOL	1.84257	0	1.4856	0	0.310671
Q96T60	PNKP	1.52123	0	1.22664	0	0.310526
P51553	IDH3G	1.50784	0	1.21606	0	0.310275
P11021	HSPA5	1.36987	0.990474	1.16939	0.734554	0.310009
Q66PJ3	ARL6IP4	0.559768	0	0.451578	0	0.309854
O43426	SYNJ1	2.38799	1.69655	1.76812	1.52722	0.309747
Q06587	RING1	1.1694	0.754269	0.732868	0.819751	0.309155
Q15386	UBE3C	0.945024	0.694278	0.65237	0.670875	0.309002
Q99549	MPHOSPH8	1.55576	0.627696	1.17804	0.584589	0.308882
O75821	EIF3G	1.84873	1.03535	1.24292	1.08597	0.308464
A0AVK6	E2F8	1.44749	0	1.16886	0	0.308447
O75528	TADA3	2.19385	0	1.77187	0	0.30819
Q6UN15	FIP1L1	1.23124	1.27484	0.828353	1.19742	0.306961
Q9NYB0	TERF2IP	1.4725	0	1.19033	0	0.306915
O95251	KAT7	1.45114	1.12662	0.963586	1.12066	0.306588
O75165	DNAJC13	1.04274	0.986604	0.565501	1.07583	0.306147
P33176	KIF5B	2.33188	1.31434	1.59294	1.35886	0.304803
O94822	LTN1	1.81152	0.882929	1.27436	0.907114	0.304689
Q641Q2	WASHC2A	2.15365	0.363243	1.76403	0.274494	0.304124
Q96DI7	SNRNP40	0.898431	1.02101	0.689544	0.865587	0.303648
Q7Z5K2	WAPL	1.13997	0.17169	0.891525	0.171375	0.303386
Q9BRD0	BUD13	1.21187	1.18082	0.797399	1.14166	0.303277
Q9UPU5	USP24	2.32769	1.18109	1.62412	1.22031	0.302829
Q92882	OSTF1	1.70123	0	1.37916	0	0.302795
Q9H3S7	PTPN23	2.25216	1.41813	1.67138	1.30424	0.302705
Q8N0X7	SPART	1.50885	1.03899	1.27252	0.793476	0.302435
P15924	DSP	0.851447	0.32873	0.652236	0.305074	0.301944
P61353	RPL27	0.650603	0.333757	0.500554	0.298139	0.301545
Q9BRX9	WDR83	0.759679	0.861136	0.670485	0.644756	0.301392
Q6NZY4	ZCCHC8	1.4786	1.14849	0.946936	1.18566	0.300856
P09497	CLTB	0	0.388713	0	0.315553	0.300823
Q9UJ41	RABGEF1	1.36117	0.690444	1.00147	0.664787	0.300148
Q6P158	DHX57	1.69357	1.18465	1.19341	1.14434	0.300051
Q9H501	ESF1	0.399963	0	0.324873	0	0.299993
Q9ULW3	ABT1	0.975242	0.491913	0.736757	0.45511	0.299798
O95478	NSA2	0.905083	0.653717	0.757364	0.509212	0.299502
P62195	PSMC5	1.70816	0.919471	1.25127	0.883866	0.299434
Q92575	UBXN4	2.56588	0	2.08529	0	0.299207
Q9NYY8	FASTKD2	0	0.66423	0	0.539821	0.2992
Q13042	CDC16	1.20362	1.27689	0.717199	1.2992	0.298857
Q58A45	PAN3	2.6013	0	2.11559	0	0.29817
Q8IVH8	MAP4K3	2.05613	0	1.67251	0	0.297919
Q9UBW8	COPS7A	1.78913	0	1.45535	0	0.297892
Q86UW9	DTX2	0	0.0749448	0	0.060964	0.29787
Q8WXE0	CASKIN2	2.43785	0	1.98443	0	0.296883
O60841	EIF5B	1.81642	1.23304	1.26542	1.21733	0.296613
Q9HCM4	EPB41L5	0.879219	0	0.715895	0	0.296475
Q7Z3B4	NUP54	1.70235	0.759794	1.36979	0.635619	0.296019
Q15311	RALBP1	2.0365	0	1.65883	0	0.295928
Q8TED0	UTP15	1.10858	0.908958	0.808973	0.834505	0.295847
P55884	EIF3B	1.88309	1.0143	1.26255	1.1	0.294413
Q9UI12	ATP6V1H	1.7921	0	1.46152	0	0.294178
Q8IV32	CCDC71	0.350135	0	0.285574	0	0.294049
P55196	AFDN	1.30972	0	1.06828	0	0.293968
Q1ED39	KNOP1	1.06131	0.803538	0.550229	0.971188	0.293647
Q9Y2H5	PLEKHA6	1.63925	0.673076	1.24754	0.639249	0.293413
P00492	HPRT1	2.25273	1.50088	1.43266	1.63226	0.29243
Q02833	RASSF7	2.22862	0	1.82031	0	0.291966
Q53GS7	GLE1	1.70424	0	1.39219	0	0.291775
Q8TAA9	VANGL1	1.48052	0	1.2096	0	0.29158
P61313	RPL15	0.493208	0.581165	0.403415	0.475033	0.290465
Q9P0V3	SH3BP4	1.42278	1.55133	1.21679	1.21559	0.290091
Q9H9A5	CNOT10	2.15896	1.30447	1.56668	1.26616	0.289948
Q15438	CYTH1	0	1.24716	0	1.02046	0.289415
Q14671	PUM1	1.68804	0.7327	1.28985	0.691465	0.288994
P56192	MARS1	1.8132	0.766291	1.31504	0.796286	0.288934
Q6YHU6	THADA	2.37314	0.865459	1.85087	0.800516	0.288622
Q14103	HNRNPD	0.769745	0.424806	0.598326	0.380122	0.2879
Q5VSL9	STRIP1	1.90243	1.25958	1.5401	1.0502	0.28772
Q27J81	INF2	1.96642	1.29845	1.43839	1.23643	0.287585
P39019	RPS19	0.455322	0.118103	0.383354	0.0864609	0.287514
Q13247	SRSF6	1.03383	0.58732	0.786976	0.541325	0.287432
O75787	ATP6AP2	1.78989	1.28768	1.39202	1.12962	0.287429
O00423	EML1	2.73096	0	2.23788	0	0.287279
Q96NY9	MUS81	1.16116	0	0.95154	0	0.287231
P60891	PRPS1	1.11138	0.735375	0.871625	0.641826	0.287151
Q9UK61	TASOR	1.16254	1.23482	0.776164	1.18906	0.286749
P41229	KDM5C	1.50864	0	1.23685	0	0.286575
P50213	IDH3A	1.88154	0.601021	1.57034	0.465086	0.286499
P61163	ACTR1A	1.36636	0.796891	1.16181	0.611867	0.286454
O94763	URI1	2.13432	0	1.75073	0	0.285816
Q8IZH2	XRN1	1.29374	0.941431	1.12171	0.711971	0.285643
O14925	TIMM23	1.48693	0	1.21986	0	0.285617
Q9Y6A5	TACC3	2.47305	0	2.02941	0	0.285232
Q9H204	MED28	0.831873	0	0.683014	0	0.284448
Q9BYI3	HYCC1	2.03654	1.61427	1.44493	1.55303	0.284233
Q6P2Q9	PRPF8	1.04503	1.04814	0.732467	0.986569	0.284094
P19447	ERCC3	1.46987	0.810087	1.05347	0.819137	0.28396
Q8TF64	GIPC3	2.99419	0	2.45935	0	0.283889
Q07955	SRSF1	0.405152	0.282409	0.308958	0.255978	0.283401
P53621	COPA	1.29765	0.695279	0.904926	0.732931	0.283078
P50914	RPL14	0.740387	0.415065	0.530047	0.419713	0.282823
Q9BXB5	OSBPL10	2.6197	1.58937	1.65814	1.80197	0.28268
Q9H2M9	RAB3GAP2	2.15509	1.36009	1.40181	1.4883	0.282471
Q8N766	EMC1	1.1072	0.819066	1.00394	0.580096	0.282207
Q9BVS4	RIOK2	1.66986	0.770394	1.27263	0.73445	0.281937
P11388	TOP2A	1.03855	0.587377	0.70446	0.632888	0.281892
Q8NAB2	KBTBD3	1.43453	0	1.18011	0	0.281663
P78347	GTF2I	1.37761	0.845464	0.823952	1.00496	0.281576
P57740	NUP107	1.31659	0.673083	0.97807	0.65896	0.281454
P29966	MARCKS	2.48178	0	2.04197	0	0.281413
P49406	MRPL19	1.24229	0.694724	0.804583	0.789315	0.281276
Q14693	LPIN1	0	1.79574	0	1.47818	0.280758
Q9BRA2	TXNDC17	2.25178	0	1.85382	0	0.280564
P50748	KNTC1	2.12224	0.818748	1.57606	0.84557	0.280324
Q5PRF9	SAMD4B	1.76201	0	1.45111	0	0.280061
Q5JTZ9	AARS2	2.05637	0	1.6938	0	0.279839
P62753	RPS6	0.612029	0.626518	0.455168	0.565436	0.279226
Q9P016	THYN1	1.20815	0	0.995627	0	0.279119
Q9ULG1	INO80	1.2771	0	1.05267	0	0.278824
Q9H6W3	RIOX1	0.274572	0.0749899	0.21043	0.0777271	0.278694
Q01105	SET	0.787483	0	0.649403	0	0.278136
O00186	STXBP3	2.03325	0	1.6772	0	0.277736
O60499	STX10	2.81578	0	2.32313	0	0.277464
Q9UL33	TRAPPC2L	1.73245	0.717873	1.36349	0.660653	0.275664
Q9NX20	MRPL16	1.72439	1.14739	1.24691	1.12567	0.275491
Q8TE02	ELP5	1.86234	1.40403	1.57116	1.12748	0.275457
Q12933	TRAF2	2.00228	1.59692	1.38976	1.58437	0.275209
Q8TCS8	PNPT1	1.88875	0	1.56107	0	0.274896
Q14444	CAPRIN1	1.81111	1.27194	1.26071	1.28887	0.274092
P00846	ATP6	1.58732	0.754725	1.2345	0.702441	0.273991
Q96N21	TEPSIN	1.89979	0	1.57134	0	0.273847
Q7Z417	NUFIP2	1.30043	1.03157	0.907742	1.02134	0.273661
Q02040	AKAP17A	1.29816	0.781424	0.952248	0.768671	0.273119
Q9P2R3	ANKFY1	2.33809	0.901015	1.69906	0.981528	0.273045
Q96EU6	RRP36	1.8291	1.27739	1.39808	1.17281	0.273011
Q5TEC6	H3-7	0.752257	0.463809	0.579324	0.427491	0.272424
Q9Y4E6	WDR7	2.24335	0	1.85749	0	0.272305
Q86SQ0	PHLDB2	1.95762	1.15149	1.41083	1.16359	0.272258
Q01995	TAGLN	2.06803	0	1.71256	0	0.272102
Q9UJX2	CDC23	1.22175	1.54302	0.890748	1.40024	0.271186
P30040	ERP29	0	1.76692	0	1.46418	0.271147
Q9BTY7	HGH1	2.22227	0	1.84184	0	0.27089
Q9BYW2	SETD2	1.87888	1.05494	0.903078	1.52866	0.270791
P67809	YBX1	0.409921	0.164328	0.368377	0.10762	0.270727
P18858	LIG1	1.37658	0	1.14137	0	0.270317
P42704	LRPPRC	1.43483	0.633924	1.08012	0.635251	0.270242
Q9P253	VPS18	2.36675	1.30979	1.87377	1.17518	0.270039
O75044	SRGAP2	1.31762	0.374281	1.05846	0.34491	0.269756
Q9NTI5	PDS5B	1.18311	1.1603	0.704746	1.23958	0.269338
Q9NXH8	TOR4A	1.31889	0	1.09453	0	0.269012
P52756	RBM5	1.26288	0	1.04843	0	0.268486
Q8N1N4	KRT78	0.244392	0.180682	0.184242	0.168906	0.26744
P51153	RAB13	1.10821	0.884888	0.922753	0.733125	0.267418
O15061	SYNM	2.03458	0.911587	1.89405	0.554535	0.266894
P51946	CCNH	0.927318	0	0.770727	0	0.266845
P62750	RPL23A	0.740841	0.457168	0.595263	0.400638	0.266564
P28288	ABCD3	1.56552	1.03293	1.10397	1.05635	0.266398
P52435	POLR2J	1.63673	0	1.36088	0	0.266283
Q96P48	ARAP1	2.13857	1.76174	1.73239	1.5106	0.266264
Q6VN20	RANBP10	1.90384	1.72143	1.35256	1.66199	0.266143
Q9Y5M8	SRPRB	1.61462	1.56483	1.36536	1.27871	0.266021
Q9BZ95	NSD3	1.32058	0	1.09828	0	0.265918
Q13395	TARBP1	1.81058	0.592348	1.20788	0.790671	0.265838
O75529	TAF5L	1.28321	0	1.06728	0	0.26582
P29992	GNA11	0	1.00495	0	0.836004	0.265545
Q14690	PDCD11	1.00196	0.626992	0.729744	0.625527	0.265361
Q5TCZ1	SH3PXD2A	2.14848	0	1.78756	0	0.265327
Q4KMP7	TBC1D10B	1.80707	1.65209	1.36372	1.51507	0.264958
Q9NQA3	WASHC1	2.63658	0	2.19484	0	0.264549
Q9NQA3	LOC124908094	2.63658	0	2.19484	0	0.264549
Q8WY91	THAP4	1.19449	0	0.99444	0	0.264441
Q5BJD5	TMEM41B	1.61818	0	1.3473	0	0.264301
Q7Z7C8	TAF8	1.20225	0	1.00101	0	0.264286
Q86VU5	COMTD1	1.31143	0	1.09205	0	0.264109
Q96SB4	SRPK1	0.584555	0.615343	0.387686	0.611682	0.263822
Q9UKV3	ACIN1	1.09735	0.818166	0.664608	0.930812	0.263797
Q53H96	PYCR3	1.3599	1.00616	1.05284	0.91849	0.263319
O15504	NUP42	1.62506	1.52121	1.44047	1.18137	0.263065
P37275	ZEB1	1.36264	0	1.13553	0	0.263047
P62380	TBPL1	1.73791	0	1.44855	0	0.262738
P09622	DLD	1.47907	0.119795	1.19732	0.135415	0.262654
Q07157	TJP1	1.97209	0	1.64395	0	0.262554
O43324	EEF1E1	0.849941	0.600466	0.588684	0.620444	0.262492
Q96TA2	YME1L1	1.61238	0	1.3445	0	0.262115
P49207	RPL34	0.711972	0.513121	0.520101	0.501641	0.261862
Q9NX63	CHCHD3	1.38832	0.68468	1.08196	0.64708	0.261748
Q9UL62	TRPC5	0	0.157918	0	0.131729	0.261603
Q8WUD1	RAB2B	1.85496	0	1.54781	0	0.26116
P49750	YLPM1	1.13458	1.20173	0.833729	1.11578	0.261126
Q8NDI1	EHBP1	1.60584	1.60281	1.37476	1.30401	0.260395
Q7L014	DDX46	1.39348	1.36915	1.08285	1.22407	0.260077
P30291	WEE1	1.42885	0	1.19334	0	0.259849
Q9BZE1	MRPL37	0.661015	0.362567	0.478782	0.376186	0.259686
Q9NUQ9	CYRIB	1.81451	0	1.51563	0	0.259658
Q9BXF6	RAB11FIP5	2.13052	0.278006	1.7746	0.237471	0.25947
Q9NQT5	EXOSC3	0.507804	0.334349	0.350169	0.353484	0.259218
Q92922	SMARCC1	1.24728	0.935807	0.717963	1.10678	0.258671
Q7Z6E9	RBBP6	0.874594	0.829737	0.61667	0.808222	0.258352
Q9NUQ3	TXLNG	2.15755	1.48037	1.58755	1.45429	0.258171
Q9H9B1	EHMT1	0.96613	1.39638	0.495075	1.48056	0.258002
Q9Y3E5	PTRH2	2.21708	0.459336	1.78743	0.450999	0.257814
P42765	ACAA2	1.396	0.8133	1.07442	0.773438	0.257734
Q9UHF7	TRPS1	1.94536	1.16427	1.66405	0.936972	0.257663
P26373	RPL13	0.712514	0.453254	0.603932	0.371314	0.257442
P51116	FXR2	1.63956	1.17014	1.3377	1.01424	0.256561
Q9Y281	CFL2	1.60913	0.797683	1.42481	0.590089	0.256413
Q9UBL3	ASH2L	0.900496	0.755683	0.532013	0.85451	0.256387
Q15427	SF3B4	0.601334	1.70683	0.560156	1.37226	0.256344
Q9Y5J1	UTP18	1.2447	0.600288	0.971768	0.573009	0.256214
Q8NCA5	FAM98A	1.30627	1.22307	1.05145	1.06682	0.255881
P61201	COPS2	1.62611	0.759887	1.20585	0.792642	0.255676
P08670	VIM	1.01533	0.257206	0.788765	0.277327	0.255379
Q9UHD8	SEPTIN9	2.16001	1.66255	1.69314	1.5118	0.254245
Q9HAU5	UPF2	2.15614	1.51604	1.65774	1.42392	0.252932
Q9HB19	PLEKHA2	1.55795	0.949427	1.46912	0.637381	0.251332
P61247	RPS3A	0.866378	0.486825	0.711357	0.425725	0.251044
Q9C0B0	UNK	1.99507	1.45269	1.61561	1.28204	0.250778
Q7Z6B7	SRGAP1	2.17651	0	1.82946	0	0.250599
Q9UNY4	TTF2	1.92703	0	1.62013	0	0.250264
Q9Y5Q9	GTF3C3	1.48455	1.13257	0.877085	1.32379	0.249902
Q92621	NUP205	0.98912	0.427126	0.763566	0.427534	0.249777
P46100	ATRX	1.30631	1.12585	0.84689	1.19865	0.249756
Q99570	PIK3R4	2.05484	1.23526	1.62848	1.13902	0.249548
P56524	HDAC4	2.15556	1.49185	1.63449	1.43361	0.249524
Q13595	TRA2A	0.625233	0.225393	0.364244	0.351405	0.249273
Q5HYK7	SH3D19	2.22964	0	1.87604	0	0.249122
Q5VWQ8	DAB2IP	2.76215	0	2.3244	0	0.248933
Q9Y5X2	SNX8	1.84766	0	1.55494	0	0.248838
Q8NI08	NCOA7	1.81892	0	1.53083	0	0.24877
P62847	RPS24	0.849101	0.699753	0.688064	0.615483	0.248758
Q03111	MLLT1	0.690941	0.874667	0.429074	0.888588	0.248743
Q6ZVD8	PHLPP2	0.295562	0	0.24879	0	0.248532
Q9NRG1	PRTFDC1	1.74288	0	1.46742	0	0.248193
P51610	HCFC1	0	1.00931	0	0.849852	0.248091
Q8TEU7	RAPGEF6	1.58834	1.30341	1.18986	1.24748	0.246632
Q9NS87	KIF15	2.62268	1.13035	1.94427	1.22024	0.246067
Q9BVA0	KATNB1	1.74634	0.782313	1.42519	0.707015	0.246024
P42166	TMPO	1.13914	1.25394	0.898548	1.11965	0.245798
O94880	PHF14	1.25524	0	1.05896	0	0.245317
Q9NXR7	BABAM2	1.41288	1.31586	1.32171	0.98038	0.245288
Q96KP1	EXOC2	2.15907	1.11038	1.60397	1.1545	0.245185
Q9BUI4	POLR3C	1.31797	0	1.1121	0	0.245035
Q7Z794	KRT77	0.60827	0.136112	0.509937	0.11827	0.244806
P60228	EIF3E	1.25869	0.827296	1.03082	0.730495	0.244075
Q8NFW8	CMAS	1.03926	0	0.877742	0	0.243693
P00519	ABL1	2.32451	0	1.96365	0	0.243384
Q14116	IL18	1.78519	0	1.50851	0	0.24295
Q96R06	SPAG5	2.10964	1.27289	1.70195	1.15637	0.24294
O60524	NEMF	2.0676	0	1.7473	0	0.242831
P46782	RPS5	0.44878	0.865118	0.484035	0.62635	0.242794
Q9UHY1	NRBP1	2.39901	1.66012	1.85022	1.58182	0.242104
Q8NC60	NOA1	1.65538	0	1.40026	0	0.241472
P02765	AHSG	1.50143	0.202657	1.25098	0.191189	0.240754
Q9BQ69	MACROD1	1.50057	0.672424	1.15363	0.685728	0.240481
P27105	STOM	1.09123	0.686874	0.927143	0.578109	0.240338
Q2TB90	HKDC1	1.07895	0.552815	0.895073	0.486429	0.240194
Q8N257	H2BC26	0.653963	0.144711	0.54366	0.132644	0.239934
Q9NWH9	SLTM	0.855655	0.589685	0.584266	0.639756	0.23978
Q9Y3Y2	CHTOP	0.359527	0.349671	0.346369	0.254584	0.238936
O43290	SART1	1.07408	1.13936	0.833451	1.04239	0.238753
O95563	MPC2	1.67398	0	1.4187	0	0.238718
Q9NQS1	AVEN	2.05959	0	1.74582	0	0.238451
Q9UPZ3	HPS5	2.30487	0.835583	1.77017	0.892466	0.238118
P62280	RPS11	1.24842	0.972679	1.022	0.8612	0.238081
P19387	POLR2C	1.61824	1.75939	1.34982	1.51443	0.237856
P46776	RPL27A	0.546921	0.55273	0.457666	0.474924	0.237731
Q14185	DOCK1	1.80255	0	1.52925	0	0.237216
P18433	PTPRA	1.28811	0	1.09351	0	0.236279
P47914	RPL29	0.459783	0.255846	0.39856	0.208997	0.236194
P43355	MAGEA1	1.7175	1.80157	1.62071	1.36821	0.235564
Q96HA7	TONSL	1.2441	1.39285	0.718836	1.52108	0.235426
O43815	STRN	2.349	1.43118	1.78627	1.42524	0.235203
O75152	ZC3H11A	1.28188	1.042	0.868774	1.10653	0.234458
Q96CW5	TUBGCP3	1.90725	1.02504	1.52536	0.968069	0.233898
Q9NV06	DCAF13	1.14225	0.561084	0.917852	0.530857	0.233596
O75340	PDCD6	1.18991	0.496233	1.06887	0.365233	0.233581
Q15269	PWP2	1.27722	1.42621	0.924054	1.37546	0.233461
Q99567	NUP88	1.69008	1.1301	1.33404	1.06556	0.232996
Q9UDY2	TJP2	1.60231	1.44209	1.34234	1.24891	0.232503
Q9Y2P8	RCL1	1.03279	0	0.879167	0	0.232344
Q9C0E2	XPO4	1.59437	0	1.35761	0	0.231911
P62701	RPS4X	0.922571	0.520204	0.805124	0.423446	0.231866
P54259	ATN1	1.23315	1.09545	0.908477	1.07468	0.231664
P84098	RPL19	0.47653	0.189475	0.392947	0.1743	0.231559
O94992	HEXIM1	1.18281	1.67169	0.907105	1.52429	0.23145
Q8TBC3	SHKBP1	2.28942	0	1.95037	0	0.231233
Q14244	MAP7	1.71704	0.985949	1.40453	0.898336	0.23113
Q8NBN7	RDH13	1.80411	0	1.53711	0	0.231072
O00422	SAP18	0.694766	0.432201	0.531937	0.428292	0.230995
Q9H1Y0	ATG5	1.8602	0	1.58501	0	0.230969
Q9P0U4	CXXC1	1.5228	0	1.29755	0	0.23094
P35268	RPL22	0.989474	0.790121	0.855847	0.660735	0.230725
Q92878	RAD50	1.18435	0.954456	0.838414	0.984298	0.23072
Q9UIJ7	AK3	1.48795	0	1.26816	0	0.230595
Q9Y2T3	GDA	1.65141	0	1.40809	0	0.229965
P02795	MT2A	1.57513	1.24514	0.592061	1.81363	0.229384
P60660	MYL6	0.452018	0.0336799	0.379327	0.0350247	0.229205
Q9NQX3	GPHN	2.12683	1.58954	1.50046	1.67096	0.22876
P63167	DYNLL1	1.14077	1.22473	1.11295	0.905828	0.228662
Q9UHQ9	CYB5R1	1.44631	0	1.23487	0	0.228011
P13861	PRKAR2A	2.23849	1.04307	1.74393	1.05871	0.227593
P50851	LRBA	2.27692	0.48322	1.80939	0.548528	0.22723
Q8N884	CGAS	1.01717	1.31283	0.747888	1.24279	0.227067
O15085	ARHGEF11	1.3159	0	1.12446	0	0.22681
O76094	SRP72	1.45386	0.939964	1.1074	0.938423	0.226635
Q68CZ6	HAUS3	2.80556	0	2.39773	0	0.226619
P22087	FBL	0.959781	0.591958	0.809876	0.516326	0.226584
O60503	ADCY9	1.76924	0	1.51245	0	0.22624
O94829	IPO13	1.87659	0	1.60453	0	0.225957
O95361	TRIM16	2.11401	0	1.80773	0	0.225802
Q9Y3B2	EXOSC1	0.873316	1.32772	0.537609	1.3448	0.225602
Q9NQC1	JADE2	1.35534	0	1.15917	0	0.225562
Q9BXW7	HDHD5	2.39299	0.899665	1.58336	1.23363	0.225099
O94830	DDHD2	2.91279	0	2.49203	0	0.225077
O60763	USO1	2.32748	1.23877	1.65159	1.39966	0.225002
Q684P5	RAP1GAP2	2.12633	0	1.81937	0	0.224922
Q14694	USP10	1.82643	1.19892	1.26355	1.32525	0.224814
Q15370	ELOB	1.85866	1.43864	1.58241	1.23942	0.224654
O75146	HIP1R	2.1459	0.426721	1.76171	0.440109	0.224542
O15371	EIF3D	1.31075	0.842861	1.01436	0.829169	0.224285
P30519	HMOX2	2.09975	0	1.79751	0	0.224218
O43933	PEX1	1.88824	0	1.61677	0	0.223934
Q9C035	TRIM5	2.37116	0	2.03027	0	0.223923
Q14376	GALE	1.01333	1.34604	0.787688	1.23289	0.223631
O00165	HAX1	0	0.98417	0	0.842914	0.223521
Q9NVN8	GNL3L	1.42884	0	1.22376	0	0.223515
Q8TEQ6	GEMIN5	1.94245	1.32661	1.36944	1.43066	0.223396
Q8IXW5	RPAP2	2.21815	0	1.90065	0	0.222858
Q9BZK7	TBL1XR1	1.01477	0.741913	0.682372	0.822923	0.22281
Q9NWU5	MRPL22	0.817836	0.326912	0.66854	0.312951	0.221983
Q9BSV6	TSEN34	1.26013	0.746373	1.13563	0.584735	0.221967
O43795	MYO1B	1.33764	0.727875	0.994917	0.77666	0.22147
Q9Y3A3	MOB4	1.69947	1.68174	1.42751	1.47266	0.221401
Q96PV6	LENG8	1.37809	0	1.18221	0	0.221177
Q9UKB1	FBXW11	1.85581	0	1.59204	0	0.221174
Q9UBC2	EPS15L1	1.87231	1.40669	1.6788	1.13423	0.221128
Q68CZ2	TNS3	1.61057	1.03716	1.30024	0.972303	0.220449
O15013	ARHGEF10	2.04679	1.44415	1.46938	1.52724	0.22028
Q5BKZ1	ZNF326	0.832979	0.588902	0.605693	0.614918	0.220197
P01111	NRAS	1.66333	1.46575	1.56231	1.12439	0.219901
O60313	OPA1	1.18363	0.645782	0.96356	0.607486	0.219653
Q3ZCQ8	TIMM50	1.17616	0.837049	1.05614	0.673335	0.219167
Q9Y5K6	CD2AP	1.54337	1.49625	1.44455	1.16722	0.21886
Q96JP5	ZFP91	1.12615	0.896098	0.991217	0.7465	0.218766
Q92888	ARHGEF1	1.59468	0.492747	1.20038	0.593839	0.218369
O00410	IPO5	1.50946	0.965129	1.08317	1.04429	0.218057
Q86YV9	HPS6	2.4489	1.25872	1.49376	1.69395	0.217971
O43396	TXNL1	0.924322	1.51571	0.841452	1.25695	0.217606
Q96T37	RBM15	1.16505	0.694292	0.957275	0.641819	0.217535
Q9H583	HEATR1	1.14407	0.97799	0.717609	1.10785	0.217202
P11274	BCR	1.07189	1.47416	0.837079	1.35328	0.217092
P12268	IMPDH2	1.71963	1.32755	1.33684	1.28527	0.216748
Q9BVC6	TMEM109	1.59782	0	1.37498	0	0.216697
Q8ND56	LSM14A	1.75595	1.63422	1.73467	1.18379	0.216151
Q8NBJ5	COLGALT1	1.40701	0.5329	1.14584	0.524162	0.216134
P28070	PSMB4	1.62835	0.920654	1.43429	0.760308	0.215977
P42695	NCAPD3	1.45295	0	1.25113	0	0.215754
Q13425	SNTB2	1.97347	1.40145	1.52017	1.386	0.215738
P18754	RCC1	1.6522	1.0354	1.4285	0.885913	0.215668
Q9HAQ2	KIF9	0	1.80123	0	1.55122	0.215574
P02786	TFRC	0.821302	0.401784	0.694822	0.358596	0.215447
Q3B7T1	EDRF1	2.09987	0	1.80875	0	0.215307
P49756	RBM25	1.0402	1.12428	0.713571	1.15088	0.215272
P62917	RPL8	0.493746	0.351281	0.397871	0.330205	0.214906
Q8TCJ2	STT3B	1.64671	0.224421	1.32267	0.289691	0.214737
Q8N5C8	TAB3	2.05295	0	1.76966	0	0.214232
Q9Y6X9	MORC2	1.3647	1.57477	0.860028	1.67387	0.214202
Q02880	TOP2B	0.877793	0.857007	0.632114	0.863462	0.214068
P83881	RPL36A	0.582757	0.871278	0.592928	0.660607	0.214061
Q92610	ZNF592	0.782222	0.312752	0.596206	0.347886	0.213897
O15294	OGT	1.20709	0.287431	0.992691	0.295943	0.213842
O75896	TUSC2	2.18291	0	1.88219	0	0.213842
Q16666	IFI16	0.612913	0.236298	0.532802	0.199492	0.213701
Q96EI5	TCEAL4	1.19926	0	1.03433	0	0.213448
Q15006	EMC2	1.84985	0	1.59571	0	0.213209
Q9UNM6	PSMD13	1.61803	0.671629	1.22898	0.74677	0.212733
Q5T0W9	FAM83B	1.87609	1.36321	1.46015	1.33571	0.212393
Q9NSK0	KLC4	2.14034	1.60155	1.69451	1.53524	0.212348
P22570	FDXR	1.39037	0	1.2002	0	0.212197
Q9BVQ7	AFG2B	2.12498	0	1.83487	0	0.211773
Q5SNT2	TMEM201	1.14231	1.36749	0.613029	1.55457	0.211476
Q66K74	MAP1S	2.08607	0	1.80166	0	0.211458
Q8IX12	CCAR1	1.11576	1.33292	0.711833	1.4032	0.211325
O94953	KDM4B	1.44063	0	1.24459	0	0.211029
Q86Y79	PTRH1	1.94905	0	1.68384	0	0.211021
Q9Y3I0	RTCB	1.16093	1.11959	0.919614	1.05069	0.210943
P20839	IMPDH1	2.18658	1.55205	1.66159	1.56958	0.210455
Q49A26	GLYR1	0.728605	0.99884	0.556505	0.937253	0.209693
Q9BVJ6	UTP14A	0.972486	0.668093	0.720917	0.697792	0.209626
Q99613	EIF3C	1.71777	0.900731	1.21478	1.04977	0.209519
Q99613	EIF3CL	1.71777	0.900731	1.21478	1.04977	0.209519
Q13617	CUL2	1.80214	0	1.55868	0	0.209383
P11233	RALA	1.28404	0	1.11097	0	0.208862
P49959	MRE11	1.16948	1.40919	1.00667	1.22494	0.208538
Q92466	DDB2	0.880866	0	0.762386	0	0.208402
O60502	OGA	2.16367	1.01143	1.70063	1.04807	0.208053
O43592	XPOT	1.19032	0.625185	0.933838	0.638337	0.207608
P51151	RAB9A	0.983545	0.656935	0.889125	0.53163	0.20746
O75955	FLOT1	0	0.869073	0	0.752863	0.207091
P42566	EPS15	2.07475	1.46074	1.71048	1.35324	0.206624
P49736	MCM2	1.17469	0.612596	1.04947	0.499699	0.206275
Q86TI2	DPP9	2.43619	0	2.11197	0	0.206037
Q96T58	SPEN	1.16134	0	1.00697	0	0.205766
Q9BXP5	SRRT	1.11645	0.945161	0.907302	0.880696	0.205428
Q14254	FLOT2	1.2943	1.54961	1.14016	1.32658	0.20527
P13674	P4HA1	0.993403	0.466935	0.692277	0.574424	0.205226
P49755	TMED10	1.86301	0.3369	1.47341	0.435101	0.204998
Q13574	DGKZ	1.13772	0	0.987094	0	0.204887
P05161	ISG15	0	1.46067	0	1.26741	0.204744
O95782	AP2A1	1.44433	0.663283	1.16895	0.660078	0.204532
Q9BQ67	GRWD1	1.24032	0.615308	1.05567	0.554685	0.204526
Q9UMS4	PRPF19	1.00327	0.924904	0.616766	1.0567	0.204398
Q6P4Q7	CNNM4	2.34433	0	2.03468	0	0.20438
Q09028	RBBP4	0.85773	0.768305	0.649079	0.762636	0.203909
O95263	PDE8B	2.04539	0	1.77619	0	0.203589
Q6ULP2	AFTPH	0.817789	0.688277	0.793794	0.514431	0.203174
Q16584	MAP3K11	1.34977	0	1.17274	0	0.202823
Q5K4L6	SLC27A3	2.04902	0	1.7803	0	0.202818
Q92828	CORO2A	1.97383	1.39777	1.58289	1.3467	0.202738
O75934	BCAS2	1.06977	1.13383	0.754494	1.16082	0.202284
Q9NX58	LYAR	0.621208	0.33916	0.493627	0.341209	0.202095
O95983	MBD3	0.926766	1.06609	0.594212	1.13833	0.201942
Q9NR30	DDX21	0.864827	0.603381	0.705606	0.57116	0.201563
P62277	RPS13	0.557524	0.314377	0.519674	0.238558	0.201525
Q13428	TCOF1	0.661077	0.846704	0.444696	0.866531	0.20151
Q9UNE7	STUB1	2.22128	1.3715	1.83075	1.2939	0.201404
Q9Y388	RBMX2	0.81773	1.35408	0.565004	1.32413	0.201175
P62910	RPL32	0.564891	0.267299	0.496373	0.227507	0.201162
Q99543	DNAJC2	2.37998	0.965788	1.95761	0.952876	0.201075
P42766	RPL35	0.188416	0.0983099	0.185531	0.0639384	0.200811
Q15545	TAF7	1.71773	0	1.49459	0	0.20076
Q8N1G4	LRRC47	1.45512	0.743446	1.24905	0.663951	0.20072
P46778	RPL21	1.05423	0.730698	0.804197	0.748986	0.200636
Q9UH62	ARMCX3	1.78085	0	1.54978	0	0.200501
Q86UK7	ZNF598	0	0.201163	0	0.175113	0.200078
Q9UMZ2	SYNRG	0.569364	0.33715	0.47392	0.315345	0.19982
Q71SY5	MED25	0.475315	0.196781	0.39238	0.192846	0.199674
Q9BTC8	MTA3	1.35227	1.23733	0.917511	1.33752	0.19958
P40429	RPL13A	0.8215	0.858356	0.649855	0.813605	0.198955
P62979	RPS27A	0.629966	0.892212	0.493998	0.832292	0.198741
Q86UE4	MTDH	1.27716	0.774721	0.953614	0.835217	0.197929
Q5TA45	INTS11	1.71955	0	1.49937	0	0.197678
Q9UEW8	STK39	2.32887	0	2.03084	0	0.197557
Q8WUA4	GTF3C2	1.00963	1.12754	0.763787	1.10003	0.197442
O00217	NDUFS8	1.51359	0	1.32038	0	0.197018
P19388	POLR2E	1.40175	0.840587	0.996109	0.960445	0.196686
Q6UXN9	WDR82	0.730252	1.38217	0.696829	1.14644	0.196628
Q969G6	RFK	1.85951	0	1.62272	0	0.19651
Q9BRS2	RIOK1	1.88457	1.69931	1.48407	1.64463	0.195956
P02545	LMNA	0.890438	0.393743	0.747204	0.374106	0.195663
Q96QU8	XPO6	1.6753	0	1.46301	0	0.195483
Q01780	EXOSC10	1.19697	1.02644	0.932064	1.00964	0.195446
Q13610	PWP1	0.485419	0.335529	0.389003	0.328	0.195311
Q96RL7	VPS13A	2.12669	1.69086	1.61336	1.72092	0.19527
Q12986	NFX1	1.91982	1.71975	1.72155	1.45754	0.19515
Q9P2S5	WRAP73	1.58393	0	1.38356	0	0.195122
P13645	KRT10	0.161556	0.132533	0.135707	0.121192	0.195054
Q8IYB1	MB21D2	1.72627	0.810056	1.61561	0.600971	0.1944
Q8N3R9	PALS1	2.20138	0.654112	1.87766	0.617952	0.194348
Q567U6	CCDC93	2.82444	1.22662	2.39516	1.1457	0.194197
Q96GD4	AURKB	1.06872	1.04821	0.88152	0.968838	0.194172
Q86WR7	PROSER2	2.06863	1.99751	2.0091	1.54589	0.193813
P39880	CUX1	0	0.747359	0	0.653411	0.19381
Q9Y3D3	MRPS16	0.957849	0.861486	0.626564	0.964141	0.193745
Q9Y2U8	LEMD3	1.56167	0	1.36576	0	0.193378
Q99871	HAUS7	2.2489	0.822844	1.67837	1.00876	0.19299
P78386	KRT85	0	0.151221	0	0.132319	0.192638
Q9BT73	PSMG3	1.67472	1.34453	1.34029	1.30159	0.192625
P07237	P4HB	0.919438	0.402543	0.714026	0.443253	0.191965
Q6MZP7	LIN54	1.26259	1.07715	1.06359	0.984647	0.191963
P83731	RPL24	1.09041	0.672901	0.885298	0.65868	0.191634
Q96ES7	SGF29	1.43992	0	1.26096	0	0.191458
Q16181	SEPTIN7	2.06528	1.71532	1.69998	1.61204	0.190903
P08621	SNRNP70	0.779542	1.0792	0.619501	1.00906	0.190724
O00534	VWA5A	1.37527	1.78114	1.3812	1.38437	0.19071
Q9H981	ACTR8	1.52074	0	1.33264	0	0.190488
Q9ULW0	TPX2	1.21383	1.84046	1.02676	1.6499	0.190405
P13667	PDIA4	0	0.194467	0	0.170476	0.189953
Q86U06	RBM23	0	0.867598	0	0.760574	0.189939
P04920	SLC4A2	2.2306	1.06621	1.71567	1.17472	0.189808
Q9Y6K9	IKBKG	1.55023	1.01952	1.21006	1.04324	0.189584
Q9NX70	MED29	2.07426	0	1.81923	0	0.189268
P48047	ATP5PO	1.04563	1.01413	0.907943	0.898612	0.189233
Q9Y3T9	NOC2L	0.87764	0.550778	0.547854	0.705006	0.189193
Q5J8M3	EMC4	1.66578	0.652766	1.45795	0.575649	0.189183
P36915	GNL1	1.08486	0.538656	0.961916	0.462375	0.188875
Q6ZS17	RIPOR1	2.10072	1.48524	1.60347	1.54415	0.188096
P13647	KRT5	0.1638	0.155429	0.11991	0.160342	0.187866
Q07020	RPL18	0.301887	0.292417	0.298466	0.22332	0.187741
Q8NB46	ANKRD52	1.82222	1.59732	1.63399	1.36836	0.187705
O14647	CHD2	1.18894	0	1.0439	0	0.187689
Q01970	PLCB3	2.02814	0	1.78111	0	0.187383
Q15054	POLD3	1.49531	0.947587	1.35383	0.791595	0.187331
Q0VDF9	HSPA14	2.29875	1.05717	1.90358	1.04402	0.18717
O14980	XPO1	1.38746	0.729449	1.0316	0.827922	0.187028
P11532	DMD	2.30835	0	2.0279	0	0.18688
Q9NNW5	WDR6	1.70084	0.545677	1.56281	0.410793	0.186861
O95140	MFN2	1.52178	1.10307	1.24435	1.06193	0.18667
Q5SRE5	NUP188	1.29995	1.02801	1.00331	1.04213	0.186655
P04080	CSTB	1.54019	1.09034	1.21959	1.09199	0.186478
Q10570	CPSF1	0.760065	0.9884	0.390342	1.14616	0.186442
Q15029	EFTUD2	0.961351	1.14812	0.737752	1.116	0.186437
Q9HC52	CBX8	1.29601	0	1.1397	0	0.185427
Q96S59	RANBP9	1.89458	0	1.66609	0	0.185411
Q9P2P6	STARD9	1.64053	0	1.44275	0	0.185339
Q9Y676	MRPS18B	0.84484	0.475029	0.702714	0.458109	0.185248
Q8NFH5	NUP35	1.22305	0.403607	0.984843	0.446055	0.184993
Q9NRL3	STRN4	1.93244	0	1.7005	0	0.184462
Q6VY07	PACS1	1.5891	1.39826	1.12937	1.49994	0.184191
Q1KMD3	HNRNPUL2	0.605363	0.298593	0.513059	0.282751	0.183826
Q92800	EZH1	1.07626	0	0.94751	0	0.183819
O95487	SEC24B	2.21527	0	1.95163	0	0.1828
O95835	LATS1	2.33872	1.30369	1.92019	1.28881	0.182769
Q9UKD1	GMEB2	1.68789	1.03751	1.38646	1.01487	0.182639
Q8N1G2	CMTR1	1.13314	1.00048	0.866962	1.01301	0.182591
P00367	GLUD1	1.49733	0.506686	1.24674	0.519355	0.182332
P46781	RPS9	1.02571	1.02148	0.786438	1.01772	0.182319
Q15910	EZH2	1.16489	1.26461	0.777048	1.36411	0.182266
Q14596	NBR1	2.21277	0	1.95029	0	0.182163
O00203	AP3B1	1.86691	1.34295	1.44989	1.37955	0.181993
Q9UG56	PISD	1.8516	0	1.63265	0	0.18156
O60256	PRPSAP2	1.64784	1.32225	1.58306	1.03607	0.181423
Q12834	CDC20	1.76493	1.69631	1.44228	1.61135	0.180766
Q99081	TCF12	1.55164	1.36324	1.33882	1.23286	0.180727
Q9NY93	DDX56	0.865699	0.572869	0.733413	0.535776	0.180726
Q96EX3	DYNC2I2	1.93933	0	1.71127	0	0.180494
Q13045	FLII	2.12902	0	1.87879	0	0.180388
Q6P1M3	LLGL2	2.05047	0	1.80971	0	0.180195
Q9UNS2	COPS3	1.57513	0	1.39021	0	0.180174
Q12872	SFSWAP	1.23635	1.49669	1.11274	1.29952	0.180121
P43304	GPD2	0.81039	1.33399	0.61475	1.2781	0.179998
Q70E73	RAPH1	2.13935	1.83966	2.07057	1.44176	0.17998
Q8NFA0	USP32	1.9933	0	1.75978	0	0.179763
Q8NBT2	SPC24	2.00518	0	1.77043	0	0.179634
Q9Y5B6	PAXBP1	1.25374	0.712135	0.797652	0.93818	0.179542
Q99590	SCAF11	1.1996	1.41032	0.897163	1.40737	0.179536
Q9Y4R8	TELO2	1.76072	1.63765	1.28406	1.71762	0.179069
Q9UL18	AGO1	0	1.76441	0	1.5586	0.17893
Q10567	AP1B1	2.08915	1.11399	1.75145	1.07861	0.178653
P23526	AHCY	2.40894	1.52069	1.31562	2.15761	0.178119
Q9NVA2	SEPTIN11	2.1309	1.78964	1.72285	1.74345	0.177656
Q9ULX6	AKAP8L	1.13206	0.871105	0.901079	0.870322	0.177393
Q03701	CEBPZ	0.820311	0.745682	0.590333	0.795249	0.176585
Q16512	PKN1	0.802705	1.3554	0.687826	1.22227	0.17612
Q96QK1	VPS35	1.25623	0.923698	1.0441	0.88535	0.17609
Q6P2H3	CEP85	1.33088	0.609703	1.24586	0.471937	0.17593
Q13435	SF3B2	1.0466	1.37174	0.817077	1.32364	0.175923
Q9C0C9	UBE2O	1.203	1.12647	0.917496	1.14463	0.175867
Q9HCJ3	RAVER2	1.45353	1.01704	1.2039	0.983217	0.175814
Q2M389	WASHC4	1.6319	1.14523	1.27003	1.18852	0.175793
Q9ULF5	SLC39A10	1.18107	0	1.04576	0	0.175541
Q70EL1	USP54	1.7846	1.21298	1.60387	1.0503	0.175537
Q92797	SYMPK	1.07533	1.14003	0.841952	1.1198	0.175399
O43823	AKAP8	1.03137	1.05123	0.794946	1.04939	0.175286
O60658	PDE8A	0	1.38655	0	1.22799	0.175202
P51665	PSMD7	1.52551	0.821886	1.1872	0.891907	0.1751
Q96CB8	INTS12	1.41304	1.34104	1.08558	1.35454	0.174618
O95674	CDS2	1.5829	0	1.40282	0	0.174242
Q13131	PRKAA1	2.05777	1.21335	1.63297	1.26608	0.174201
P43356	MAGEA2	1.95623	0	1.73374	0	0.174188
P43356	MAGEA2B	1.95623	0	1.73374	0	0.174188
Q8IX18	DHX40	1.43383	0	1.27104	0	0.173865
Q9BPX6	MICU1	1.62934	0	1.44465	0	0.173563
P28074	PSMB5	1.66226	0	1.4739	0	0.173503
P18583	SON	0	0.551259	0	0.489119	0.172546
Q96EB6	SIRT1	1.16144	1.50431	0.823913	1.5414	0.172511
Q8IWV7	UBR1	1.6733	0	1.485	0	0.172231
Q04695	KRT17	0.835215	0.435362	0.719237	0.40853	0.172015
Q9Y4X5	ARIH1	1.71117	1.65304	1.14748	1.83939	0.171629
Q6P1N0	CC2D1A	2.13578	1.83601	1.91119	1.61515	0.17162
Q9BT22	ALG1	1.67325	0	1.48592	0	0.171303
Q5T1J5	CHCHD2	0	1.68412	0	1.49567	0.171199
Q9NVX0	HAUS2	1.57774	1.14955	1.39915	1.02301	0.171175
Q96FJ0	STAMBPL1	2.05506	1.14454	1.56135	1.28031	0.171158
Q92499	DDX1	1.29491	0.881873	1.00456	0.928775	0.171104
P04150	NR3C1	1.52375	1.32659	1.34701	1.1873	0.169539
P61964	WDR5	0.732766	0.949443	0.557367	0.938667	0.169215
Q8IY17	PNPLA6	2.0597	1.56371	1.57237	1.65106	0.168757
Q6PIW4	FIGNL1	1.57356	0	1.40011	0	0.168497
P51809	VAMP7	2.57396	0	2.29031	0	0.168446
P20674	COX5A	1.24845	0	1.11107	0	0.16819
Q6SPF0	SAMD1	1.4808	0	1.31797	0	0.168059
O15481	MAGEB4	1.40772	1.19878	1.30302	1.01718	0.167861
Q96D71	REPS1	1.96122	0	1.74589	0	0.167785
Q8IY22	CMIP	2.24358	0.989533	1.76367	1.11521	0.167417
P30876	POLR2B	1.01687	0.658336	0.88193	0.609901	0.167256
Q96CQ1	SLC25A36	1.20651	0	1.07449	0	0.167185
Q92769	HDAC2	1.02623	1.28714	0.739186	1.32163	0.166783
O43516	WIPF1	2.09817	0	1.86964	0	0.166369
Q9NXH9	TRMT1	1.62135	1.24514	1.10768	1.44676	0.166277
O60563	CCNT1	0.972285	1.36375	0.86536	1.21651	0.166181
Q9H4H8	FAM83D	2.10928	0	1.87983	0	0.166152
Q9ULT8	HECTD1	2.37192	1.54905	1.84989	1.6448	0.166041
Q15059	BRD3	1.14607	0	1.02156	0	0.165928
P61927	RPL37	0.27288	0	0.243305	0	0.165499
Q92540	SMG7	1.94678	1.25624	1.15183	1.70411	0.16547
Q9BVS5	TRMT61B	0.306203	0.554948	0.351234	0.41662	0.165434
P40222	TXLNA	2.01536	1.71467	1.69323	1.63372	0.164986
P08243	ASNS	1.45892	0.793685	1.24937	0.760271	0.164657
Q15043	SLC39A14	1.17545	0	1.04876	0	0.164527
Q96P70	IPO9	1.51205	0.813614	1.1143	0.961709	0.163829
Q6PGP7	SKIC3	1.47428	1.1149	1.12066	1.19059	0.163825
P33991	MCM4	1.10168	0.692001	0.966749	0.634411	0.163808
O95639	CPSF4	1.09274	1.25908	0.659832	1.44043	0.163207
Q96S52	PIGS	1.00466	1.43975	0.890786	1.29265	0.162889
Q9Y2R4	DDX52	0.427464	0	0.381904	0	0.162591
Q9NXW2	DNAJB12	1.59403	0	1.4243	0	0.16243
Q9GZT3	SLIRP	1.48495	0.82333	1.09345	0.969077	0.162408
O00459	PIK3R2	2.0535	0	1.83491	0	0.162371
Q01968	OCRL	1.95574	1.4826	1.64505	1.42755	0.162255
Q00534	CDK6	1.23903	1.22379	1.22963	0.971335	0.162178
Q15796	SMAD2	1.72759	1.20469	1.6356	0.985039	0.162104
Q13495	MAMLD1	0	0.268004	0	0.239536	0.162011
P82914	MRPS15	0.961721	1.25517	0.783993	1.1979	0.161652
Q9Y312	AAR2	1.75101	0	1.56572	0	0.161361
P32969	RPL9	1.22132	0.893666	0.903579	0.988025	0.161037
Q6AI08	HEATR6	2.13292	0	1.90844	0	0.160433
Q9NXE4	SMPD4	1.38652	0	1.24066	0	0.160363
Q96GX5	MASTL	1.24358	1.10036	1.09331	1.00409	0.160335
O94906	PRPF6	1.08111	0.745988	0.850929	0.784054	0.160281
Q9Y3P9	RABGAP1	2.1677	0.98125	1.8028	1.01523	0.160184
Q9HCS7	XAB2	0.988584	0.989434	0.800774	0.969454	0.16012
Q9BV20	MRI1	1.24003	0.675251	1.14627	0.568201	0.159795
P10606	COX5B	1.583	0	1.41733	0	0.159478
Q53HC5	KLHL26	2.19221	0	1.96302	0	0.159315
Q15019	SEPTIN2	2.07822	1.70914	1.72439	1.6685	0.158678
Q9UBS4	DNAJB11	1.54567	0.885029	1.35306	0.824932	0.158374
O75676	RPS6KA4	1.29172	0.902059	1.02202	0.943977	0.158159
O00571	DDX3X	1.43454	1.09877	1.24617	1.0243	0.158033
Q3YEC7	RABL6	1.91309	1.93727	1.7893	1.66168	0.157989
Q04721	NOTCH2	1.60644	0	1.43993	0	0.157868
Q9NZM3	ITSN2	2.34958	1.7611	2.0769	1.60787	0.157802
P63104	YWHAZ	1.74223	1.22686	1.29729	1.36463	0.157554
P25440	BRD2	0.96913	0	0.869107	0	0.157157
Q02978	SLC25A11	1.30378	0.545805	0.984804	0.674322	0.15678
P49902	NT5C2	2.11838	1.82701	1.77513	1.76422	0.156684
Q7Z2W4	ZC3HAV1	1.62653	1.47646	1.53976	1.24447	0.156379
P49761	CLK3	1.05192	0	0.944175	0	0.155899
Q9H0U3	MAGT1	1.05656	0	0.948388	0	0.155831
Q13561	DCTN2	2.28314	1.38406	1.98985	1.30231	0.155646
Q00535	CDK5	1.55671	0	1.39753	0	0.155622
O43293	DAPK3	2.18196	1.339	1.79262	1.36913	0.155247
Q8IXH7	NELFCD	1.4652	0	1.31588	0	0.155078
Q9H6R0	DHX33	1.07961	0.572027	0.835381	0.648223	0.154789
Q8N7H5	PAF1	1.03418	1.10155	0.561677	1.35689	0.154703
Q5TAX3	TUT4	1.15615	0.464392	1.07555	0.380295	0.154615
P27816	MAP4	1.38297	1.06735	1.44994	0.752094	0.154133
Q5RKV6	EXOSC6	0.817568	1.46367	0.631767	1.4185	0.154
Q147X3	NAA30	1.98683	0.208277	1.74038	0.232779	0.153779
Q9UHK0	NUFIP1	1.10093	0	0.989857	0	0.15343
O94916	NFAT5	1.45206	1.38636	1.12074	1.43151	0.153317
Q8WVB6	CHTF18	1.49186	0.72901	1.07196	0.925133	0.15322
Q14157	UBAP2L	1.39888	1.01316	1.3178	0.852111	0.152617
O75582	RPS6KA5	1.37693	1.30224	1.33613	1.07412	0.152603
Q6P3S6	FBXO42	2.18686	0	1.96783	0	0.152257
Q96MU7	YTHDC1	0.752585	0.718934	0.585101	0.739281	0.151987
Q8TC12	RDH11	0.891602	0.484734	0.722125	0.516677	0.151887
Q0PNE2	ELP6	1.56436	1.66379	1.36151	1.54427	0.151783
Q9H633	RPP21	1.17059	0	1.05387	0	0.151539
Q5TC12	ATPAF1	1.69715	0	1.52828	0	0.151211
Q92994	BRF1	1.64395	0	1.48037	0	0.151201
Q13144	EIF2B5	1.67397	1.07338	1.43688	1.03769	0.15086
Q13868	EXOSC2	0.845336	1.41112	0.587621	1.4449	0.150789
P38159	RBMX	0.44176	0.275589	0.361678	0.284565	0.150599
Q13535	ATR	1.67907	1.3758	1.04546	1.70789	0.149921
P33527	ABCC1	1.64365	1.14809	1.48897	1.02777	0.149609
Q2TAZ0	ATG2A	2.15979	1.57898	1.73812	1.63306	0.149311
Q8N1G0	ZNF687	0.808596	0.402881	0.676257	0.416671	0.148569
Q92615	LARP4B	1.72009	1.31683	1.57363	1.16618	0.148536
Q8IWW6	ARHGAP12	1.98464	0.217005	1.76087	0.225618	0.148361
Q96EY7	PTCD3	0.832662	0.541413	0.581033	0.658939	0.148154
P54277	PMS1	1.27903	0	1.15448	0	0.14781
P63092	GNAS	1.00692	0.609418	0.949981	0.509085	0.147682
P60484	PTEN	1.85226	0	1.6721	0	0.147619
P23258	TUBG1	0.813169	0.46163	0.75334	0.397609	0.147446
Q9BXJ9	NAA15	1.25027	0.62413	1.01961	0.673462	0.146782
Q75N03	CBLL1	1.08754	1.7676	0.991949	1.58701	0.146773
P62081	RPS7	0.975427	0.617334	0.915765	0.523093	0.146605
Q7L2E3	DHX30	1.16497	0.527496	1.03477	0.494799	0.146001
P04439	HLA-A	1.2519	0.829968	1.03329	0.848386	0.145859
Q9UK99	FBXO3	1.95632	0	1.76831	0	0.145769
Q9BUL5	PHF23	1.58493	1.86945	1.2052	1.91744	0.145658
P35659	DEK	1.27533	1.06249	1.04475	1.06885	0.145455
P98082	DAB2	2.03163	1.60237	2.0857	1.2001	0.145314
P61962	DCAF7	1.44732	0.399796	1.27318	0.39704	0.145239
P32189	GK	1.47891	0	1.33839	0	0.144033
Q13509	TUBB3	1.65217	0.911233	1.43385	0.886347	0.143814
P23458	JAK1	1.7476	0	1.58181	0	0.143797
Q68EM7	ARHGAP17	0	1.80655	0	1.63529	0.143692
P40123	CAP2	2.78386	0	2.52026	0	0.143514
P22695	UQCRC2	1.09964	0.723305	1.04477	0.605634	0.143455
Q6ZWJ1	STXBP4	1.94446	0	1.76054	0	0.143353
Q96EV2	RBM33	1.10028	1.48948	0.876917	1.46807	0.143241
O95453	PARN	0.815996	0	0.738895	0	0.143193
P05186	ALPL	0.869278	0.243215	0.690033	0.317471	0.143012
Q96QC0	PPP1R10	1.00414	1.04005	0.778568	1.07289	0.142868
Q9BPZ3	PAIP2	1.72691	0	1.56418	0	0.142791
P30260	CDC27	1.33822	1.36264	0.993005	1.45376	0.142542
Q8WVC0	LEO1	1.39715	1.31405	1.08259	1.37411	0.142206
P56537	EIF6	0.947303	0.728347	0.72138	0.797318	0.141886
Q9P2N5	RBM27	0.973942	0.85281	0.818499	0.837287	0.141765
P46459	NSF	1.72869	1.04124	1.50968	1.00119	0.141659
Q9UPN9	TRIM33	1.71761	1.45692	1.56679	1.3112	0.141487
O75909	CCNK	1.1299	0	1.02436	0	0.141481
Q13490	BIRC2	1.14752	0.371519	0.907095	0.470163	0.141359
Q96G21	IMP4	0.815399	0.49071	0.664723	0.519641	0.141161
Q9BTT0	ANP32E	0.788492	0	0.71501	0	0.141132
Q8NHQ9	DDX55	0.864034	0	0.783558	0	0.141047
Q8TAG9	EXOC6	1.98046	0	1.79658	0	0.140581
Q00341	HDLBP	1.77345	1.1785	1.56768	1.11119	0.140041
Q5T2E6	ARMH3	0	0.767559	0	0.696727	0.139684
Q96MX6	DNAAF10	1.63808	0.787442	1.50805	0.693788	0.139586
Q9H2D1	SLC25A32	1.65647	1.51547	1.4718	1.40769	0.139551
Q9NZT2	OGFR	1.7164	1.40769	1.14163	1.69503	0.139245
P30153	PPP2R1A	1.65076	1.12931	1.34967	1.17472	0.139183
Q13098	GPS1	1.01309	1.75629	0.847695	1.66721	0.139064
P24752	ACAT1	1.33462	0.942382	1.19455	0.873285	0.13902
Q9Y4P3	TBL2	1.86518	1.46274	1.49265	1.53026	0.138681
Q9H7E9	C8orf33	1.56597	1.35764	1.24719	1.40876	0.13852
Q8TD16	BICD2	2.33107	0	2.11817	0	0.138173
Q96GQ7	DDX27	0.684468	0.479313	0.565253	0.492244	0.138165
Q14684	RRP1B	0.569234	0.534976	0.410811	0.592737	0.137905
Q9P0W2	HMG20B	1.49778	0	1.36124	0	0.137905
A0MZ66	SHTN1	1.95986	1.39368	1.53646	1.5119	0.137652
P36578	RPL4	0.395288	0.332368	0.353071	0.308484	0.137396
P14625	HSP90B1	0.960113	0.368928	0.864505	0.344107	0.137034
Q8N201	INTS1	1.63893	1.13414	1.09813	1.42372	0.137002
Q9H845	ACAD9	1.30816	0.449824	1.14153	0.457485	0.136737
P62875	POLR2L	1.29605	0	1.1789	0	0.136677
P56381	ATP5F1E	1.32243	0.914169	1.11772	0.916729	0.136669
O95155	UBE4B	1.36655	0.386847	1.17468	0.420414	0.13651
Q8IWB1	ITPRIP	2.15018	0	1.95646	0	0.136213
Q9NUL3	STAU2	1.6917	1.54379	1.46438	1.47978	0.136126
Q04864	REL	2.00249	0	1.82344	0	0.135131
O15269	SPTLC1	1.61414	0.615148	1.38172	0.648276	0.135109
O95067	CCNB2	1.84235	0	1.67796	0	0.134835
P62424	RPL7A	0.892749	0.650956	0.778192	0.628038	0.134565
Q96BY7	ATG2B	1.4654	1.67385	1.40336	1.45645	0.134502
Q92597	NDRG1	2.20728	1.80024	1.88338	1.76741	0.134497
Q9UH17	APOBEC3B	0.988062	0	0.900146	0	0.134442
Q15024	EXOSC7	0.711924	1.42996	0.564177	1.38723	0.134361
Q13151	HNRNPA0	1.05049	0.983489	0.926453	0.926895	0.13417
Q5T749	KPRP	0.120983	0.085025	0.0918625	0.0958957	0.133828
A5PLN9	TRAPPC13	1.75001	0	1.59535	0	0.133492
Q15811	ITSN1	0	1.2892	0	1.17529	0.133453
P50579	METAP2	2.74071	0	2.49882	0	0.133302
Q9Y597	KCTD3	2.15981	0	1.96923	0	0.133271
O15357	INPPL1	1.79025	1.39589	1.6136	1.29159	0.133176
Q9HAV4	XPO5	1.3437	0.652767	1.06583	0.75476	0.13304
P20585	MSH3	1.23614	1.44765	0.952013	1.49545	0.132989
Q13283	G3BP1	1.74383	1.54856	1.47332	1.52922	0.13295
P68431	H3C1	0.516286	0.561672	0.393455	0.589743	0.132745
P68431	H3C4	0.516286	0.561672	0.393455	0.589743	0.132745
P68431	H3C3	0.516286	0.561672	0.393455	0.589743	0.132745
P68431	H3C6	0.516286	0.561672	0.393455	0.589743	0.132745
P68431	H3C11	0.516286	0.561672	0.393455	0.589743	0.132745
P68431	H3C8	0.516286	0.561672	0.393455	0.589743	0.132745
P68431	H3C12	0.516286	0.561672	0.393455	0.589743	0.132745
P68431	H3C10	0.516286	0.561672	0.393455	0.589743	0.132745
P68431	H3C2	0.516286	0.561672	0.393455	0.589743	0.132745
P68431	H3C7	0.516286	0.561672	0.393455	0.589743	0.132745
P62263	RPS14	1.0922	0.647897	1.03187	0.555435	0.132587
Q9Y6Y8	SEC23IP	1.90304	1.64522	1.62754	1.60956	0.132409
Q9Y4P8	WIPI2	1.87765	1.36083	1.69812	1.2564	0.132395
Q6ZMB5	TMEM184A	1.80108	0	1.64319	0	0.132359
O15372	EIF3H	1.72817	1.65671	1.68433	1.40433	0.132123
O14936	CASK	2.34894	0	2.14345	0	0.132074
Q02338	BDH1	2.10843	0	1.92405	0	0.132024
Q8TB61	SLC35B2	0.827997	0	0.755918	0	0.131396
P62266	RPS23	0.923529	0.875566	0.850996	0.791516	0.131368
Q96A19	CCDC102A	1.63712	0	1.49514	0	0.130875
O14776	TCERG1	0.958795	0.556337	0.727512	0.656336	0.130758
P68133	ACTA1	0	0.15118	0	0.138082	0.130742
P42285	MTREX	1.09105	0.907695	0.810347	1.01543	0.130585
Q96CN7	ISOC1	2.6721	0	2.44094	0	0.130537
Q9NPF4	OSGEP	1.2855	0	1.17471	0	0.13003
Q14764	MVP	1.29012	0.441891	1.21613	0.366732	0.129907
Q17RY0	CPEB4	2.12123	0	1.93887	0	0.129687
Q8IWA0	WDR75	0	1.23724	0	1.13098	0.129559
Q96T76	MMS19	2.0119	1.68357	1.54785	1.83031	0.129523
P42356	PI4KA	2.1133	1.54725	1.77298	1.57371	0.129326
Q96QD9	FYTTD1	1.51376	0	1.38438	0	0.128894
P55072	VCP	1.70408	1.19742	1.33507	1.31858	0.128823
Q8NBU5	ATAD1	1.5101	0.875014	1.30776	0.874212	0.128428
P68371	TUBB4B	1.18737	0.38074	1.08721	0.347709	0.128054
Q8IUF8	RIOX2	1.22521	0	1.12123	0	0.127945
P46734	MAP2K3	1.21181	0.728301	1.07376	0.701809	0.127862
Q04727	TLE4	1.08287	1.2585	0.889528	1.25363	0.127611
Q8TCG1	CIP2A	1.99606	1.09855	1.6711	1.16181	0.127472
Q92570	NR4A3	1.32694	0	1.21492	0	0.12724
P42684	ABL2	2.17115	0	1.98808	0	0.127079
Q12955	ANK3	0	0.222687	0	0.203917	0.12704
P08754	GNAI3	1.25817	0.6268	1.06755	0.658552	0.127023
O14828	SCAMP3	1.80085	1.22172	1.45781	1.31185	0.126063
Q9Y383	LUC7L2	0.562171	0.380147	0.473109	0.39041	0.125985
P19404	NDUFV2	1.01229	1.00566	0.950574	0.89878	0.125868
Q15208	STK38	1.45288	1.2064	1.44807	0.989147	0.125804
Q02086	SP2	1.45625	0.876645	1.22076	0.91754	0.125654
Q16630	CPSF6	0.96712	1.35579	0.766251	1.3631	0.125523
Q16527	CSRP2	2.01166	1.72371	1.88564	1.53868	0.125433
P52948	NUP98	1.26247	1.00927	1.05239	1.03019	0.12542
Q6Q0C0	TRAF7	2.18368	1.50984	2.02879	1.35771	0.125203
Q8WUF5	PPP1R13L	1.92757	1.38055	1.8102	1.22312	0.125115
Q8NEZ5	FBXO22	1.37292	0	1.25909	0	0.124869
P22234	PAICS	2.1386	1.70831	1.75885	1.76936	0.124763
Q9BVP2	GNL3	0.811882	0.677267	0.657267	0.708757	0.124506
Q6WKZ4	RAB11FIP1	2.68367	0	2.46179	0	0.124503
P82664	MRPS10	0.914177	0.839008	0.659243	0.94899	0.124502
Q9H0D6	XRN2	0.943142	1.06737	0.699674	1.14484	0.124316
Q96T51	RUFY1	1.94914	1.4287	1.6502	1.44893	0.124233
Q5VIR6	VPS53	1.70907	0.636258	1.43482	0.71709	0.124169
O43615	TIMM44	1.98955	0	1.82551	0	0.124139
Q9Y2R5	MRPS17	0	1.10178	0	1.01108	0.123941
Q9NVC6	MED17	0.712592	0.436114	0.61187	0.442304	0.123896
P33897	ABCD1	1.47071	0.619412	1.18815	0.730039	0.123846
Q9H0G5	NSRP1	1.24682	0	1.14428	0	0.123807
Q9UBS0	RPS6KB2	1.62588	0	1.49218	0	0.123795
P42694	HELZ	0.728409	0.589862	0.648243	0.561744	0.123656
Q13888	GTF2H2	1.44947	1.0997	1.01864	1.32128	0.123566
Q13888	GTF2H2C	1.44947	1.0997	1.01864	1.32128	0.123566
P35269	GTF2F1	0.775747	0	0.712112	0	0.123483
Q12874	SF3A3	1.01418	1.55967	0.799052	1.56377	0.123418
P35520	CBS	1.87091	0	1.71779	0	0.123189
P35520	LOC102724560	1.87091	0	1.71779	0	0.123189
Q8N9T8	KRI1	0.65607	0	0.602391	0	0.123151
Q9NPD3	EXOSC4	0.844162	1.48529	0.555055	1.58385	0.123118
P55084	HADHB	1.03338	0.555686	1.06904	0.390166	0.122989
Q9Y5A7	NUB1	1.73284	1.18252	1.42395	1.25329	0.122929
Q07065	CKAP4	1.34525	0.908651	1.16337	0.906569	0.12284
Q6AWC2	WWC2	0	0.516405	0	0.474336	0.122593
P31276	HOXC13	1.24869	0	1.14731	0	0.122169
Q14692	BMS1	0.70701	0.935418	0.56785	0.941381	0.122016
Q29RF7	PDS5A	1.23995	0.91869	0.985734	0.997947	0.121942
Q9BU76	C1orf35	0.745352	0.622266	0.679244	0.577606	0.121853
Q86UT8	CENATAC	0.866638	0	0.796489	0	0.121774
Q9HBL0	TNS1	2.46424	1.3069	2.12326	1.34292	0.121658
Q9NZB2	FAM120A	1.2939	1.05455	1.07188	1.08795	0.120782
Q96HH9	GRAMD2B	1.40767	0	1.2947	0	0.120696
P62841	RPS15	0.557466	0.266187	0.53807	0.219553	0.120556
Q9BVK2	ALG8	1.36359	0	1.25429	0	0.120532
O00401	WASL	1.91892	1.8086	1.84565	1.58392	0.120189
Q9UET6	FTSJ1	1.66536	1.55542	1.39336	1.57001	0.120174
Q9H4K7	MTG2	1.61293	0	1.48466	0	0.119549
P23508	MCC	1.9958	0	1.8372	0	0.119461
Q03164	KMT2A	0.551641	0.742794	0.305024	0.886804	0.119147
P60510	PPP4C	1.13646	1.60564	0.814089	1.71138	0.118731
Q02878	RPL6	0.742932	0.427538	0.581653	0.496357	0.118718
Q92620	DHX38	1.0429	1.5113	0.934224	1.41862	0.118466
Q15393	SF3B3	0.897268	1.44294	0.938076	1.21783	0.118343
Q9H2G2	SLK	1.75126	0	1.61342	0	0.118275
Q9BUE0	MED18	0.51187	0.479726	0.445543	0.468679	0.117207
Q9Y5U2	TSSC4	1.04413	1.52718	0.949369	1.42164	0.117007
Q96IZ0	PAWR	1.82191	1.79762	1.60164	1.73609	0.116938
Q9UPW0	FOXJ3	1.33233	0	1.22873	0	0.116783
Q9H4A6	GOLPH3	1.80891	0	1.66845	0	0.116618
Q86X83	COMMD2	2.05097	0	1.89182	0	0.116531
Q9Y4W6	AFG3L2	1.66297	0.488936	1.53544	0.449869	0.116257
Q4KMQ1	TPRN	2.32907	0	2.14888	0	0.116169
Q7Z460	CLASP1	1.93272	1.30578	1.70617	1.28198	0.116076
Q96EY1	DNAJA3	1.01468	0.691701	0.934622	0.63989	0.116032
P35998	PSMC2	1.6333	0.972704	1.39123	1.01382	0.115778
Q9H5Q4	TFB2M	0.819871	1.26823	0.839196	1.08803	0.115662
P40939	HADHA	1.48018	0.366224	1.22776	0.476597	0.115495
Q14137	BOP1	0.831369	1.29613	0.475294	1.48898	0.115162
Q52LJ0	FAM98B	1.39354	1.58644	1.08053	1.67104	0.115048
P62834	RAP1A	1.0229	0.764383	1.024	0.626379	0.114968
Q8NHM5	KDM2B	0.805915	0.707154	0.666787	0.730405	0.114947
Q96G25	MED8	0.839665	0.501875	0.504945	0.734451	0.114254
P36542	ATP5F1C	0.987198	0.845637	0.897818	0.795597	0.114141
Q8N6H7	ARFGAP2	1.96219	1.26269	1.78704	1.19254	0.114136
P40692	MLH1	1.3163	0.708387	1.12276	0.748034	0.114053
P09884	POLA1	1.27047	1.10352	1.09175	1.10237	0.113673
Q9H9E3	COG4	1.2539	0.978547	1.10068	0.962708	0.113613
Q14807	KIF22	0.743722	0.689618	0.61968	0.705257	0.113457
Q96AY2	EME1	1.32289	0	1.22288	0	0.113414
Q9H9T3	ELP3	1.94333	0.992064	1.65749	1.05668	0.113044
Q96HN2	AHCYL2	2.07156	0	1.9157	0	0.112842
P30048	PRDX3	1.09415	0	1.01191	0	0.112728
Q06265	EXOSC9	0.953572	1.38461	0.842916	1.31957	0.112694
Q9UPY3	DICER1	2.05365	1.33766	1.40642	1.73025	0.11261
P50990	CCT8	1.02514	0.382863	1.01441	0.288453	0.111966
P48735	IDH2	1.13233	0.206334	1.09059	0.148175	0.111893
O95168	NDUFB4	1.05645	1.23148	1.09259	1.0247	0.111827
P15880	RPS2	1.15992	0.883915	1.07775	0.813833	0.111684
Q6EEV4	POLR2M	1.49202	0	1.38102	0	0.111531
P84103	SRSF3	0.629739	0.726748	0.748174	0.507413	0.111513
P50552	VASP	1.82482	1.26185	1.4983	1.359	0.1114
P67870	CSNK2B	0.7296	0.694811	0.560042	0.75881	0.111082
Q9NSE4	IARS2	1.2093	0.435503	1.0985	0.424645	0.110859
P25311	AZGP1	0	0.189063	0	0.175086	0.110799
P46087	NOP2	0.537222	0.467072	0.425267	0.504908	0.110608
P29590	PML	1.32119	1.38695	1.09387	1.41453	0.110532
P63165	SUMO1	1.51267	1.20011	1.31185	1.20246	0.109605
Q9BW04	C1orf116	1.83124	0.68956	1.72986	0.606718	0.10949
Q69YN4	VIRMA	1.17763	0	1.09164	0	0.109391
Q6ZW31	SYDE1	2.04291	0	1.89416	0	0.109071
Q9BQ70	TCF25	1.4787	0	1.37126	0	0.108831
Q86VP6	CAND1	1.18359	0.615758	1.02534	0.644131	0.108087
O14975	SLC27A2	1.1204	0.509921	0.957501	0.555181	0.108046
Q9H9C1	VIPAS39	2.18758	1.48262	1.79917	1.60672	0.107831
Q13426	XRCC4	1.36541	0	1.26734	0	0.107534
O95359	TACC2	1.6646	0	1.54505	0	0.107516
A1X283	SH3PXD2B	1.95775	0	1.81753	0	0.107216
Q8TDD1	DDX54	0	0.506342	0	0.470142	0.107016
Q9BQB6	VKORC1	0.947698	0.861207	0.776082	0.903579	0.106946
Q9Y4C8	RBM19	1.21609	0	1.12924	0	0.106902
Q99986	VRK1	1.25776	0.381802	1.16676	0.356283	0.10635
Q9UNN5	FAF1	2.06798	0	1.92146	0	0.106021
Q9UK58	CCNL1	0.912677	0	0.848111	0	0.105851
Q7RTV0	PHF5A	1.51084	0	1.40397	0	0.105839
P49790	NUP153	0.7819	0.505092	0.673275	0.522774	0.105727
Q765P7	MTSS2	2.10824	1.67613	1.86564	1.65258	0.105203
Q9BUQ8	DDX23	0.57343	0.688177	0.477392	0.695533	0.105152
Q9H6D7	HAUS4	2.12078	1.28811	1.98015	1.18965	0.104908
O14529	CUX2	0	0.807588	0	0.751049	0.104712
Q01628	IFITM3	0.670879	1.45354	0.607471	1.3683	0.104653
P42677	RPS27	1.21054	0.901208	1.16247	0.802206	0.104151
P57737	CORO7	0	1.62809	0	1.51493	0.103926
P21796	VDAC1	1.10128	0.86019	1.07471	0.750601	0.103794
Q70J99	UNC13D	2.2184	0	2.06443	0	0.103775
Q9HCE1	MOV10	1.32089	1.29662	0.924881	1.51103	0.103735
Q15046	KARS1	1.44671	0.99811	1.08137	1.19389	0.103696
Q8NEN9	PDZD8	1.9516	0	1.81634	0	0.103626
P46736	BRCC3	1.60654	0	1.49553	0	0.103295
Q9NYU2	UGGT1	1.01949	0.369081	0.836961	0.455718	0.103235
Q9UID3	VPS51	1.72551	1.46361	1.41498	1.55459	0.102902
Q9H6U6	BCAS3	1.61792	1.53945	1.77292	1.16719	0.102858
O96019	ACTL6A	1.14374	0.780755	0.890254	0.902009	0.102696
P09543	CNP	1.05186	1.20855	1.00173	1.10342	0.102667
Q06787	FMR1	1.68443	0	1.56883	0	0.102563
Q6PJ69	TRIM65	1.63175	1.58103	1.39763	1.59507	0.102373
Q9P0J7	KCMF1	1.32941	0	1.23854	0	0.102147
O95985	TOP3B	1.48728	1.30629	1.33214	1.27075	0.102
Q15003	NCAPH	1.70926	0.917725	1.3376	1.11011	0.101977
Q9C0B7	TANGO6	2.07655	0	1.93503	0	0.101832
Q8IWE2	FAM114A1	2.36802	0	2.20677	0	0.101744
Q9Y696	CLIC4	1.71826	0.788383	1.65767	0.678569	0.101571
Q9Y6M1	IGF2BP2	1.17319	0.939031	1.09378	0.875146	0.101352
P27540	ARNT	1.12894	1.11794	1.00746	1.08723	0.101187
P04264	KRT1	0.140105	0.12941	0.113903	0.137387	0.101016
Q9NVI1	FANCI	1.26699	0	1.18178	0	0.10044
P82673	MRPS35	0.737336	0.76009	0.550413	0.846448	0.100296
Q99816	TSG101	1.69494	1.56404	1.54862	1.49215	0.0999844
P62899	RPL31	1.03638	0.656347	0.968656	0.61078	0.0999414
O94874	UFL1	0.914142	1.37182	0.847305	1.28569	0.0999237
O60547	GMDS	1.01376	1.31502	0.929623	1.24345	0.0998344
Q9UHA3	RSL24D1	0.734663	1.2504	0.654462	1.19817	0.0996124
P30101	PDIA3	1.03201	0.409044	0.86866	0.47635	0.0995037
P52306	RAP1GDS1	2.20936	0	2.06228	0	0.0993879
Q9NUD5	ZCCHC3	1.3163	0	1.22914	0	0.0988399
O75608	LYPLA1	1.44723	1.04772	1.43838	0.891501	0.0987567
Q05397	PTK2	1.84115	1.67905	1.68715	1.60018	0.0987402
Q00839	HNRNPU	0.722938	0.695992	0.62479	0.70032	0.0986913
Q9Y296	TRAPPC4	2.4188	0	2.259	0	0.0986071
Q13242	SRSF9	0.675903	0.437727	0.554944	0.485353	0.0982764
P12109	COL6A1	2.16263	1.64897	2.01093	1.55009	0.0981042
O95759	TBC1D8	0	0.315867	0	0.29514	0.0979165
P00338	LDHA	0.993004	0.706509	0.994028	0.594053	0.0978367
P08559	PDHA1	1.20321	0.591416	1.11567	0.561475	0.0976708
P62333	PSMC6	1.54038	0.942199	1.30556	1.01453	0.0976602
O43660	PLRG1	0.886123	0.88645	0.522321	1.13534	0.0966993
P40938	RFC3	1.43895	0.738946	1.06347	0.973792	0.0963005
A6NDG6	PGP	1.39471	1.57405	1.24784	1.5296	0.0960997
O60678	PRMT3	1.75787	1.19773	1.51645	1.24876	0.0960617
P31327	CPS1	1.13936	0.547033	1.10807	0.469802	0.0959597
Q13547	HDAC1	0.853047	1.13306	0.577546	1.28106	0.0957252
Q8NCG7	DAGLB	1.67074	0	1.56383	0	0.0954077
Q05048	CSTF1	1.0486	1.44946	0.800915	1.53742	0.0953225
P11234	RALB	1.13828	1.29566	1.23593	1.04266	0.0951505
P09012	SNRPA	0.982275	0.440425	0.854336	0.477774	0.0949188
Q9NP72	RAB18	0.926616	0.831898	0.781611	0.865014	0.0948439
Q5JTH9	RRP12	0.619341	0.629903	0.399951	0.770296	0.0942422
Q9UKF6	CPSF3	1.49024	1.02954	1.32509	1.03572	0.0940179
O60831	PRAF2	1.46359	0.812501	1.41231	0.720435	0.0938472
Q13123	IK	0.505126	1.605	0.480123	1.49731	0.0936956
Q04917	YWHAH	1.43953	1.54321	1.25112	1.54424	0.0936038
P49770	EIF2B2	1.55267	0	1.45524	0	0.0934929
Q15758	SLC1A5	1.51853	0	1.42336	0	0.0933723
Q16718	NDUFA5	0.892021	0.53146	0.767977	0.56632	0.093343
[truncated: 2,580 more rows]
