# Supplementary material for: Splicing-dependent restriction of the HBZ gene by Tax underlies biphasic HTLV-1 infection
Source: PLoS Pathog. 2025 Jul 28;21(7):e1013381. doi: 10.1371/journal.ppat.1013381 (PMC12313066; doi:10.1371/journal.ppat.1013381)
Supplement: S5 Table — (XLSX) [file ppat.1013381.s010.xlsx]

## Sheet: S5 Table
S5 Table. List of primer sequences related to experimental procedures
	Sequence (5'-3')
RT-qPCR
sHBZ_F	AGCAAGCAGGGTCAGGC
sHBZ_R	AGGCATCGAAACAGCC^CTG
18s_F	AACCCGTTGAACCCCATT
18s_R	CCATCCAATCGGTAGTAGCG
Tax_F	ATGGCCCACTTCCCAGGGTT
Tax_R	CCGAACATAGTCCCCCAGAG
WDR83_F	CAGGTCGTGCGCAAATTCCG
WDR83_R	GTGAGCGGCAATCCCAACAG
GPATCH1_F	CAGTGGTGGTTCTGAGAGAGCTG
GPATCH1_R	GGCATAGATATCATCATCTTCCTCTCC
RT-PCR
HBZ_F	CCTGAGCTCTGAACTTACCTAGACGG
HBZ_R	GGCAGGCATCGAAACAGCC
Gag-pro-pol_F	CTCCCTCCTAGCCAGCCTACTC
Gag-pro-pol_R	GGGACGGGACGGGATCTG
Tag-RT-qPCR
HBZ_specifc_Tag_RT	CGTATCTAGAGGTACCGGATATAGCAAACCGTCAAGCACA
RT_Tag_R	CGTATCTAGAGGTACCGGAT
HBZ_CDS_F	CTGTTTCGATGCTTGCCTGT
HBZ_usHBZ_F	GCATGGTTAACTTTGTATCTGC
HBZ_sHBZ_F	TGGATGGCGGCCTCA
qPCR
gACTB_F	GGCACCACACCTTCTACAATGAGC
gACTB_R	CATCTTCTCGCGGTTGGCC
gHTLV-1_Gag_F	CTCCCTCCTAGCCAGCCTACTC
gHTLV-1_Gag_R	GGGACGGGACGGGATCTG
