# Supplementary material for: Splicing-dependent restriction of the HBZ gene by Tax underlies biphasic HTLV-1 infection
Source: PLoS Pathog. 2025 Jul 28;21(7):e1013381. doi: 10.1371/journal.ppat.1013381 (PMC12313066; doi:10.1371/journal.ppat.1013381)
Supplement: S6 Table — (XLSX) [file ppat.1013381.s011.xlsx]

## Sheet: S6 Table
S6 Table. The source of RNA-seq data
Study Accession	Run Accession	Sample Type	Cell lines Name	Location in the article
PRJDB8524	DRR346675	HTLV-1 infected T cells: Tax-	ED	Fig. 1A ED
PRJDB8524	DRR346676	HTLV-1 infected T cells: Tax-	ED	Fig. S1 ED #1
PRJNA622991	SRR11477548	HTLV-1 infected T cells: Tax-	TLOM1	Fig. 1A TLom-1
PRJNA670901	SRR12883785	HTLV-1 infected T cells: Tax-	TLOM1	Fig. S1 TLom-1 #1
PRJNA670901	SRR12883797	HTLV-1 infected T cells: Tax-	TLOM1	Fig. S1 TLom-1 #2
PRJNA692527	SRR13447361	HTLV-1 infected T cells: Tax-	TLOM1	Fig. 1 Tlom-1 #3
PRJNA692527	SRR13447362	HTLV-1 infected T cells: Tax+	C5MJ	Fig. 1A C5MJ
PRJNA692527	SRR13447363	HTLV-1 infected T cells: Tax+	ATL2	Fig. S1 ATL-2 #1
PRJNA849155	SRR19649212	HTLV-1 infected T cells: Tax+	ATL2	Fig. 1A ATL2
PRJNA849155	SRR19649213	HTLV-1 infected T cells: Tax+	ATL2	Fig. S1 ATL-2 #2
PRJNA849155	SRR19649214	HTLV-1 infected T cells: Tax+	ATL2	Fig. S1 ATL-2 #3
